# Supplementary material for: 3,5-Lutidine penta­aqua sulfate complexes of first-row transition metals: [M(3,5-lutidine)(H2O)5]SO4, with M = Mn, Co, Ni, and Zn
Source: Acta Crystallogr E Crystallogr Commun. 2023 Jun 16;79(Pt 7):648–51. doi: 10.1107/S2056989023005261 (PMC10439421; doi:10.1107/S2056989023005261)
Supplement: Supplementary file 1 [file e-79-00648-sup1.cif]

##############################################################################
#                                                                            #
# This CIF contains the data in a paper accepted for publication in          #
# Acta Crystallographica Section E. It conforms to the requirements of       #
# Notes for Authors for Acta Crystallographica Section E, and has been       #
# peer reviewed under the auspices of the IUCr Commission on Journals.       #
#                                                                            #
# Full details of the Crystallographic Information File format               #
# are given in the paper "The Crystallographic Information File (CIF):       #
# a New Standard Archive File for Crystallography" by S. R. Hall, F. H.      #
# Allen and I. D. Brown [Acta Cryst. (1991), A47, 655-685].                  #
#                                                                            #
# The current version of the core CIF dictionary is obtainable from          #
# ftp://ftp.iucr.org/pub/cif_core.dic.                                       #
#                                                                            #
# Software is freely available for graphical display of the structure(s)     #
# in this CIF. For information consult the CIF software page                 #
# http://www.iucr.org/resources/cif/software.                                #
#                                                                            #
# This file may be used for bona fide research purposes within the           #
# scientific community so long as proper attribution is given to the journal # 
# article from which it was obtained.                                        #
#                                                                            #
##############################################################################
data_1
_audit_creation_method
;
Olex2 1.5
(compiled 2023.03.06 svn.rbb2c1857 for OlexSys, GUI svn.r6748)
;
_journal_data_validation_number     ?
_journal_date_recd_electronic     2023-03-22
_journal_date_accepted     2023-06-12
_journal_name_full     'Acta Crystallographica, Section E'
_journal_year     2023
_journal_volume     79
_journal_issue      7
_journal_page_first     0
_journal_page_last     0
_journal_paper_category     GM
_journal_paper_doi     10.1107/S2056989023005261
_journal_coeditor_code     ZV2026
_publ_contact_author_name     'David R. Manke'
_publ_contact_author_address
;
University of Massachusetts Dartmouth
285 Old Westport Road
North Dartmouth, MA 02747
USA
;
_publ_contact_author_email     'dmanke@umassd.edu'
_publ_contact_author_fax     '(508)999-9167'
_publ_contact_author_phone     '(508)910-6554'
_publ_section_title
;
3,5-Lutidine pentaaqua sulfate complexes of first-row transition metals:
[<i>M</i>(3,5-lutidine)(H~2~O)~5~]SO~4~, with <i>M</i> = Mn, Co, Ni, and Zn
;
_publ_section_title_footnote     .
loop_
    _publ_author_name
    _publ_author_footnote
    _publ_author_address
    'Golen, James A.' .
;
University of Massachusetts Dartmouth
285 Old Westport Road
North Dartmouth, MA 02747
USA
;
    'Manke, David R.' .
;
University of Massachusetts Dartmouth
285 Old Westport Road
North Dartmouth, MA 02747
USA
;
_publ_section_synopsis
;
The structures of four metal 3,5-lutidine pentaaqua sulfates (Mn, Co, Ni, Zn)
are presented and are shown to be isostructural.
;
_chemical_name_systematic
;
Pentaaqua(3,5-dimethylpyridine-\k<i>N</i>)manganese(II) sulfate
;
_chemical_name_common     ?
_chemical_formula_moiety     'C7 H19 Mn N O5 2+, O4 S 2-'
_chemical_formula_sum     'C7 H19 Mn N O9 S'
_chemical_formula_iupac     '[Mn (C7 H9 N) (H2 O)5] S O4'
_chemical_formula_weight     348.23
_chemical_melting_point     ?
_space_group_crystal_system     orthorhombic
_space_group_name_H-M_alt     'P n m a'
_space_group_name_Hall     '-P 2ac 2n'
loop_
    _space_group_symop_operation_xyz
    'x, y, z'
    '-x+1/2, -y, z+1/2'
    '-x, y+1/2, -z'
    'x+1/2, -y+1/2, -z+1/2'
    '-x, -y, -z'
    'x-1/2, y, -z-1/2'
    'x, -y-1/2, z'
    '-x-1/2, y-1/2, z-1/2'
_cell_length_a     17.1868(13)
_cell_length_b     7.1278(5)
_cell_length_c     11.4447(8)
_cell_angle_alpha     90
_cell_angle_beta     90
_cell_angle_gamma     90
_cell_volume     1402.02(17)
_cell_formula_units_Z     4
_cell_measurement_reflns_used     7487
_cell_measurement_theta_min     2.96
_cell_measurement_theta_max     25.73
_cell_measurement_temperature     297(2)
_exptl_crystal_description     BLOCK
_exptl_crystal_colour     colourless
_exptl_crystal_size_max     0.22
_exptl_crystal_size_mid     0.08
_exptl_crystal_size_min     0.05
_exptl_crystal_density_diffrn     1.650
_exptl_crystal_density_meas     ?
_exptl_crystal_density_method     ?
_exptl_crystal_F_000     724
_exptl_absorpt_coefficient_mu     1.129
_exptl_absorpt_correction_type     multi-scan
_exptl_absorpt_process_details
;
(SADABS; Bruker, 2021)
;
_exptl_absorpt_correction_T_min     0.585
_exptl_absorpt_correction_T_max     0.745
_diffrn_ambient_temperature     297.15
_diffrn_source     ?
_diffrn_source_power     1.5
_diffrn_source_voltage     50.0
_diffrn_source_current     30.0
_diffrn_radiation_type     MoK\a
_diffrn_radiation_wavelength     0.71073
_diffrn_measurement_device_type     'Bruker D8 Venture CMOS'
_diffrn_measurement_method     '\f and \w scans'
_diffrn_detector_area_resol_mean     ?
_diffrn_reflns_number     27161
_diffrn_reflns_av_R_equivalents     0.0736
_diffrn_reflns_av_unetI/netI     0.0253
_diffrn_reflns_theta_min     2.964
_diffrn_reflns_theta_max     25.790
_diffrn_reflns_theta_full     25.242
_diffrn_measured_fraction_theta_max     0.997
_diffrn_measured_fraction_theta_full     0.998
_diffrn_reflns_limit_h_min     -20
_diffrn_reflns_limit_h_max     20
_diffrn_reflns_limit_k_min     -8
_diffrn_reflns_limit_k_max     8
_diffrn_reflns_limit_l_min     -13
_diffrn_reflns_limit_l_max     13
_diffrn_standards_number     0
_refine_special_details     ?
_reflns_number_total     1460
_reflns_number_gt     1265
_reflns_threshold_expression     'I > 2\s(I)'
_refine_ls_structure_factor_coef     Fsqd
_refine_ls_matrix_type     full
_refine_ls_R_factor_all     0.0403
_refine_ls_R_factor_gt     0.0321
_refine_ls_wR_factor_gt     0.0764
_refine_ls_wR_factor_ref     0.0808
_refine_ls_goodness_of_fit_ref     1.113
_refine_ls_restrained_S_all     1.111
_refine_ls_number_reflns     1460
_refine_ls_number_parameters     128
_refine_ls_number_restraints     7
_refine_ls_hydrogen_treatment     mixed
_refine_ls_weighting_scheme     calc
_refine_ls_weighting_details
              'w=1/[\s^2^(Fo^2^)+(0.0433P)^2^+0.6101P] where P=(Fo^2^+2Fc^2^)/3'
_atom_sites_solution_hydrogens     mixed
_atom_sites_solution_primary     ?
_atom_sites_solution_secondary     ?
_refine_ls_shift/su_max     0.000
_refine_ls_shift/su_mean     0.000
_refine_diff_density_max     0.390
_refine_diff_density_min     -0.418
_refine_ls_extinction_method     none
_refine_ls_extinction_coef     .
loop_
    _atom_type_symbol
    _atom_type_description
    _atom_type_scat_dispersion_real
    _atom_type_scat_dispersion_imag
    _atom_type_scat_source
    'C' 'C' 0.0033 0.0016
                         'International Tables Vol C Tables 4.2.6.8 and 6.1.1.4'
    'H' 'H' 0.0000 0.0000
                         'International Tables Vol C Tables 4.2.6.8 and 6.1.1.4'
    'Mn' 'Mn' 0.3368 0.7283
                         'International Tables Vol C Tables 4.2.6.8 and 6.1.1.4'
    'N' 'N' 0.0061 0.0033
                         'International Tables Vol C Tables 4.2.6.8 and 6.1.1.4'
    'O' 'O' 0.0106 0.0060
                         'International Tables Vol C Tables 4.2.6.8 and 6.1.1.4'
    'S' 'S' 0.1246 0.1234
                         'International Tables Vol C Tables 4.2.6.8 and 6.1.1.4'
_computing_data_collection
;
APEX4 (Bruker, 2021)
;
_computing_cell_refinement
;
SAINT (Bruker, 2021)
;
_computing_data_reduction
;
SAINT (Bruker, 2021)
;
_computing_structure_solution
;
<i>SHELXT2014</i> (Sheldrick, 2015a)
;
_computing_structure_refinement
;
SHELXL2018 (Sheldrick, 2015b)
;
_computing_molecular_graphics
;
OLEX2 (Dolomanov <i>et al.</i>,  2009)
;
_computing_publication_material
;
publCIF (Westrip, 2010)
;
loop_
    _atom_site_type_symbol
    _atom_site_label
    _atom_site_fract_x
    _atom_site_fract_y
    _atom_site_fract_z
    _atom_site_U_iso_or_equiv
    _atom_site_adp_type
    _atom_site_calc_flag
    _atom_site_occupancy
    _atom_site_disorder_assembly
    _atom_site_disorder_group
    Mn Mn1 0.38853(3) 0.750000 0.19452(4) 0.02628(16) Uani d 1 . .
    S S1 0.33347(4) 0.250000 -0.03698(6) 0.02472(19) Uani d 1 . .
    O O1 0.35349(17) 0.750000 0.0101(2) 0.0431(6) Uani d 1 . .
    O O2 0.47201(10) 0.9730(3) 0.14197(15) 0.0370(4) Uani d 1 . .
    O O3 0.30623(11) 0.5330(3) 0.23922(17) 0.0442(4) Uani d 1 . .
    O O4 0.29510(15) 0.250000 0.0770(2) 0.0442(6) Uani d 1 . .
    O O5 0.31258(11) 0.0805(2) -0.10225(15) 0.0433(4) Uani d 1 . .
    O O6 0.41874(13) 0.250000 -0.0163(2) 0.0414(6) Uani d 1 . .
    N N1 0.44712(15) 0.750000 0.3681(2) 0.0305(6) Uani d 1 . .
    C C1 0.52514(18) 0.750000 0.3748(3) 0.0335(7) Uani d 1 . .
    H H1A 0.553273 0.750000 0.305376 0.040 Uiso calc 1 . .
    C C2 0.56607(18) 0.750000 0.4786(3) 0.0322(7) Uani d 1 . .
    C C3 0.52253(19) 0.750000 0.5812(3) 0.0344(7) Uani d 1 . .
    H H3 0.547891 0.750000 0.652995 0.041 Uiso calc 1 . .
    C C4 0.44230(19) 0.750000 0.5779(3) 0.0327(7) Uani d 1 . .
    C C5 0.40755(19) 0.750000 0.4686(3) 0.0323(7) Uani d 1 . .
    H H5 0.353492 0.750000 0.465014 0.039 Uiso calc 1 . .
    C C6 0.6535(2) 0.750000 0.4798(4) 0.0489(10) Uani d 1 . .
    H H6A 0.671766 0.681677 0.546736 0.073 Uiso calc 0.5 A -1
    H H6B 0.672147 0.876855 0.483598 0.073 Uiso calc 0.5 A -1
    H H6C 0.672591 0.691467 0.409899 0.073 Uiso calc 0.5 A -1
    C C7 0.3933(2) 0.750000 0.6867(3) 0.0500(10) Uani d 1 . .
    H H7A 0.420061 0.816577 0.747595 0.075 Uiso calc 0.5 B -1
    H H7B 0.384142 0.623070 0.711140 0.075 Uiso calc 0.5 B -1
    H H7C 0.344518 0.810353 0.670925 0.075 Uiso calc 0.5 B -1
    H H1 0.3430(17) 0.834(3) -0.032(2) 0.054(9) Uiso d 1 . .
    H H2A 0.4583(16) 1.057(3) 0.103(2) 0.056(10) Uiso d 1 . .
    H H2B 0.5081(14) 0.930(5) 0.111(3) 0.084(13) Uiso d 1 . .
    H H3A 0.2719(12) 0.549(4) 0.282(2) 0.062(10) Uiso d 1 . .
    H H3B 0.2951(17) 0.451(3) 0.197(2) 0.062(10) Uiso d 1 . .
loop_
    _atom_site_aniso_label
    _atom_site_aniso_U_11
    _atom_site_aniso_U_22
    _atom_site_aniso_U_33
    _atom_site_aniso_U_12
    _atom_site_aniso_U_13
    _atom_site_aniso_U_23
    Mn1 0.0239(2) 0.0297(3) 0.0253(3) 0.000 -0.00054(17) 0.000
    S1 0.0223(4) 0.0241(4) 0.0278(4) 0.000 -0.0028(3) 0.000
    O1 0.0624(17) 0.0320(14) 0.0347(14) 0.000 -0.0176(12) 0.000
    O2 0.0330(9) 0.0403(10) 0.0378(9) -0.0031(8) 0.0016(7) 0.0063(8)
    O3 0.0413(10) 0.0442(11) 0.0469(10) -0.0143(9) 0.0136(8) -0.0105(9)
    O4 0.0490(15) 0.0410(14) 0.0425(13) 0.000 0.0151(11) 0.000
    O5 0.0548(11) 0.0305(9) 0.0447(9) 0.0012(8) -0.0186(8) -0.0054(7)
    O6 0.0218(11) 0.0466(15) 0.0558(15) 0.000 -0.0007(10) 0.000
    N1 0.0274(13) 0.0352(15) 0.0290(13) 0.000 -0.0047(11) 0.000
    C1 0.0293(16) 0.0395(19) 0.0315(16) 0.000 0.0012(13) 0.000
    C2 0.0256(16) 0.0314(17) 0.0396(18) 0.000 -0.0050(13) 0.000
    C3 0.0340(17) 0.0389(19) 0.0303(16) 0.000 -0.0080(13) 0.000
    C4 0.0318(16) 0.0357(17) 0.0307(16) 0.000 -0.0015(13) 0.000
    C5 0.0273(15) 0.0344(17) 0.0351(17) 0.000 -0.0038(13) 0.000
    C6 0.0255(17) 0.064(3) 0.057(2) 0.000 -0.0055(16) 0.000
    C7 0.042(2) 0.076(3) 0.0317(18) 0.000 0.0010(15) 0.000
_geom_special_details
;
 All esds (except the esd in the dihedral angle between two l.s. planes)
 are estimated using the full covariance matrix.  The cell esds are taken
 into account individually in the estimation of esds in distances, angles
 and torsion angles; correlations between esds in cell parameters are only
 used when they are defined by crystal symmetry.  An approximate (isotropic)
 treatment of cell esds is used for estimating esds involving l.s. planes.
;
loop_
    _geom_bond_atom_site_label_1
    _geom_bond_atom_site_label_2
    _geom_bond_site_symmetry_2
    _geom_bond_distance
    _geom_bond_publ_flag
    Mn1 O1 . 2.195(2) ?
    Mn1 O2 7_575 2.2240(17) ?
    Mn1 O2 . 2.2240(17) ?
    Mn1 O3 . 2.1575(17) ?
    Mn1 O3 7_575 2.1575(17) ?
    Mn1 N1 . 2.227(3) ?
    S1 O4 . 1.462(2) ?
    S1 O5 7_565 1.4650(17) ?
    S1 O5 . 1.4650(17) ?
    S1 O6 . 1.484(2) ?
    O1 H1 . 0.786(10) ?
    O1 H1 7_575 0.786(10) ?
    O2 H2A . 0.781(10) ?
    O2 H2B . 0.776(10) ?
    O3 H3A . 0.775(10) ?
    O3 H3B . 0.779(10) ?
    N1 C1 . 1.343(4) ?
    N1 C5 . 1.336(4) ?
    C1 H1A . 0.9300 ?
    C1 C2 . 1.381(5) ?
    C2 C3 . 1.392(5) ?
    C2 C6 . 1.504(4) ?
    C3 H3 . 0.9300 ?
    C3 C4 . 1.379(5) ?
    C4 C5 . 1.386(4) ?
    C4 C7 . 1.503(5) ?
    C5 H5 . 0.9300 ?
    C6 H6A . 0.9600 ?
    C6 H6B . 0.9600 ?
    C6 H6C . 0.9600 ?
    C7 H7A . 0.9600 ?
    C7 H7B . 0.9600 ?
    C7 H7C . 0.9600 ?
loop_
    _geom_angle_atom_site_label_1
    _geom_angle_atom_site_label_2
    _geom_angle_atom_site_label_3
    _geom_angle_site_symmetry_1
    _geom_angle_site_symmetry_3
    _geom_angle
    _geom_angle_publ_flag
    O1 Mn1 O2 . 7_575 85.24(7) ?
    O1 Mn1 O2 . . 85.24(7) ?
    O1 Mn1 N1 . . 169.05(11) ?
    O2 Mn1 O2 7_575 . 91.24(10) ?
    O2 Mn1 N1 7_575 . 87.11(7) ?
    O2 Mn1 N1 . . 87.11(7) ?
    O3 Mn1 O1 7_575 . 92.76(8) ?
    O3 Mn1 O1 . . 92.76(8) ?
    O3 Mn1 O2 . . 177.99(7) ?
    O3 Mn1 O2 7_575 . 88.55(7) ?
    O3 Mn1 O2 . 7_575 88.55(7) ?
    O3 Mn1 O2 7_575 7_575 177.99(7) ?
    O3 Mn1 O3 . 7_575 91.59(11) ?
    O3 Mn1 N1 . . 94.87(7) ?
    O3 Mn1 N1 7_575 . 94.87(7) ?
    O4 S1 O5 . 7_565 110.15(9) ?
    O4 S1 O5 . . 110.15(10) ?
    O4 S1 O6 . . 107.66(15) ?
    O5 S1 O5 . 7_565 111.09(14) ?
    O5 S1 O6 . . 108.85(9) ?
    O5 S1 O6 7_565 . 108.86(9) ?
    Mn1 O1 H1 . 7_575 130(2) ?
    Mn1 O1 H1 . . 130(2) ?
    H1 O1 H1 . 7_575 99(4) ?
    Mn1 O2 H2A . . 120(2) ?
    Mn1 O2 H2B . . 111(3) ?
    H2A O2 H2B . . 106.7(17) ?
    Mn1 O3 H3A . . 123(2) ?
    Mn1 O3 H3B . . 123(2) ?
    H3A O3 H3B . . 108.1(17) ?
    C1 N1 Mn1 . . 120.2(2) ?
    C5 N1 Mn1 . . 122.5(2) ?
    C5 N1 C1 . . 117.3(3) ?
    N1 C1 H1A . . 118.0 ?
    N1 C1 C2 . . 123.9(3) ?
    C2 C1 H1A . . 118.0 ?
    C1 C2 C3 . . 116.9(3) ?
    C1 C2 C6 . . 121.1(3) ?
    C3 C2 C6 . . 122.0(3) ?
    C2 C3 H3 . . 119.5 ?
    C4 C3 C2 . . 120.9(3) ?
    C4 C3 H3 . . 119.5 ?
    C3 C4 C5 . . 117.1(3) ?
    C3 C4 C7 . . 122.5(3) ?
    C5 C4 C7 . . 120.4(3) ?
    N1 C5 C4 . . 123.9(3) ?
    N1 C5 H5 . . 118.1 ?
    C4 C5 H5 . . 118.1 ?
    C2 C6 H6A . . 109.5 ?
    C2 C6 H6B . . 109.5 ?
    C2 C6 H6C . . 109.5 ?
    H6A C6 H6B . . 109.5 ?
    H6A C6 H6C . . 109.5 ?
    H6B C6 H6C . . 109.5 ?
    C4 C7 H7A . . 109.5 ?
    C4 C7 H7B . . 109.5 ?
    C4 C7 H7C . . 109.5 ?
    H7A C7 H7B . . 109.5 ?
    H7A C7 H7C . . 109.5 ?
    H7B C7 H7C . . 109.5 ?
loop_
    _geom_torsion_atom_site_label_1
    _geom_torsion_atom_site_label_2
    _geom_torsion_atom_site_label_3
    _geom_torsion_atom_site_label_4
    _geom_torsion_site_symmetry_1
    _geom_torsion_site_symmetry_2
    _geom_torsion_site_symmetry_3
    _geom_torsion_site_symmetry_4
    _geom_torsion
    _geom_torsion_publ_flag
    Mn1 N1 C1 C2 . . . . 180.000000 ?
    Mn1 N1 C5 C4 . . . . 180.000000 ?
    N1 C1 C2 C3 . . . . 0.0000(10)
                                 ?
    N1 C1 C2 C6 . . . . 180.000000 ?
    C1 N1 C5 C4 . . . . 0.000000 ?
    C1 C2 C3 C4 . . . . 0.0000(10)
                                 ?
    C2 C3 C4 C5 . . . . 0.0000(10)
                                 ?
    C2 C3 C4 C7 . . . . 180.0000(10)
                                   ?
    C3 C4 C5 N1 . . . . 0.0000(10)
                                 ?
    C5 N1 C1 C2 . . . . 0.000000 ?
    C6 C2 C3 C4 . . . . 180.000000 ?
    C7 C4 C5 N1 . . . . 180.000000 ?
loop_
    _geom_hbond_atom_site_label_D
    _geom_hbond_atom_site_label_H
    _geom_hbond_atom_site_label_A
    _geom_hbond_site_symmetry_A
    _geom_hbond_distance_DH
    _geom_hbond_distance_HA
    _geom_hbond_distance_DA
    _geom_hbond_angle_DHA
    _geom_hbond_publ_flag
    O1 H1 O5 1_565 0.786(10) 2.004(12) 2.775(2) 166(3) yes
    O2 H2A O6 1_565 0.781(10) 2.057(11) 2.832(3) 172(3) yes
    O2 H2B O6 5_665 0.776(10) 2.100(15) 2.850(3) 162(4) yes
    O3 H3A O5 8_666 0.775(10) 1.978(10) 2.752(2) 177(4) yes
    O3 H3B O4 . 0.779(10) 1.988(11) 2.748(3) 165(3) yes
_shelx_space_group_comment
;
The symmetry employed for this shelxl refinement is uniquely defined
by the following loop, which should always be used as a source of
symmetry information in preference to the above space-group names.
They are only intended as comments.
;
_shelx_estimated_absorpt_T_min     0.789
_shelx_estimated_absorpt_T_max     0.946
_shelx_hkl_file
;
   0   1   0    5.80    2.30
   0   1   0   -0.40    1.80
   0  -1   0    0.00    2.20
   0  -1   0    2.60    2.30
   0   1   0    6.30    1.60
   0  -1   0   -2.80    1.10
   0   3   0    2.60    4.20
   0   3   0    0.40    4.20
   0  -3   0    5.90    4.80
   0  -3   0   -3.70    4.20
   0  -4   0 9845.21  543.25
   0   4   0 9999.00  543.25
   0  -4   0 9940.91  543.35
   0   4   0 9719.33  543.25
   0  -5   0    3.90    5.00
   0  -5   0    4.60    5.80
   0   5   0    0.10    5.30
   0   5   0    0.80    5.40
   0   6   0 2635.94  149.19
   0  -6   0 2587.34  150.98
   0   6   0 2762.12  150.78
   0  -7   0   -6.90    7.30
   0   7   0   -1.80    6.90
   0  -8   0  664.03   41.90
   0  -8   0  634.34   44.00
   0   8   0  632.44   41.20
   0  -1   1 3095.19  184.98
   0   1  -1 2985.60  184.98
   0   1   1 3866.51  185.18
   0  -1   1 3153.28  185.38
   0  -1  -1 3197.08  184.98
   0  -1  -1 3902.01  185.08
   0   2   1    4.20    3.60
   0   2  -1   -2.00    2.60
   0  -2   1    3.60    3.70
   0  -2  -1   -2.90    4.30
   0  -2  -1   -1.30    3.40
   0   2   1    1.00    3.50
   0   2  -1   -3.30    3.70
   0  -2   1    1.40    1.00
   0  -2  -1   -8.00    3.90
   0  -2   1   -3.80    3.80
   0   2  -1    4.10    3.90
   0   2   1   -0.10    7.00
   0  -3   1   30.10    5.30
   0  -3  -1   40.50    6.00
   0  -3   1   34.70    5.60
   0   3  -1   27.30    5.40
   0   3   1   26.90    5.10
   0  -3  -1   27.10    5.80
   0   3   1   32.10    4.70
   0   3  -1   24.80    5.00
   0   3   1   44.20    6.00
   0  -4  -1   -1.30    5.10
   0   4  -1    3.40    4.90
   0  -4   1    2.10    5.10
   0  -4   1    1.50    5.00
   0   4   1    4.40    4.20
   0  -4  -1    3.60    4.90
   0   4   1    6.60    4.40
   0   4  -1   -0.50    4.90
   0   4   1   11.80    5.30
   0  -5  -1 1340.47   74.59
   0   5   1 1332.47   74.29
   0  -5  -1 1328.07   74.49
   0  -5   1 1299.97   74.49
   0  -5   1 1306.77   74.39
   0   5  -1 1280.97   74.29
   0   5   1 1278.17   74.19
   0   5  -1 1248.58   74.19
   0   6   1   10.30    6.00
   0  -6   1    8.50    9.30
   0   6  -1    9.00    8.00
   0  -6   1    0.30    6.00
   0   6  -1    1.90    6.20
   0  -6  -1    8.70    6.50
   0  -6  -1   19.40    7.80
   0   6   1   15.30    6.60
   0  -7  -1   67.29   10.80
   0  -7   1   76.39   13.40
   0   7  -1   42.80    9.40
   0  -7   1   56.19    9.90
   0   7   1   46.70    9.60
   0  -8  -1    1.50    8.40
   0   8  -1    8.00    8.50
   0  -8   1   15.70    9.20
   0  -8  -1   34.10    8.80
   0  -8   1   -1.10    7.40
   0   8   1    0.10    9.20
   0  -8   1   16.10   11.10
   0   8  -1    4.70    8.40
   0   0   2  721.83   43.80
   0   0   2  828.92   44.20
   0   0  -2  817.32   44.20
   0   0  -2  810.92   43.60
   0   0  -2  724.33   43.70
   0   0  -2  751.82   43.60
   0   0   2  876.81   44.40
   0  -1  -2    2.00    3.50
   0  -1  -2   -6.80    2.80
   0  -1  -2    1.90    2.70
   0  -1  -2    1.80    2.60
   0  -1   2   -1.90    2.50
   0   1   2    0.40    2.50
   0  -1   2   -2.70    2.80
   0   1  -2    1.00    3.00
   0  -1   2   -2.30    4.70
   0   1   2   -0.80    3.70
   0   1   2   -0.30    2.50
   0   1  -2   -6.80    4.30
   0   1   2    0.50    3.70
   0  -1  -2   -0.50    3.90
   0   1   2    0.10    3.00
   0   1  -2   -0.20    3.00
   0   2   2 3775.82  207.08
   0  -2  -2 3855.11  205.68
   0   2  -2 3578.54  206.28
   0  -2   2 3606.34  205.58
   0  -2  -2 3930.61  206.08
   0   2  -2 3595.84  205.58
   0   2   2 3973.80  205.88
   0   2   2 3669.93  205.18
   0   2   2 3760.82  205.48
   0   2  -2 3650.93  205.58
   0  -2   2 3720.13  205.58
   0  -2   2 3698.83  206.38
   0  -2  -2 3694.63  207.28
   0   3   2   -6.20    3.80
   0   3  -2    2.30    4.50
   0   3  -2   -2.80    3.10
   0  -3  -2    0.00    4.20
   0  -3   2    0.90    5.30
   0  -3   2   -2.10    4.40
   0  -3  -2    0.10    4.50
   0   3  -2   -8.40    4.30
   0  -3   2   -0.80    4.00
   0   3   2   -8.60    3.80
   0   3   2   -0.30    4.10
   0  -4  -2  100.49    9.40
   0   4   2   75.19    8.10
   0  -4   2   89.19   10.60
   0  -4   2   68.79    8.20
   0  -4  -2   82.49    9.00
   0   4   2   70.99    8.70
   0   4  -2   88.19    9.00
   0  -4   2   78.19    8.60
   0   4   2   74.99    8.10
   0   4  -2   73.29    8.40
   0   5  -2    1.30    5.00
   0  -5   2   -1.70    6.60
   0  -5   2   -9.00    5.50
   0   5  -2    0.50    5.70
   0   5   2    0.10    4.40
   0  -5   2   -2.80    5.30
   0  -5  -2   -9.60    5.70
   0   5   2   -0.30    5.40
   0  -5  -2   -1.00    5.60
   0   5   2    2.60    5.40
   0  -6  -2  200.88   17.40
   0  -6  -2  214.38   18.00
   0   6  -2  196.48   17.40
   0  -6   2  242.18   23.40
   0   6   2  207.08   16.20
   0   6   2  212.98   16.80
   0  -6   2  204.28   17.10
   0  -6   2  220.88   19.60
   0  -7  -2   -5.00    7.30
   0  -7   2    6.10    7.70
   0   7  -2   -2.60    6.80
   0   7   2    1.70    6.60
   0  -7  -2   -2.40    7.30
   0  -7   2    6.60   10.00
   0   7   2   -3.00    6.70
   0   8  -2   39.10   10.70
   0   8   2   44.80    9.90
   0  -8   2   31.10    9.80
   0  -8  -2   20.70    9.20
   0  -8   2   38.70   11.60
   0   8  -2   17.00    9.30
   0   8   2   29.10    8.90
   0  -8  -2   26.00    8.90
   0  -8   2   26.10    8.70
   0   0  -3    2.00    2.30
   0   0   3   -1.30    4.30
   0   0  -3    1.40    2.40
   0   0  -3    3.50    3.90
   0   0   3    3.20    1.60
   0   0  -3    5.20    3.10
   0   0   3   -0.60    4.10
   0   0   3    0.30    1.40
   0   1   3   48.80    4.70
   0   1  -3   53.29    5.10
   0   1  -3   48.10    6.90
   0  -1   3   56.59    5.60
   0  -1  -3   50.09    5.60
   0  -1  -3   57.39    6.30
   0  -1  -3   53.99    6.40
   0  -1   3   54.99    5.10
   0  -1  -3   51.69    5.70
   0  -1   3   45.00    5.30
   0  -1   3   59.69    7.60
   0   1   3   58.59    5.90
   0   1   3   47.80    6.00
   0   1   3   44.90    4.70
   0   1  -3   55.19    5.10
   0   2  -3   -1.10    5.50
   0  -2   3   -1.30    3.60
   0  -2  -3   -4.30    3.50
   0   2   3   -0.40    4.20
   0   2   3    0.40    4.60
   0  -2   3   -4.50    2.40
   0  -2   3    0.00    5.00
   0   2   3    0.20    3.40
   0  -2  -3   -2.50    3.80
   0   2  -3   -1.10    4.80
   0   2   3    3.50    3.80
   0   2  -3    1.10    3.90
   0   2   3   -1.70    3.10
   0  -2   3    0.00    3.70
   0  -3   3  132.59   10.70
   0  -3   3  150.88   13.30
   0   3  -3  133.89   11.40
   0   3   3  135.59   11.60
   0   3   3  146.59   10.60
   0   3  -3  128.59   11.10
   0   3   3  132.89   10.30
   0  -3  -3  130.49   10.90
   0   3   3  139.59   10.50
   0  -3  -3  150.08   11.40
   0  -3   3  145.79   10.90
   0  -4   3   -5.10    4.70
   0  -4   3    2.80    6.00
   0   4  -3    7.60    5.00
   0   4   3    0.20    4.50
   0  -4  -3   -3.30    4.50
   0   4   3    2.50    3.60
   0   4   3   -2.80    4.40
   0  -4   3   -3.40    4.80
   0   4  -3  -10.30    3.60
   0  -4  -3   -3.40    5.00
   0   4  -3   -3.90    5.00
   0   4   3    1.10    4.40
   0   5  -3    6.60    5.90
   0  -5   3   -2.00    5.50
   0   5   3   -8.30    5.00
   0  -5  -3   -1.80    6.20
   0  -5  -3   -2.20    6.00
   0   5   3    1.30    4.20
   0   5   3    0.30    5.20
   0  -5   3    8.50    7.70
   0  -5   3   -1.00    5.10
   0   5  -3   -5.90    5.90
   0   5   3   -0.10    4.80
   0  -6   3    0.60    8.10
   0   6   3   -3.60    4.90
   0   6   3   -6.10    5.60
   0  -6  -3   -4.30    6.60
   0  -6  -3   -7.30    6.80
   0   6  -3   -8.00    5.80
   0   6  -3   -2.50    6.30
   0  -6   3    7.80    8.40
   0  -6   3    5.70    6.50
   0   6   3   10.60    4.40
   0   7   3   10.50    7.30
   0  -7  -3    6.30    8.10
   0   7   3    7.60    4.50
   0  -7   3    5.80    7.70
   0   7  -3    5.20    7.90
   0  -7   3   26.20   10.30
   0   7   3    4.50    6.10
   0  -7  -3    7.30    8.00
   0   8   3   -0.80    3.70
   0  -8   3   15.70    7.80
   0   8  -3    4.50   11.10
   0   8   3   -6.40    6.60
   0   8  -3    7.90    8.70
   0  -8   3  -11.40    7.30
   0  -8  -3    4.10    7.70
   0   8   3    4.40    7.50
   0  -8  -3   -8.90    9.80
   0  -8   3  -12.50    8.20
   0   0   4  173.68   14.10
   0   0  -4  169.98   10.90
   0   0  -4  180.28   13.10
   0   0  -4  184.58   11.10
   0   0   4  194.38   13.20
   0   0  -4  181.08   11.90
   0   0  -4  160.58   13.40
   0  -1  -4   -3.00    4.30
   0   1  -4   -1.90    3.10
   0   1   4    0.10    4.20
   0   1  -4    1.10    3.30
   0   1  -4    3.90    5.30
   0   1   4   -2.40    3.90
   0  -1   4    2.10    3.70
   0   1   4   -3.20    4.70
   0  -1   4    1.40    2.70
   0  -1   4   -0.80    2.70
   0  -1  -4   -2.20    3.00
   0   1   4    0.00    1.90
   0  -1  -4   -2.30    4.50
   0  -1   4    0.70    4.80
   0   1   4    1.50    1.90
   0  -1  -4    0.60    3.00
   0  -1   4   -2.30    5.20
   0   2  -4  963.50   54.79
   0   2   4 1017.90   54.29
   0   2  -4 1004.50   56.79
   0  -2   4  977.30   54.49
   0   2  -4  970.90   54.79
   0   2   4  938.01   55.59
   0  -2  -4  927.51   55.29
   0  -2  -4  968.80   55.09
   0  -2   4 1012.10   56.49
   0  -2  -4 1001.30   54.69
   0  -2  -4  976.30   55.49
   0  -2   4  966.50   54.59
   0   2   4  894.01   54.99
   0   2   4  969.90   54.19
   0  -2   4  976.10   54.29
   0   3  -4   -0.50    6.30
   0  -3   4   -0.90    3.90
   0  -3   4   -5.50    2.10
   0  -3  -4   -1.20    4.50
   0   3   4   -2.70    5.00
   0   3   4    0.30    3.40
   0   3   4   -3.80    5.20
   0   3   4   -3.20    3.60
   0   3  -4    2.30    4.60
   0   3  -4   -5.30    4.60
   0  -3   4   -1.30    4.00
   0  -3   4   -6.60    5.70
   0   3   4   -2.10    3.60
   0  -3  -4   -1.80    4.20
   0  -4   4  342.07   22.40
   0  -4  -4  337.17   22.70
   0   4   4  351.26   21.90
   0   4   4  339.97   23.00
   0   4  -4  345.17   22.90
   0  -4   4  365.26   22.60
   0   4  -4  341.47   22.30
   0   4  -4  365.56   22.70
   0  -4   4  348.57   24.40
   0   4   4  366.66   22.00
   0  -4  -4  365.06   22.60
   0  -5   4    2.00    5.60
   0   5   4    1.20    4.00
   0  -5  -4   -3.10    5.70
   0  -5   4   -3.00    5.10
   0   5  -4    0.20    4.40
   0   5   4   -0.90    5.00
   0   5   4   -4.50    5.40
   0   5   4   -3.40    4.90
   0  -5   4   -8.00    7.10
   0   5  -4   -2.20    6.10
   0  -5  -4   -9.60    5.60
   0   6  -4   31.20    9.10
   0  -6   4   55.79   19.40
   0   6   4   39.20    5.80
   0  -6  -4   22.60    8.20
   0   6   4   33.20    7.30
   0   6  -4   30.20    8.40
   0   6   4   31.60    7.20
   0  -6   4   22.90    7.70
   0  -6   4   37.10    9.30
   0   6   4   45.40    9.10
   0  -6  -4   39.10    8.60
   0   7  -4   -5.70    7.60
   0  -7   4    1.00    7.20
   0   7  -4    7.20    8.00
   0   7   4    0.40    3.90
   0   7   4   -1.10    6.60
   0  -7   4    6.50    9.70
   0  -7  -4   -2.60    7.90
   0   7   4   -5.10    8.30
   0  -7  -4   10.70    7.90
   0   7   4   -6.50    5.90
   0   8   4   50.19   12.50
   0   8   4   39.80    9.00
   0   8  -4   65.99   12.00
   0   8  -4   38.90   11.10
   0  -8   4   39.80   10.00
   0  -8  -4   43.40   10.00
   0  -8   4   66.59   13.80
   0   8   4   61.89   10.40
   0  -8   4   60.79   10.30
   0   0  -5    2.80    5.00
   0   0   5   -2.10    4.70
   0   0  -5    1.10    3.00
   0   0   5    0.20    4.80
   0   0  -5   -1.70    5.30
   0   0  -5   -0.90    2.80
   0   0  -5   -0.80    3.70
   0   1   5   65.09    7.50
   0  -1   5   59.69    5.20
   0   1  -5   55.59    5.70
   0   1  -5   51.49    7.80
   0  -1  -5   50.99    6.10
   0  -1   5   56.69    7.50
   0   1   5   72.99    8.10
   0  -1  -5   56.49    6.10
   0  -1  -5   61.99    7.90
   0  -1   5   54.69    6.50
   0  -1  -5   52.09    6.50
   0  -1  -5   60.49    6.70
   0  -1   5   50.59    5.10
   0   1   5   69.99    8.30
   0  -2   5   -8.60    3.40
   0  -2  -5   -5.00    4.90
   0  -2  -5   -5.00    4.30
   0   2  -5   -0.10    3.80
   0   2   5   -2.10    2.60
   0   2   5    1.30    5.20
   0   2   5   -0.20    4.50
   0  -2  -5   -2.00    3.80
   0   2  -5   -5.90    6.00
   0   2  -5   -1.30    4.00
   0  -2   5    7.90    3.60
   0   2   5   -0.50    2.50
   0  -2   5   -2.70    3.20
   0  -2   5   -4.00    5.50
   0  -2  -5   -1.00    3.70
   0  -3   5   43.00    8.30
   0   3   5   58.69    6.40
   0  -3   5   47.00    5.50
   0   3  -5   54.89    9.50
   0   3  -5   45.10    6.70
   0  -3  -5   52.49    6.70
   0  -3   5   52.99    6.20
   0  -3  -5   53.69    7.80
   0  -3  -5   64.99    7.00
   0   3  -5   51.99    6.90
   0   3   5   53.99    7.50
   0  -3   5   66.39    6.70
   0   3   5   74.29    8.80
   0   4   5   -3.50    4.10
   0   4   5   -5.80    4.90
   0  -4  -5   -4.20    5.10
   0  -4   5    5.90    5.10
   0   4   5    0.70    4.20
   0   4  -5   -1.90    5.30
   0   4   5   -1.40    6.10
   0  -4   5   -4.10    4.70
   0  -4   5   -0.30    6.30
   0   4  -5   -1.70    4.80
   0  -4  -5    0.70    5.20
   0   4  -5   -3.00    5.40
   0   5   5   36.40    6.40
   0  -5  -5   34.60    7.90
   0  -5   5   37.70    9.40
   0  -5   5   31.40    7.10
   0  -5  -5   36.50    7.90
   0  -5   5   23.40    6.90
   0   5  -5   37.40    8.40
   0   5   5   36.20    7.70
   0   5   5   49.30    6.10
   0   5   5   27.20    8.90
   0   5  -5   34.30    7.20
   0   5   5   41.60    6.80
   0   5  -5   54.89    8.60
   0  -6   5   -4.60    7.60
   0   6   5   -4.70    5.30
   0   6  -5    6.70    7.90
   0   6   5   -2.40    6.50
   0  -6  -5   -3.20    7.10
   0  -6   5   -8.20    5.50
   0   6   5    0.20    3.90
   0  -6   5    0.60    8.00
   0   6  -5    5.10    7.20
   0  -6  -5   -0.80    7.20
   0   6   5   -2.70    5.90
   0   6   5    8.70    8.90
   0   6  -5    1.20    4.70
   0   7   5   20.30    7.10
   0   7  -5   42.20   10.80
   0   7   5   16.40    6.90
   0  -7   5    6.20    9.00
   0  -7  -5   28.30    9.10
   0   7  -5   15.40    8.30
   0   7   5    4.70    9.80
   0  -7   5   11.10    9.20
   0  -7  -5   13.80    8.20
   0  -7   5   10.70    7.40
   0  -8   5   10.90    7.90
   0  -8   5  -12.20    7.10
   0   8  -5   -8.50    8.30
   0  -8   5   22.30    9.90
   0  -8  -5   -0.80    7.50
   0   8   5   19.70    7.50
   0   8   5   -2.20    9.60
   0  -8  -5    3.90    8.50
   0   8   5    4.20    6.50
   0   0  -6  100.79   10.90
   0   0  -6   94.19    7.70
   0   0  -6   94.69    9.00
   0   0   6  100.09   10.30
   0   0   6  111.99   11.20
   0   0  -6  117.89    8.80
   0   0  -6   91.19   12.00
   0  -1   6   -8.50    4.40
   0  -1   6   -5.60    4.20
   0   1   6   -5.70    4.60
   0   1  -6    8.10    5.50
   0  -1   6   -1.00    2.00
   0  -1   6    1.30    2.10
   0  -1  -6    0.10    4.90
   0   1   6   -1.20    5.40
   0   1  -6   -2.20    4.70
   0   1   6    0.50    4.50
   0  -1  -6   -0.90    5.40
   0   1  -6   -2.60    3.50
   0  -1  -6   -0.60    4.10
   0   2   6  854.81   47.50
   0  -2   6  854.81   48.90
   0  -2  -6  849.12   50.09
   0   2  -6  842.22   48.80
   0   2  -6  849.12   51.19
   0  -2   6  855.81   51.29
   0  -2   6  868.41   48.20
   0  -2   6  850.51   48.20
   0  -2  -6  871.71   49.20
   0   2   6  861.71   50.19
   0  -2   6  883.11   49.99
   0   2  -6  832.12   48.80
   0   2   6  842.92   47.50
   0  -2  -6  878.11   48.60
   0  -2  -6  894.51   48.70
   0   2   6  809.62   49.20
   0  -3  -6   -6.00    4.80
   0   3   6   -0.30    5.80
   0  -3   6   -0.40    4.00
   0  -3   6   -8.80    3.20
   0   3   6   -3.30    5.10
   0  -3   6    4.40    5.90
   0   3  -6   -1.90    4.80
   0   3  -6    2.30    5.00
   0  -3  -6   -1.10    4.80
   0  -3   6   -2.70    3.90
   0  -3  -6   -5.50    5.50
   0   3   6    2.70    3.20
   0   3  -6   -0.80    7.40
   0  -3  -6    3.80    4.80
   0  -4  -6  281.87   20.20
   0  -4  -6  296.47   19.20
   0  -4  -6  275.87   19.00
   0  -4   6  275.07   18.50
   0  -4   6  263.97   21.40
   0   4  -6  300.27   23.10
   0   4   6  262.07   20.00
   0  -4   6  268.87   16.10
   0   4   6  278.57   19.80
   0   4  -6  294.57   19.50
   0   4   6  274.27   17.30
   0  -4   6  260.17   18.10
   0   4   6  261.67   17.40
   0   4  -6  262.77   19.10
   0   5  -6   -4.40    6.50
   0  -5   6   -3.10    7.30
   0   5   6   -1.90   12.70
   0   5   6   -0.40    4.90
   0  -5   6   -9.00    5.50
   0   5   6   -9.20    4.10
   0  -5  -6  -10.00   10.20
   0  -5   6   -2.00    5.50
   0  -5  -6    2.60    5.30
   0  -5  -6   -1.00    6.70
   0   5  -6   -2.00    4.90
   0   5   6    3.10    7.00
   0   6   6   50.49   11.60
   0   6  -6   41.00    9.70
   0   6   6   31.70    6.90
   0  -6  -6   47.50    9.40
   0  -6   6   23.90    8.80
   0   6  -6   37.40    9.10
   0  -6   6   47.70   10.90
   0   6  -6   41.90    7.60
   0   6   6   47.10    9.50
   0   6   6   41.50    7.00
   0  -6   6   29.00    7.80
   0  -6  -6   34.80    9.00
   0  -7   6    8.70    8.20
   0   7  -6    6.80    8.10
   0  -7   6   -1.20    8.10
   0  -7   6    2.70    7.00
   0  -7  -6   -6.40    7.50
   0   7   6    7.90    5.80
   0  -7  -6    0.20    7.30
   0   7   6   15.80    9.80
   0   0  -7    2.20    5.30
   0   0  -7    5.30    4.10
   0   0  -7   -1.20    3.30
   0   0   7   -5.70    4.90
   0   0   7   -1.00    5.20
   0   0  -7    1.40    5.60
   0   1   7 1041.60   60.79
   0   1  -7 1008.40   59.09
   0  -1  -7 1033.00   58.89
   0   1   7 1112.19   61.19
   0   1  -7 1038.90   59.19
   0  -1  -7 1071.59   60.39
   0   1  -7 1034.30   59.09
   0  -1   7 1042.20   60.09
   0   1   7 1087.49   59.89
   0  -1  -7 1017.40   59.59
   0  -1   7 1071.39   60.79
   0  -2   7   -2.70    4.00
   0   2   7    2.80    5.70
   0   2  -7    0.10    4.40
   0  -2   7   -3.90    5.50
   0   2  -7    0.80    4.30
   0  -2  -7   -9.80    5.00
   0   2  -7   -0.60    6.50
   0  -2  -7    0.20    4.00
   0  -2  -7   -6.20    5.10
   0  -2   7   -2.80    6.20
   0  -2   7    1.80    2.90
   0  -2  -7   -1.30    3.90
   0   2   7   -3.10    5.00
   0   3  -7 1950.20  111.79
   0  -3  -7 2056.69  113.09
   0  -3  -7 2031.10  111.59
   0  -3  -7 2060.49  111.69
   0  -3   7 1900.81  110.89
   0   3   7 1989.10  113.29
   0  -3   7 2006.20  111.09
   0  -3  -7 1921.81  111.69
   0  -3   7 2025.70  111.39
   0  -3   7 1998.30  114.39
   0   3  -7 2083.59  114.89
   0   3   7 1844.02  112.09
   0   3   7 2167.28  110.89
   0   3  -7 1931.81  111.79
   0   3   7 1996.90  110.19
   0  -4   7   -1.30    2.80
   0  -4   7   -4.50    6.60
   0   4   7   -4.40    5.80
   0  -4  -7   -0.10    5.70
   0   4   7   -2.30    3.50
   0   4  -7   -4.90    5.70
   0   4  -7    0.60    7.90
   0  -4  -7    2.10    5.60
   0  -4   7    0.20    4.30
   0   4   7    0.50    6.10
   0  -4   7   -0.30    4.40
   0   4  -7   -2.70    5.80
   0  -4  -7   -1.90    6.20
   0  -5  -7  321.17   22.20
   0  -5  -7  318.87   23.40
   0  -5   7  311.37   20.60
   0   5   7  321.17   23.10
   0   5   7  310.97   19.40
   0  -5   7  330.57   20.90
   0   5  -7  274.87   21.90
   0   5  -7  281.87   21.70
   0   5   7  315.57   22.90
   0  -5   7  283.57   24.10
   0   5  -7  283.27   21.80
   0   5   7  300.47   19.50
   0  -5  -7  321.77   22.00
   0   6   7   -7.00    7.80
   0  -6  -7   17.10    8.00
   0   6   7    1.00    5.00
   0  -6  -7   10.70    7.70
   0   6   7    7.20    7.20
   0   6  -7   11.80    8.30
   0  -6   7    1.00    5.90
   0  -6   7    0.50    8.20
   0   6  -7  -12.60    7.20
   0   6  -7   -0.40    5.20
   0   6   7    5.30    4.70
   0   7  -7  312.47   24.90
   0   7   7  264.87   20.40
   0  -7   7  285.07   25.40
   0  -7   7  360.06   22.70
   0   7   7  268.67   23.30
   0  -7  -7  278.67   24.40
   0   7   7  282.67   24.90
   0  -7   7  292.57   21.80
   0  -7  -7  276.17   23.30
   0  -7  -7  379.66   27.40
   0   7  -7  296.07   23.30
   0   0   8   -3.90    6.30
   0   0  -8    4.30    3.80
   0   0   8    7.20    5.70
   0   0  -8   -4.00    5.60
   0   0  -8    6.80    4.80
   0   0  -8    6.90    3.90
   0  -1   8    1.20    6.20
   0  -1  -8   -5.00    5.20
   0   1   8   -1.70    5.30
   0   1  -8   -3.20    4.00
   0   1  -8    3.10    6.10
   0   1   8    5.60    6.00
   0   1  -8   -2.00    4.10
   0  -1  -8   11.20    4.30
   0  -1  -8   -0.70    4.40
   0  -1   8   -1.50    4.90
   0   1   8   -3.10    5.60
   0  -2  -8  721.73   44.00
   0  -2  -8  745.13   42.70
   0   2  -8  763.42   43.10
   0   2  -8  736.23   46.20
   0   2   8  739.43   45.10
   0  -2   8  749.82   41.40
   0  -2  -8  738.53   42.70
   0  -2  -8  763.52   44.90
   0  -2   8  744.93   44.80
   0   2   8  724.83   43.70
   0  -2   8  753.82   43.60
   0  -2   8  764.12   41.50
   0   2  -8  694.23   42.90
   0  -3   8    4.30    7.20
   0  -3  -8   -0.40    5.20
   0  -3   8   -5.20    5.60
   0   3  -8    6.20    5.70
   0   3  -8   -0.80    6.40
   0   3  -8    5.80    5.50
   0  -3  -8   -4.60    5.10
   0  -3  -8   -1.70    5.30
   0  -3  -8    1.20    5.20
   0  -3   8   -0.80    3.50
   0  -3   8   -7.90    4.00
   0   3   8    1.60    6.70
   0  -3   8    1.40    3.30
   0   3   8    6.50    5.80
   0   4   8   63.09    6.00
   0  -4  -8   72.09    9.30
   0   4  -8   71.69    9.50
   0  -4  -8   79.19   11.70
   0  -4  -8   74.09    9.10
   0   4  -8   63.39   12.30
   0   4   8   83.89   11.90
   0  -4   8   71.59    7.50
   0  -4   8   68.89    7.20
   0  -4   8   71.89    8.40
   0  -4   8   61.99   11.00
   0   4   8   52.69    9.40
   0   5  -8    0.90    7.00
   0   5   8    1.60    8.00
   0  -5  -8    0.10    7.10
   0  -5   8    0.60    8.60
   0  -5  -8    8.20    8.50
   0  -5   8    1.10    4.80
   0   5   8   -0.80    3.70
   0   5  -8    9.00    7.40
   0  -5   8   -4.20    5.00
   0  -5  -8    9.40    7.20
   0   5  -8    4.20    5.60
   0   5   8   -3.90    6.90
   0  -6  -8   82.79   10.90
   0   6   8   81.19    8.60
   0   6   8   71.29   11.70
   0  -6   8   85.19    9.70
   0   6  -8   83.49   11.40
   0   6   8   74.19   12.40
   0  -6   8   57.79   11.60
   0   6  -8   86.79   12.10
   0   6  -8   64.49    9.80
   0  -6   8   78.89   12.70
   0  -6  -8   57.99   10.20
   0  -6  -8   60.79   10.80
   0   7   8   -2.10    4.70
   0   7   8   -3.70    8.10
   0  -7  -8    2.90    7.70
   0  -7   8    7.30    8.50
   0   7  -8    8.80    9.60
   0   7  -8    8.80    9.40
   0  -7  -8    5.80    9.60
   0  -7   8   13.40    6.60
   0  -7   8    5.00    6.70
   0   7  -8    4.70    4.10
   0   0  -9   -0.80    3.90
   0   0  -9    1.60    6.10
   0   0   9   -5.00    5.90
   0   0  -9   -1.60    4.60
   0   0  -9   -2.60    4.20
   0   0   9    2.60    6.70
   0  -1  -9  234.38   18.20
   0  -1   9  226.18   18.30
   0  -1  -9  222.28   15.30
   0  -1   9  241.28   17.70
   0  -1  -9  240.68   15.70
   0   1   9  258.97   19.20
   0  -1  -9  219.18   18.30
   0  -1  -9  225.98   20.20
   0   1  -9  198.38   19.40
   0   1  -9  240.78   15.70
   0   1   9  228.68   18.50
   0   1  -9  233.38   15.90
   0  -2   9    4.80    6.80
   0   2   9   -4.70    5.70
   0  -2  -9   -2.60    4.40
   0  -2  -9   -6.20    5.70
   0   2  -9   -3.10    5.00
   0  -2   9    3.00    5.30
   0   2  -9  -10.20    6.80
   0   2   9  -15.90    8.90
   0  -2  -9   -1.10    5.80
   0   2  -9   -2.00    5.00
   0   2  -9   17.00    5.40
   0  -2  -9   -2.20    4.80
   0  -3  -9   91.29   10.50
   0  -3  -9   92.79   10.80
   0   3   9   95.39   10.60
   0   3  -9   94.09   10.40
   0  -3   9   85.29    9.90
   0  -3   9   95.69    7.50
   0   3  -9   84.79    9.90
   0  -3  -9  113.89   11.20
   0   3  -9   95.29   13.60
   0   3   9   95.59   12.30
   0  -3   9   94.59    7.80
   0  -3   9  108.99   12.40
   0  -3  -9   82.69   11.40
   0  -4  -9    7.80    6.20
   0   4   9   -1.30    7.50
   0   4  -9    5.30   10.40
   0  -4   9   -0.80    3.60
   0  -4  -9    6.40    7.60
   0  -4   9   -6.00    7.00
   0  -4   9   -6.50    3.60
   0  -4   9    0.40    3.90
   0  -4  -9  -13.30    6.20
   0   4  -9   -2.00    6.30
   0   4  -9   11.60    9.00
   0  -4   9   -6.70    8.20
   0   5  -9  140.09   15.10
   0   5   9  130.79   16.90
   0  -5   9  145.29   12.20
   0   5  -9  143.39   15.10
   0   5  -9  163.98   15.90
   0  -5  -9  164.08   14.70
   0  -5  -9  141.69   15.50
   0  -5   9  148.99   17.50
   0   5   9  140.59   15.90
   0  -5   9  144.89   17.30
   0   5  -9  129.59   17.60
   0  -5   9  166.08   12.20
   0  -5  -9  137.69   17.30
   0   6   9   -0.60    2.00
   0  -6  -9  -10.20    9.90
   0   6   9   -0.80    7.30
   0  -6   9   -1.20    4.30
   0   6   9    1.20    3.00
   0   6  -9    5.70    4.80
   0   6  -9   -9.30    7.60
   0   6   9  -15.80    7.80
   0  -6   9   -5.20    8.90
   0   6  -9    1.40    9.00
   0  -6  -9    9.00    7.40
   0  -6  -9   -6.10    7.10
   0  -6   9    4.70    5.80
   0   0 -10   89.89   10.70
   0   0  10  112.89   13.80
   0   0 -10  108.79   10.60
   0   0 -10   91.19    9.50
   0   0  10  118.29   13.10
   0  -1  10    9.00    6.50
   0   1  10   -4.40    6.70
   0   1  10   -1.00    6.50
   0  -1 -10   -1.60    5.00
   0  -1 -10   -1.40    6.40
   0   1 -10   -4.30    6.30
   0  -1 -10   -6.60    4.30
   0   1 -10    1.40    5.40
   0  -1  10    5.70    6.50
   0   1 -10    0.80    5.00
   0  -1 -10   -3.90    7.40
   0   2  10  283.37   20.20
   0  -2  10  281.27   21.80
   0   2  10  299.87   22.10
   0  -2 -10  259.77   27.40
   0  -2 -10  280.07   18.90
   0   2 -10  258.47   23.20
   0  -2 -10  284.77   18.60
   0  -2  10  262.97   20.00
   0   2 -10  284.17   19.40
   0   2 -10  277.77   19.30
   0   3  10    0.90    7.10
   0  -3 -10  -10.60    5.30
   0   3 -10   -2.20    6.50
   0  -3 -10  -10.10    6.80
   0  -3  10   -6.50    6.40
   0   3 -10   -6.20    5.50
   0   3  10   -1.70    6.20
   0  -3 -10   -2.10    6.00
   0  -3  10  -10.10    5.00
   0   4 -10   13.70    7.40
   0  -4 -10   10.20    8.40
   0   4 -10   17.10   12.00
   0   4  10   16.00    8.90
   0  -4  10    9.00    4.70
   0  -4  10   12.80    4.00
   0  -4  10    6.70    8.40
   0   4 -10   12.60    7.20
   0   4  10    8.90    7.10
   0  -4 -10    7.20    6.50
   0  -4  10    3.90    2.30
   0   5  10  -10.80    6.80
   0   5 -10    0.90    7.20
   0  -5  10    1.50    8.50
   0   5  10   -7.20    8.20
   0  -5  10    1.90    4.10
   0  -5 -10   -9.50    7.60
   0  -5  10    6.10    3.20
   0  -5 -10   -0.60    7.30
   0  -5 -10   -0.40    6.60
   0   5 -10  -16.70   11.50
   0  -5  10   -3.30    8.10
   0   5 -10   -0.40    8.00
   0   5 -10    1.70    8.50
   0   6 -10  125.89   14.70
   0   6 -10   96.89   13.70
   0  -6  10  109.99   17.50
   0   6 -10  100.29   12.70
   0  -6 -10  131.59   17.30
   0  -6 -10  122.69   13.80
   0  -6  10  108.49   14.60
   0  -6  10  117.19   10.80
   0  -6 -10   84.39   11.60
   0   6  10  114.29   16.20
   0   6  10  103.49   14.60
   0   0  11    1.10    6.60
   0   0  11   -2.00    6.70
   0   0 -11   -6.90    4.70
   0   0 -11    5.50    6.00
   0   1  11  722.83   47.60
   0  -1 -11  825.12   45.30
   0  -1 -11  750.32   44.80
   0   1 -11  767.72   45.40
   0   1 -11  796.22   45.40
   0   1  11  766.22   48.30
   0  -1  11  756.72   47.90
   0  -1  11  771.72   47.40
   0  -1 -11  779.62   47.50
   0  -2 -11   -6.10    8.00
   0  -2 -11    1.90    6.80
   0   2 -11   11.30   11.00
   0  -2  11    0.80    6.20
   0  -2 -11   -8.40    5.40
   0   2 -11   -3.10    5.90
   0  -2 -11   -4.80    5.10
   0   2 -11    1.40    5.80
   0   2  11   -5.30    7.40
   0  -2 -11    6.00    9.70
   0  -2  11   -5.30    6.80
   0  -3 -11  478.55   30.60
   0  -3  11  483.15   31.00
   0  -3  11  471.75   33.30
   0   3 -11  502.35   31.20
   0  -3 -11  478.05   32.10
   0   3  11  444.36   31.30
   0  -3 -11  528.35   31.00
   0   3  11  501.15   33.80
   0  -3 -11  495.75   34.50
   0   3 -11  514.75   36.30
   0  -4 -11   -7.30    6.10
   0  -4 -11   -3.30    6.50
   0   4  11    0.30    6.90
   0  -4  11    1.60    4.30
   0   4 -11   -2.50    6.70
   0   4 -11   11.30    9.00
   0  -4  11    8.10    8.60
   0   4 -11   -2.50    7.30
   0  -4 -11   -2.70   10.20
   0   4  11   -1.00    7.90
   0   5 -11  298.77   23.20
   0   5  11  280.47   22.60
   0   5 -11  282.27   28.30
   0   5 -11  310.97   22.50
   0   5  11  253.27   24.40
   0   5 -11  282.37   23.80
   0  -5 -11  298.97   22.20
   0  -5 -11  246.08   21.70
   0  -5 -11  367.16   26.30
   0  -5  11  320.57   25.10
   0   0 -12   94.89   10.30
   0   0  12   42.20    9.40
   0   0 -12   86.69    9.80
   0   0 -12   80.19   12.50
   0   0  12   66.39   10.60
   0  -1 -12   -2.60    5.90
   0   1  12   -4.50    8.20
   0   1 -12   -3.50    8.60
   0  -1 -12   -5.80    9.20
   0   1 -12   18.30    6.20
   0  -1  12    7.80    7.00
   0  -1  12   -2.30    6.60
   0   1 -12   -5.80    6.10
   0  -1 -12    7.80    5.60
   0  -1 -12   -3.40    8.20
   0   1  12    1.50    7.20
   0   2 -12  109.69   16.20
   0  -2 -12  118.69   17.60
   0  -2  12   97.09   13.60
   0  -2 -12   98.09   12.70
   0  -2  12  130.79   13.70
   0   2 -12  123.49   12.40
   0  -2 -12  112.99   12.20
   0  -2 -12  115.69   15.10
   0  -2 -12  116.39   11.70
   0   2  12  101.19   13.50
   0  -3 -12   -2.10    6.30
   0   3 -12   14.00   11.30
   0   3  12    0.30    7.70
   0  -3 -12   30.60   10.70
   0  -3  12   -6.40    7.20
   0   3  12   -3.40    6.80
   0   3 -12    5.70    7.20
   0  -3  12    0.70   10.80
   0  -3 -12   -3.70    7.60
   0   3 -12    9.90    7.00
   0   4 -12   73.99   10.30
   0  -4 -12   65.89   10.00
   0  -4 -12   36.00    8.60
   0   4 -12   66.99   10.10
   0  -4  12   45.60    7.40
   0   4  12   39.20    9.10
   0  -4  12   40.20   12.00
   0  -4 -12   59.59   10.70
   0   4  12   35.10   10.10
   0   4 -12   65.89   15.80
   0  -4 -12   37.10   10.30
   0   0  13   -6.90    6.60
   0   0  13   -0.60    7.00
   0   0 -13   -1.10    6.30
   0   0 -13    5.70    9.40
   0   0 -13    1.00    9.40
   0  -1 -13   -2.70    6.80
   0   1  13   -4.00    7.20
   0  -1 -13    8.60   11.00
   0  -1 -13   -0.70    5.70
   0  -1 -13   -8.40    7.20
   0   1 -13    7.20    6.30
   0  -1  13    3.00    6.90
   0  -1  13    2.20    8.20
   0   1 -13   15.00    9.80
   0  -2 -13   16.90   12.20
   0  -2  13   -9.80   14.30
   0   2 -13   43.30   11.20
   0  -2 -13    6.10    8.60
   0   2 -13   -1.90    7.10
   0  -2  13    5.60    6.70
   0  -2 -13    3.80    6.00
   0   2 -13    1.30    6.70
   0  -2 -13    6.80    7.90
   0  -3 -13   -6.40    6.10
   0  -3 -13   -5.50    6.80
   0   3  13    9.30    8.90
   0  -3 -13    9.30    8.60
   0  -3  13   -5.40    7.70
   0  -3  13   -2.80    6.20
   0  -3 -13   24.80   17.50
   0   3 -13    2.20    6.60
   0   3 -13    0.70    7.80
   0   3 -13   15.40   14.10
   1   1   0    1.00    1.90
   1   1   0   -0.30    2.30
   1  -1   0    0.50    2.00
  -1  -1   0   -2.70    2.00
  -1   1   0   -2.40    2.40
  -1   1   0   -0.20    2.10
  -1  -1   0   -1.60    2.40
   1  -1   0    2.30    2.60
   1   2   0   -3.10    3.70
  -1  -2   0    1.10    3.90
  -1  -2   0   -3.50    2.70
   1  -2   0   -0.60    4.20
   1  -2   0   -4.10    3.70
  -1   2   0   -5.80    2.60
  -1   2   0   -7.00    3.80
  -1   2   0   -6.40    3.80
  -1  -2   0   -1.40    3.70
   1   2   0    0.00    3.70
  -1  -3   0   -0.70    4.50
  -1   3   0   -1.00    2.70
  -1  -3   0   -0.60    4.20
   1   3   0   -2.80    4.30
  -1   3   0    1.20    4.60
   1  -3   0    2.10    4.30
  -1  -3   0   -4.90    2.80
  -1   3   0   -1.20    4.30
   1  -3   0   -4.40    4.40
   1  -3   0   -3.00    3.00
   1   3   0    3.20    4.30
   1   4   0    3.40    5.00
  -1  -4   0    1.40    5.10
   1  -4   0    5.80    5.60
   1  -4   0    8.30    5.10
  -1   4   0    7.40    5.10
   1   4   0   -6.90    4.80
  -1   4   0   18.30    5.60
  -1   4   0   16.30    3.50
  -1  -4   0   -3.50    3.40
  -1  -4   0    1.80    4.90
   1   5   0   -9.50    5.30
   1  -5   0    0.50    5.80
   1   5   0    4.50    5.60
  -1   5   0   -7.20    5.10
  -1  -5   0   -4.40    4.60
  -1  -5   0   -3.90    5.60
   1  -5   0   -9.90    4.30
  -1   5   0   -3.20    5.40
   1   6   0   -8.40    6.20
  -1   6   0    9.00    7.00
  -1  -6   0   -9.40    7.70
   1  -6   0   -1.50    5.90
   1  -6   0   -4.90    7.60
   1   6   0   -2.80    6.10
  -1  -6   0    1.20    6.10
   1  -7   0    7.80    8.00
   1   7   0    0.50    7.20
  -1   7   0    0.40    7.20
  -1  -7   0  -12.90    7.20
  -1  -8   0   -3.60    7.40
   1  -8   0   -2.30    7.20
  -1  -8   0    9.60   10.80
  -1  -8   0   -2.70    8.10
   1   8   0    5.10    8.20
  -1   8   0   49.40   10.90
  -1   8   0    7.80    8.50
   1  -8   0   10.20    8.80
   1  -1   1  533.75   34.60
  -1  -1  -1  706.83   35.00
   1   1  -1  617.04   34.90
   1  -1   1  623.34   35.40
  -1   1   1  543.95   34.70
   1   1  -1  636.04   34.90
   1  -1   1  608.64   34.70
  -1  -1  -1  658.13   34.70
   1  -1   1  619.14   35.00
   1   1  -1  629.54   35.10
  -1   1   1  697.83   34.90
   1  -1  -1  644.64   34.90
  -1  -1   1  638.74   35.20
   1   1   1  558.14   34.60
  -1   1  -1  570.44   34.90
   1  -1  -1  680.43   34.90
   1   1   1  624.74   35.10
  -1   1  -1  568.44   34.70
  -1  -1   1  626.14   34.90
  -1   1  -1  648.24   34.80
   1  -2   1  605.34   34.00
  -1   2   1  642.24   34.30
  -1  -2  -1  617.24   34.20
   1   2  -1  596.04   34.30
   1  -2   1  620.14   34.30
  -1   2   1  600.44   34.20
   1   2  -1  568.24   34.10
  -1   2   1  633.14   34.10
  -1  -2  -1  614.94   34.20
   1  -2   1  577.34   34.10
   1   2   1  620.44   34.10
   1   2   1  563.44   34.00
  -1   2  -1  589.44   34.30
   1  -2  -1  608.14   34.50
  -1   2  -1  558.64   34.20
  -1  -2   1  596.94   34.80
  -1  -2   1  586.64   34.20
   1   2   1  516.15   36.00
   1  -2  -1  622.24   34.30
   1  -3   1    3.70    4.50
   1  -3   1   -4.50    4.30
  -1  -3  -1   -0.60    6.30
   1   3  -1   -1.40    4.40
   1   3  -1   -0.10    2.50
  -1   3   1    3.90    4.50
  -1   3   1   -0.80    3.50
  -1  -3  -1    4.40    4.60
  -1  -3  -1   -0.50    4.40
  -1   3   1   -0.90    4.30
   1   3  -1    1.70    4.20
  -1   3  -1   -6.90    4.00
   1   3   1    2.40    4.20
  -1  -3   1   -3.60    4.40
   1  -3  -1   -1.50    4.30
  -1   3  -1    2.20    4.30
   1   3   1    3.20    4.10
   1  -3  -1   -2.90    4.60
  -1  -3   1   -2.70    4.10
  -1  -3   1    5.60    2.30
   1   4  -1   31.30    6.40
  -1  -4  -1   30.10    6.00
   1  -4   1   27.30    6.20
   1   4  -1   25.90    5.90
  -1   4   1   29.00    6.10
  -1  -4  -1   37.60    5.40
  -1   4   1   32.60    5.00
  -1  -4  -1   38.10    6.80
   1  -4   1   31.20    6.20
  -1   4   1   31.30    6.30
  -1  -4   1   33.90    6.10
   1   4   1   30.50    6.10
   1   4   1   36.80    6.10
  -1   4  -1   42.60    6.70
   1  -4  -1   31.50    6.80
  -1  -4   1   37.50    6.60
  -1   4  -1   30.50    6.20
  -1  -4   1   36.70    3.90
   1  -4  -1   35.90    6.80
   1   5  -1  129.19   12.10
  -1  -5  -1  125.99   13.00
  -1   5   1  124.39   12.20
   1  -5   1  122.09   12.40
   1   5  -1  128.69   12.30
  -1   5   1  175.98   12.30
  -1   5   1  133.69   10.30
   1  -5   1  115.49   12.20
  -1  -5  -1  144.89   13.10
   1   5   1  134.19   12.30
   1  -5  -1  124.49   12.40
   1  -5  -1  133.99   12.40
  -1  -5   1  113.89   11.50
  -1   5  -1  129.19   12.20
   1   5   1  118.59   11.70
  -1  -5   1  110.99   12.30
  -1  -6  -1   22.80    8.10
   1   6  -1    9.00    6.80
   1   6  -1    9.50   10.30
   1  -6   1   16.30    7.10
   1  -6   1   25.20   12.40
  -1  -6  -1    8.70    6.90
  -1   6   1    5.60    7.00
  -1   6   1    1.10    5.70
  -1  -6   1   11.70    7.90
   1  -6  -1    1.30    7.00
  -1   6  -1    7.20    7.80
  -1   6  -1   27.50    7.20
   1   6   1    1.80    6.20
   1  -6  -1   15.10    6.70
  -1  -6   1   -2.70    6.00
  -1  -6   1   14.00    8.90
   1  -7   1   68.29   10.70
   1   7  -1   55.19   10.10
  -1   7   1   59.79    9.80
  -1  -7  -1   34.90    9.80
   1  -7   1   74.79   13.80
  -1  -7   1   59.99   12.60
  -1   7  -1   61.09   10.00
   1   7   1   31.30    9.00
  -1  -7   1   62.59   10.50
   1  -7  -1   44.90    9.60
   1  -8   1    1.40   10.40
   1   8  -1    2.50    8.60
  -1   8   1   23.10    8.20
  -1  -8  -1   13.00    8.00
   1   8  -1    2.80    8.20
   1  -8   1    3.00    7.90
   1  -8   1  -16.50    7.30
  -1  -8   1    8.50    9.50
   1   8   1   -1.50    7.70
   1  -8  -1    2.10    8.30
  -1   8  -1   11.80    8.50
  -1  -8   1    1.80    8.70
  -1  -8   1    0.50    7.40
   1   8   1   10.70    7.90
  -1   8  -1   10.00    8.90
   1  -8  -1    2.90    7.30
   1   0  -2   73.89    5.90
  -1   0  -2   73.39    6.00
   1   0   2   73.79    6.40
  -1   0  -2   64.19    6.50
   1   0  -2   65.09    5.60
   1   0   2   90.89    6.90
  -1   0   2   72.69    6.90
  -1   0  -2   74.89    5.90
  -1   0  -2   76.59    6.00
  -1   0   2   74.09    5.70
  -1   0   2   70.49    5.20
   1  -1   2  830.52   44.30
  -1  -1  -2  808.02   44.80
   1  -1   2  754.32   45.60
   1   1  -2  752.82   44.60
  -1  -1  -2  857.61   45.00
  -1  -1  -2  778.62   44.30
   1  -1   2  745.83   44.20
   1   1  -2  767.42   45.40
   1  -1   2  734.83   44.30
   1   1  -2  771.82   44.70
  -1  -1  -2  877.21   44.20
  -1   1   2  804.52   44.60
  -1  -1  -2  916.51   45.20
  -1   1   2  828.72   44.50
  -1  -1   2  786.62   44.60
  -1  -1   2  775.62   44.60
   1   1   2  890.81   44.90
  -1   1  -2  727.03   44.40
  -1   1  -2  769.02   45.70
  -1   1  -2  777.32   44.40
  -1   1  -2  751.92   44.30
   1   1   2  777.22   44.10
  -1  -1   2  769.32   45.30
   1  -1  -2  828.62   44.70
   1  -1  -2  812.12   44.70
   1   1   2  925.01   45.20
   1  -1  -2  758.02   44.80
   1   1   2  737.83   44.90
   1   1   2  810.02   44.10
   1   2  -2  463.15   29.70
  -1   2   2  478.75   28.10
  -1   2   2  468.35   27.60
   1  -2   2  484.55   27.60
  -1   2   2  473.05   27.60
  -1  -2  -2  538.95   28.40
   1   2  -2  474.15   30.80
   1   2  -2  452.05   27.60
   1  -2   2  426.46   27.40
  -1  -2  -2  540.15   28.20
  -1  -2  -2  512.45   27.70
   1  -2   2  453.15   33.20
   1  -2  -2  463.65   27.60
  -1   2  -2  447.06   27.70
   1  -2  -2  473.65   27.80
   1   2   2  510.15   27.30
   1   2   2  487.45   28.10
  -1   2  -2  444.66   27.50
  -1  -2   2  452.25   27.60
  -1  -2   2  468.75   28.60
   1   2   2  460.35   27.50
  -1  -2   2  466.55   27.70
   1   2   2  484.55   32.00
  -1   2  -2  461.45   27.70
   1   2   2  480.65   27.30
  -1  -3  -2   -1.40    4.00
   1  -3   2    0.90    5.70
  -1  -3  -2    2.90    4.20
   1   3  -2   -2.10    4.40
   1  -3   2    4.40    4.40
  -1   3   2    4.50    4.30
   1   3  -2   -5.30    4.50
  -1   3   2   -7.10    4.10
  -1   3   2   -4.00    4.70
  -1  -3  -2   -2.50    4.50
   1  -3   2   -0.90    4.20
   1   3   2    2.50    4.50
  -1   3  -2   -4.90    4.10
  -1   3  -2    0.40    4.30
   1  -3  -2    0.60    4.70
  -1  -3   2   -3.00    4.30
   1   3   2   -4.90    3.70
   1  -3  -2   -4.60    4.20
   1   3   2   -2.90    3.90
  -1  -3   2    0.20    5.60
  -1  -3   2   -1.10    4.20
  -1   3  -2    7.50    4.40
  -1  -4  -2  303.47   19.80
   1   4  -2  300.27   18.00
   1  -4   2  287.37   19.50
   1  -4   2  317.07   19.50
  -1   4   2  313.97   19.30
   1   4  -2  289.87   19.40
  -1   4   2  283.77   19.30
   1   4  -2  294.47   19.50
  -1  -4  -2  291.97   19.10
   1  -4   2  306.27   21.60
  -1   4   2  310.07   19.00
  -1  -4  -2  280.77   19.50
   1   4   2  272.87   18.90
   1   4   2  302.97   19.20
  -1   4  -2  270.87   19.30
   1   4   2  296.67   19.10
  -1  -4   2  281.47   16.80
  -1   4  -2  296.47   19.50
   1  -4  -2  306.47   19.50
   1  -4  -2  286.67   19.80
  -1  -4   2  308.97   19.60
  -1  -4   2  297.47   19.40
  -1  -4   2  294.27   20.70
  -1  -5  -2  317.27   20.90
  -1  -5  -2  307.97   20.90
  -1   5   2  297.67   20.50
   1   5  -2  291.37   20.40
  -1   5   2  286.67   19.70
   1  -5   2  330.37   21.00
   1   5  -2  315.17   21.00
   1  -5   2  322.77   23.30
   1  -5   2  301.57   20.40
  -1   5   2  284.97   20.30
   1   5   2  313.07   20.20
   1  -5  -2  292.67   21.20
  -1   5  -2  263.37   20.10
   1   5   2  291.77   20.10
  -1  -5   2  321.77   21.10
  -1   5  -2  269.07   20.80
  -1  -5   2  313.87   20.40
  -1  -5   2  302.37   22.20
   1  -5  -2  300.37   21.00
  -1  -6  -2   -9.80    6.70
  -1  -6  -2  -10.00    6.60
   1  -6   2    2.30    6.00
   1  -6   2    4.80    8.40
  -1   6   2    7.40    6.60
   1   6  -2   -2.30    6.50
  -1   6   2   -1.40    5.30
   1   6  -2   -0.40    5.70
  -1   6  -2   -7.50    6.10
   1  -6  -2    4.70    7.10
  -1   6  -2   -1.80    5.20
   1   6   2    4.40    6.30
   1  -6  -2   -3.60    6.40
  -1  -6   2   -7.30    8.10
   1   6   2    5.50    5.50
  -1  -6   2   -8.10    5.90
  -1  -6   2    3.50    7.10
  -1   7   2   13.80    7.10
   1  -7   2   22.20    8.40
  -1  -7  -2   14.20    8.10
  -1  -7  -2    8.00    8.00
   1  -7   2   23.80   10.30
   1   7  -2   16.20    8.40
   1  -7  -2    8.60    8.60
   1   7   2   11.90    7.30
  -1   7  -2   13.20    7.70
   1   7   2   -2.00    5.70
  -1  -7   2   15.90    8.30
   1  -7  -2   14.90    8.40
  -1  -7   2    9.90    9.40
   1  -8   2   20.70    8.60
   1   8  -2   12.50    8.90
  -1  -8  -2   16.10    8.70
  -1  -8  -2   20.40    9.30
   1   8  -2   28.60   10.20
   1  -8   2   23.90   12.00
  -1   8   2   20.70    8.50
   1  -8   2   -1.80    7.90
  -1   8   2   17.20   10.30
  -1  -8   2   11.40    9.00
  -1  -8   2   -3.80    7.50
  -1  -8   2   15.60   10.70
   1   8   2   19.20    9.40
   1  -8  -2   19.60    8.90
   1   8   2   21.20    8.30
  -1   8  -2   25.60    8.80
  -1   8  -2   29.50    9.90
   1  -8  -2   26.20    9.00
   1   8   2   14.30    7.80
  -1   0  -3  508.75   29.10
   1   0   3  502.45   29.10
   1   0  -3  511.45   28.40
   1   0  -3  461.95   28.20
  -1   0   3  472.25   28.10
  -1   0  -3  471.05   28.50
  -1   0   3  510.35   28.20
  -1   0  -3  512.75   28.90
   1   0   3  527.75   29.30
  -1   0  -3  478.25   30.40
   1   0  -3  516.75   30.40
  -1   0   3  523.85   29.30
   1  -1   3  267.77   16.40
   1  -1   3  271.37   15.80
  -1  -1  -3  278.87   16.90
   1   1  -3  263.87   16.60
  -1  -1  -3  297.77   17.10
  -1   1   3  283.57   16.20
  -1   1   3  239.38   16.50
  -1  -1  -3  269.47   15.70
   1  -1   3  286.07   15.80
   1   1  -3  261.17   16.60
   1   1  -3  268.47   19.20
  -1   1   3  282.27   17.30
   1  -1   3  277.07   18.40
   1  -1   3  262.37   17.20
  -1  -1  -3  270.77   15.80
  -1  -1  -3  284.27   17.60
  -1  -1  -3  274.37   17.40
   1  -1  -3  269.77   16.50
  -1  -1   3  271.37   16.40
   1   1   3  280.07   17.50
   1   1   3  268.97   17.20
  -1   1  -3  268.67   16.10
  -1  -1   3  262.07   16.50
   1  -1  -3  272.87   17.40
   1  -1  -3  287.47   16.60
   1   1   3  287.07   17.00
  -1  -1   3  269.17   18.10
  -1   1  -3  271.47   16.60
  -1   1  -3  265.57   16.10
   1   2  -3  435.26   27.30
   1  -2   3  415.36   27.20
  -1  -2  -3  463.65   26.40
   1  -2   3  419.56   24.50
   1   2  -3  441.46   25.70
  -1   2   3  456.25   25.40
  -1   2   3  441.66   25.40
  -1  -2  -3  431.56   25.30
  -1   2   3  428.76   26.30
   1  -2   3  449.66   25.40
  -1  -2  -3  436.66   27.20
   1   2  -3  441.56   25.90
   1  -2   3  420.26   25.30
   1  -2  -3  442.86   25.70
   1   2   3  458.45   25.70
   1  -2  -3  422.56   26.00
   1  -2  -3  448.76   28.50
   1   2   3  386.06   26.00
   1   2   3  421.46   24.90
  -1  -2   3  413.26   26.20
  -1  -2   3  425.16   25.50
  -1   2  -3  430.26   25.50
   1   2   3  463.25   26.40
  -1  -2   3  424.26   27.10
  -1   2  -3  437.06   26.90
   1   2   3  433.16   24.90
  -1   2  -3  456.15   27.50
   1  -2  -3  431.56   25.10
   1  -3   3  477.15   28.90
   1  -3   3  480.75   30.90
   1   3  -3  455.95   29.30
  -1   3   3  487.25   29.60
  -1   3   3  512.05   28.10
  -1  -3  -3  500.25   29.00
   1  -3   3  485.85   29.00
  -1  -3  -3  501.15   29.70
  -1   3   3  476.15   28.80
  -1   3   3  500.85   29.10
  -1  -3  -3  504.75   29.20
   1   3  -3  499.55   29.40
   1   3   3  470.85   29.80
   1   3   3  498.45   29.60
  -1   3  -3  468.65   29.20
   1  -3  -3  507.95   29.30
  -1   3  -3  478.35   29.20
  -1  -3   3  500.15   30.60
   1  -3  -3  504.15   29.30
  -1  -3   3  498.55   29.20
  -1   3  -3  494.85   29.20
   1   3   3  478.15   28.70
   1   3   3  512.75   28.80
   1   3   3  475.45   28.60
  -1  -3   3  488.45   29.20
   1   4  -3   68.39    7.80
  -1   4   3   75.19    8.30
  -1   4   3   66.19    7.80
  -1  -4  -3   90.79    9.00
   1  -4   3   91.79   11.10
   1   4  -3   74.09    8.50
  -1   4   3   58.99    7.00
  -1   4   3   73.09    7.90
   1  -4   3   97.89    8.90
   1  -4   3   84.69    8.50
  -1  -4  -3   81.79    8.70
   1   4  -3   68.09    8.50
  -1   4  -3   69.69    8.20
   1   4   3   71.39    7.40
   1   4   3   71.49    8.20
  -1   4  -3   71.19    8.10
   1   4   3   76.09    8.40
   1   4   3   79.29    7.80
   1  -4  -3   76.29    8.70
  -1  -4   3   74.99   10.00
  -1  -4   3   74.99    8.10
   1  -4  -3   71.19    8.50
  -1  -4   3   61.59    7.90
  -1   4  -3   63.59    8.20
  -1  -5  -3  223.58   17.10
   1   5  -3  224.28   17.20
  -1   5   3  219.18   14.70
   1  -5   3  222.98   17.00
  -1   5   3  227.08   16.80
   1   5  -3  236.48   17.20
  -1  -5  -3  216.58   17.10
  -1   5   3  228.18   16.60
   1   5  -3  242.58   15.20
   1  -5   3  235.28   16.90
   1  -5   3  226.78   19.60
  -1   5   3  218.48   16.50
   1   5   3  232.18   16.50
  -1  -5   3  234.58   16.80
   1  -5  -3  215.08   17.60
   1   5   3  237.28   16.50
  -1  -5   3  224.78   19.00
   1  -5  -3  245.88   17.70
  -1   5  -3  204.28   17.50
  -1   5  -3  237.78   17.50
  -1  -5   3  233.88   16.80
  -1  -6  -3    0.70    7.00
   1  -6   3    2.50    8.70
  -1   6   3   -8.70    5.10
  -1  -6  -3    1.60    6.80
   1   6  -3  -10.60    6.20
  -1   6   3   -4.00    5.50
  -1   6   3    0.70    4.90
   1  -6   3    1.60    5.80
   1  -6  -3   -0.90    7.20
   1   6   3   -2.70    5.70
  -1  -6   3    1.80    5.90
   1  -6  -3   -4.50    6.40
  -1  -6   3   -6.40    6.40
   1   6   3   -2.40    6.30
  -1   6  -3   -3.50    6.80
  -1  -6   3   10.20    8.40
  -1   6  -3    2.00    6.40
  -1  -7  -3   45.20    9.90
   1  -7   3   59.49   12.60
  -1  -7  -3   64.29   10.90
   1  -7   3   60.59   10.50
   1   7  -3   58.69   10.80
  -1   7   3   54.09    9.30
   1   7   3   64.99    9.60
  -1  -7   3   52.39   13.40
   1   7   3   74.19    8.00
   1  -7  -3   55.79   11.00
   1  -7  -3   76.29   11.00
  -1  -7   3   75.89   12.80
   1   7   3   46.20   11.00
  -1  -7   3   62.79   10.60
  -1   7  -3   64.59   10.90
   1   7   3   54.69    9.30
  -1  -8  -3    4.90    9.10
  -1  -8  -3    4.40    7.60
   1  -8   3    8.00   10.10
   1  -8   3   10.80    7.80
  -1   8   3   -3.00    7.60
   1   8  -3    8.00   10.60
   1  -8   3    8.20    8.50
   1   8  -3   14.10    9.10
  -1   8   3    9.30    7.80
  -1  -8   3    6.70    8.50
   1  -8  -3    8.10   10.30
  -1  -8   3    2.50    7.20
  -1  -8   3   35.20   11.30
  -1   8  -3   16.20   14.90
   1   8   3   -3.20    7.10
   1   8   3    2.50    6.90
  -1   8  -3   11.10    8.70
   1   8   3    0.70    4.30
   1  -8  -3   10.60    8.10
   1   8   3   16.50   19.30
  -1   0  -4 2116.69  116.09
   1   0   4 1974.40  118.89
   1   0  -4 2162.88  117.59
  -1   0  -4 1951.60  116.79
  -1   0  -4 2096.09  116.09
  -1   0   4 2120.19  116.39
  -1   0   4 2215.28  116.39
  -1   0  -4 2096.29  117.29
   1   0  -4 2033.60  116.59
  -1   0   4 2216.98  117.69
  -1   0  -4 2019.40  117.89
  -1   0  -4 2115.59  117.49
   1   0   4 2197.88  117.59
   1   0  -4 2247.18  116.69
  -1  -1  -4  266.17   17.00
  -1   1   4  259.17   16.60
   1   1  -4  244.28   16.50
   1  -1   4  290.27   15.30
   1   1  -4  250.17   18.10
   1  -1   4  292.07   17.60
  -1   1   4  271.47   15.80
   1  -1   4  259.27   16.60
  -1   1   4  282.87   17.60
  -1   1   4  254.37   17.70
  -1   1   4  265.27   15.80
  -1  -1  -4  269.37   17.60
   1  -1   4  280.17   18.90
   1  -1   4  272.27   15.30
  -1  -1  -4  272.47   15.60
  -1  -1  -4  275.47   16.80
  -1  -1  -4  268.67   15.60
  -1  -1  -4  266.77   17.80
  -1   1  -4  240.18   15.90
   1   1   4  277.77   17.90
   1  -1  -4  276.87   16.30
   1  -1  -4  268.37   16.30
   1   1   4  258.37   17.30
  -1   1  -4  250.97   15.90
  -1  -1   4  264.17   16.20
  -1  -1   4  264.17   16.10
   1  -1  -4  261.37   17.50
  -1  -2  -4  232.98   16.20
   1  -2   4  225.98   14.10
  -1   2   4  230.98   15.70
   1   2  -4  229.18   15.20
  -1   2   4  209.68   16.30
   1   2  -4  231.68   15.20
  -1  -2  -4  228.88   14.60
  -1   2   4  231.18   14.50
  -1   2   4  228.08   14.60
  -1  -2  -4  221.28   16.60
   1  -2   4  252.97   14.70
   1  -2   4  223.48   14.30
  -1  -2  -4  210.18   15.50
   1   2  -4  239.18   17.50
   1  -2   4  223.08   17.40
  -1  -2   4  230.78   16.90
   1  -2  -4  240.18   16.20
  -1   2  -4  223.68   14.80
  -1   2  -4  236.68   18.10
  -1   2  -4  233.98   14.90
   1   2   4  231.78   16.30
   1   2   4  229.18   13.80
   1  -2  -4  219.98   14.70
   1  -2  -4  248.68   15.30
   1   2   4  251.97   16.30
   1   2   4  221.68   15.70
   1   2   4  228.18   13.70
  -1  -2   4  241.28   14.90
   1  -2  -4  241.48   15.10
   1   3  -4  129.09   11.00
  -1  -3  -4  134.29   10.50
   1  -3   4  115.99   10.00
  -1   3   4  134.79   10.00
   1  -3   4  118.59   10.20
  -1  -3  -4  133.09   10.80
  -1   3   4  133.99   10.10
  -1  -3  -4  121.59   12.00
  -1   3   4  126.49   11.60
   1  -3   4  120.49   13.20
   1   3  -4  129.19   11.10
   1   3  -4  130.19   13.20
  -1  -3   4  123.09   12.60
   1   3   4  134.89    9.50
  -1   3  -4  149.29   14.30
  -1   3  -4  127.09   10.90
   1   3   4  121.59   11.30
  -1   3  -4  140.79   10.90
   1   3   4  121.09   11.50
   1   3   4  137.79   10.60
  -1  -3   4  115.89   10.40
   1  -3  -4  120.19   11.30
  -1  -3   4  126.39   10.80
   1   3   4  138.49   10.70
   1  -3  -4  127.69   11.00
  -1   3  -4  124.49   11.10
   1  -3  -4  130.09   10.80
  -1   4   4  295.57   20.50
   1  -4   4  298.27   22.20
   1  -4   4  298.47   19.60
  -1  -4  -4  281.17   19.80
  -1   4   4  318.07   19.50
   1   4  -4  283.97   20.10
  -1   4   4  294.17   19.30
   1  -4   4  296.67   19.60
   1   4  -4  284.57   20.00
  -1  -4  -4  294.07   19.90
  -1   4   4  317.37   18.30
  -1   4  -4  317.77   20.30
  -1  -4   4  303.97   21.60
  -1  -4   4  299.87   19.80
   1   4   4  320.67   19.30
   1   4   4  313.07   19.00
   1  -4  -4  280.57   20.00
  -1   4  -4  281.97   20.10
   1   4   4  303.67   19.20
   1  -4  -4  308.97   20.20
  -1   4  -4  285.47   19.80
   1   4   4  323.47   20.80
   1   4   4  282.27   20.80
  -1  -4   4  295.17   19.70
   1  -5   4   89.09   12.50
  -1   5   4   81.19   10.00
   1   5  -4   77.49    8.80
  -1   5   4   77.99    7.50
  -1   5   4   72.69    8.60
  -1  -5  -4   84.69    9.80
   1  -5   4   84.29    9.40
  -1  -5  -4   90.79   10.20
   1   5  -4   74.79   10.00
  -1   5   4   96.69    9.70
   1   5  -4  102.69   14.00
   1  -5   4   94.49    9.70
   1   5   4   79.99    9.20
   1   5   4   83.19    9.80
   1   5   4   69.99   10.10
  -1  -5   4   77.29    9.50
  -1   5  -4   85.49   10.10
   1  -5  -4   82.59    9.90
  -1  -5   4   80.59   11.90
  -1   5  -4   76.89    9.50
  -1  -5   4   77.99    9.50
   1  -5  -4   88.89   10.40
   1   5   4   74.49    9.30
  -1   5  -4   93.79   13.10
   1   5   4   92.09    9.20
  -1   6   4  257.67   17.40
   1   6  -4  212.28   19.00
  -1  -6  -4  247.78   18.90
  -1   6   4  204.58   17.20
  -1   6   4  225.78   17.80
  -1  -6  -4  232.88   18.50
   1  -6   4  219.78   21.00
   1   6  -4  219.68   18.50
   1   6   4  206.08   15.90
  -1  -6   4  236.58   20.60
  -1   6  -4  228.38   18.60
  -1   6  -4  222.78   18.50
   1   6   4  202.78   16.80
   1   6   4  202.28   19.20
   1  -6  -4  230.68   18.30
   1  -6  -4  223.68   18.70
   1   6   4  218.68   18.50
  -1  -6   4  247.68   18.30
  -1  -6   4  223.48   17.80
  -1   7   4    3.70    6.10
   1  -7   4    4.70    9.00
   1  -7   4    2.30    7.30
  -1   7   4    3.70    6.50
   1   7  -4    3.40    7.80
   1   7  -4   12.20    9.20
  -1  -7  -4    2.90    7.80
  -1  -7  -4   12.10    8.20
   1   7   4   -7.20    6.10
   1  -7  -4    5.70    7.70
  -1  -7   4    0.40    7.40
  -1   7  -4    9.00    7.90
   1   7   4    7.00    6.40
  -1  -7   4    2.00    7.50
  -1   7  -4    2.50    8.30
   1   7   4    7.80    4.70
   1   7   4   14.30    8.80
  -1  -7   4    2.10    8.90
   1  -7  -4    4.30    8.10
   1  -8   4   49.40   10.10
  -1   8   4   55.59   13.10
  -1  -8  -4   37.90    9.20
   1  -8   4   72.49   13.90
   1   8  -4   63.89   11.90
  -1   8   4   40.40    9.30
   1  -8   4   38.30   10.20
  -1   8   4   50.19    9.30
   1   8  -4   30.90   11.10
   1  -8  -4   32.80    9.20
   1   8   4   25.20    8.60
  -1  -8   4   42.20   12.20
   1  -8  -4   23.10   14.20
   1   8   4   48.70    6.60
  -1  -8   4   39.10   10.40
  -1   8  -4   64.79   11.50
   1   8   4   48.30    9.30
  -1   8  -4   26.70    9.70
  -1  -8   4   38.10    9.30
   1   8   4   37.40   11.90
  -1   0   5  669.23   37.50
   1   0  -5  691.03   39.50
  -1   0  -5  675.33   37.50
  -1   0   5  670.73   39.20
   1   0  -5  634.34   37.90
  -1   0  -5  684.03   39.30
   1   0  -5  668.03   39.90
  -1   0  -5  625.44   38.30
  -1   0   5  702.43   37.60
   1   0   5  653.43   39.10
  -1   0   5  717.73   39.60
  -1   0  -5  641.74   37.40
   1   0   5  712.13   39.50
  -1   0  -5  648.54   39.90
  -1  -1  -5  964.60   53.09
  -1  -1  -5  939.51   53.99
  -1   1   5 1007.10   54.99
  -1  -1  -5  931.41   54.79
  -1  -1  -5  947.51   54.79
  -1   1   5  965.40   53.09
   1   1  -5  897.91   55.29
   1  -1   5  978.30   55.79
  -1   1   5  934.21   53.79
  -1   1   5  947.11   54.79
   1  -1   5  989.50   54.39
   1  -1   5 1010.70   54.79
  -1  -1  -5  958.60   54.39
  -1   1   5  968.70   53.09
   1   1  -5  943.71   53.79
  -1   1  -5  936.61   53.29
   1   1   5  959.20   54.89
  -1   1  -5  928.91   55.59
   1  -1  -5  920.01   54.69
  -1   1  -5  942.11   53.39
   1  -1  -5  953.90   53.69
  -1  -1   5  989.90   53.49
   1   1   5  956.80   54.79
  -1  -1   5  982.40   53.39
   1  -1  -5  947.11   53.59
   1   1   5  950.10   54.29
  -1  -1   5  911.21   54.69
  -1   2   5 1436.26   82.29
  -1   2   5 1347.17   81.39
  -1   2   5 1443.66   80.69
   1   2  -5 1448.46   83.19
   1  -2   5 1425.36   81.89
  -1  -2  -5 1429.06   82.29
  -1  -2  -5 1433.56   82.29
  -1   2   5 1650.03   81.39
   1  -2   5 1437.46   80.69
  -1  -2  -5 1434.16   81.49
  -1  -2  -5 1460.15   80.89
   1   2  -5 1459.55   81.49
   1   2  -5 1451.75   81.39
   1  -2   5 1445.36   81.09
  -1  -2  -5 1454.55   80.99
   1  -2   5 1494.55   83.29
   1   2   5 1470.45   80.09
  -1   2  -5 1440.56   81.19
   1  -2  -5 1445.36   82.19
   1   2   5 1476.95   82.49
  -1  -2   5 1489.15   81.09
   1  -2  -5 1447.06   81.29
  -1  -2   5 1522.15   83.29
   1   2   5 1367.76   81.69
  -1  -2   5 1458.05   81.49
  -1   2  -5 1466.05   83.59
   1  -2  -5 1444.06   81.19
  -1   2  -5 1370.26   81.09
   1  -2  -5 1519.35   81.29
  -1  -3  -5   30.20    5.40
  -1   3   5   40.90    5.20
   1   3  -5   22.80    8.10
   1  -3   5   22.30    4.70
  -1  -3  -5   23.30    6.50
   1  -3   5   27.30    4.90
  -1   3   5   27.00    6.50
  -1   3   5   33.30    4.90
   1  -3   5   22.50    7.30
   1   3  -5   34.60    6.40
  -1   3   5   28.50    6.30
  -1  -3  -5   26.90    5.30
   1  -3   5   31.10    3.80
   1   3  -5   22.30    5.60
   1   3   5   24.20    6.10
  -1   3  -5   29.80    5.70
  -1   3  -5   33.10    8.30
  -1   3  -5   23.90    5.70
   1   3   5   17.00    5.60
   1   3   5   33.50    4.30
   1   3   5   37.80    5.80
  -1  -3   5   37.10    4.40
   1  -3  -5   30.80    5.70
   1  -3  -5   34.20    5.80
  -1  -3   5   32.60    5.60
   1   3   5   25.40    4.10
  -1  -3   5   29.70    5.30
  -1  -3   5   22.20    6.90
   1  -3  -5   31.00    6.50
  -1  -4  -5  548.65   34.50
  -1   4   5  567.14   34.20
   1   4  -5  570.34   35.10
   1  -4   5  556.24   34.30
  -1  -4  -5  583.94   34.80
   1   4  -5  574.34   35.00
   1  -4   5  585.04   34.40
   1  -4   5  555.94   36.90
  -1   4   5  586.24   34.10
  -1   4   5  597.94   35.80
  -1   4   5  603.84   35.90
  -1   4  -5  565.14   35.20
  -1   4  -5  583.34   35.00
  -1  -4   5  612.24   34.80
  -1  -4   5  574.74   34.50
  -1  -4   5  567.84   36.60
   1   4   5  549.85   35.40
  -1   4  -5  567.94   34.90
   1  -4  -5  586.94   35.00
  -1  -4   5  573.04   32.60
   1   4   5  574.74   33.70
   1   4   5  584.74   33.80
   1   4   5  606.34   34.30
   1  -4  -5  606.54   35.70
   1   4   5  596.54   35.80
   1  -4  -5  599.54   35.10
  -1   5   5  215.08   19.00
  -1   5   5  220.78   17.50
  -1   5   5  206.78   16.10
   1   5  -5  237.08   17.80
   1  -5   5  208.28   19.60
  -1   5   5  199.18   16.10
   1   5  -5  206.98   16.10
   1  -5   5  234.88   16.50
   1  -5   5  240.78   16.70
   1   5  -5  232.58   18.00
  -1  -5  -5  204.98   16.90
  -1  -5  -5  230.68   17.50
   1   5   5  219.88   18.60
  -1  -5   5  237.68   16.80
  -1   5  -5  219.78   17.80
   1  -5  -5  220.78   17.50
  -1  -5   5  210.18   16.70
  -1  -5   5  207.18   18.90
   1   5   5  236.98   15.90
   1   5   5  239.08   18.00
   1   5   5  240.48   15.70
  -1   5  -5  208.08   16.70
   1   5   5  222.68   15.60
   1  -5  -5  213.48   20.00
  -1   5  -5  225.68   17.50
   1   6  -5  165.88   16.50
  -1   6   5  161.48   14.20
   1  -6   5  159.88   18.30
  -1  -6  -5  190.18   16.10
   1   6  -5  204.68   17.30
  -1   6   5  168.78   14.20
   1  -6   5  183.38   21.10
  -1   6   5  154.68   17.80
   1  -6   5  160.18   14.90
  -1   6   5  175.78   16.00
  -1  -6  -5  156.78   16.00
   1   6  -5  183.78   13.60
  -1   6  -5  168.08   15.80
  -1  -6   5  186.58   18.20
  -1  -6   5  168.48   15.20
  -1   6  -5  169.08   17.10
   1   6   5  177.28   14.20
   1   6   5  170.78   14.10
   1  -6  -5  166.38   16.70
   1   6   5  156.88   13.10
   1  -6  -5  158.08   16.20
  -1  -6   5  157.38   15.30
   1   6   5  173.38   17.70
  -1  -7  -5   47.90    9.90
   1  -7   5   50.79   12.00
   1  -7   5   48.00    9.70
  -1   7   5   42.00    8.70
  -1  -7  -5   52.29   10.30
  -1   7   5   33.70    8.40
   1   7  -5   61.69   10.80
   1   7  -5   63.89   11.70
  -1   7   5   27.90   10.80
   1   7   5   42.70   13.60
  -1  -7   5   51.19    9.80
   1   7   5   46.00    6.60
   1   7   5   61.19    8.50
  -1  -7   5   40.20    9.20
   1  -7  -5   31.00    9.10
  -1   7  -5   49.80   10.60
  -1  -7   5   43.90   11.00
   1  -7  -5   38.60    9.60
   1   7   5   27.10   10.40
  -1   7  -5   43.30    9.90
   1  -8   5  110.89   13.00
  -1   8   5  116.49   13.00
  -1   8   5  104.19   12.10
   1   8  -5   77.29   12.60
   1  -8   5  137.59   17.70
  -1  -8  -5   88.49   13.70
   1  -8   5   92.69   12.60
  -1   8   5  131.79   17.70
  -1  -8  -5   79.69   11.30
  -1  -8   5   76.29   12.30
   1   8   5   67.59    8.20
  -1   8  -5   78.89   13.00
  -1  -8   5  137.49   17.70
   1   8   5   90.09   11.20
   1  -8  -5   90.39   12.70
   1  -8  -5   82.89   12.80
   1   8   5  108.09   12.00
   1   8   5   90.69   13.90
  -1  -8   5   85.19   12.10
   1   0   6  340.57   21.90
   1   0  -6  361.06   20.50
  -1   0   6  344.37   19.40
  -1   0   6  333.37   19.30
   1   0   6  363.06   22.40
  -1   0  -6  329.37   20.90
  -1   0  -6  330.97   19.70
   1   0  -6  327.77   23.00
  -1   0  -6  355.96   19.80
  -1   0  -6  291.67   22.80
  -1   0   6  323.97   21.90
  -1   0   6  351.96   22.30
  -1   0  -6  340.07   22.20
  -1   1   6  869.81   47.80
   1   1  -6  827.72   48.80
   1  -1   6  884.81   50.09
   1   1  -6  856.81   48.90
  -1  -1  -6  834.52   49.20
  -1  -1  -6  840.52   50.09
   1  -1   6  889.51   49.50
   1   1  -6  818.22   50.69
  -1  -1  -6  883.91   49.80
  -1   1   6  865.51   47.80
  -1  -1  -6  866.51   48.20
  -1   1   6  822.92   50.09
  -1   1   6  913.91   50.39
   1  -1  -6  825.12   48.60
   1   1   6  884.51   50.29
  -1  -1   6  853.01   49.50
   1   1   6  873.61   50.29
  -1  -1   6  854.91   50.09
   1  -1  -6  854.41   50.19
  -1   1  -6  823.62   50.99
   1  -1  -6  879.91   48.70
   1   1   6  872.71   49.50
  -1  -1   6  891.11   48.20
  -1  -1   6  883.51   48.30
  -1   1  -6  842.62   48.40
  -1   2   6    0.80    5.60
  -1  -2  -6   -1.20    5.70
   1   2  -6   -4.40    6.00
   1   2  -6    2.20    4.30
  -1  -2  -6    0.80    4.00
  -1  -2  -6    2.80    3.80
   1  -2   6   -0.50    4.50
   1  -2   6   10.40    6.30
   1  -2   6    2.90    2.70
   1   2  -6    6.60    4.70
  -1   2   6    5.30    3.00
   1  -2   6   -0.10    3.80
  -1  -2  -6    0.30    5.10
  -1   2   6    2.10    4.50
   1  -2   6    1.90    2.80
  -1  -2   6    1.70    3.40
   1  -2  -6    3.30    4.10
  -1   2  -6    5.90    4.10
  -1  -2   6    4.60    4.20
  -1   2  -6   12.40    7.10
   1  -2  -6    1.80    4.10
  -1  -2   6    5.50    5.90
   1   2   6   -3.00    5.00
   1  -2  -6    0.80    4.80
  -1  -2   6   -2.70    5.10
   1  -2  -6   -5.20    4.20
   1   2   6    0.30    5.20
  -1   2  -6   -0.40    3.80
  -1  -3  -6 1026.30   56.09
  -1  -3  -6  960.90   55.89
   1   3  -6  985.90   56.49
  -1   3   6  997.80   55.69
  -1   3   6  911.81   56.49
   1   3  -6  979.20   56.59
   1  -3   6  993.80   58.79
  -1   3   6  976.80   57.59
  -1  -3  -6 1010.00   57.59
   1   3  -6 1033.20   59.19
   1  -3   6  978.90   55.59
   1  -3   6  966.90   55.49
   1  -3   6 1037.50   55.49
  -1   3  -6  989.20   56.29
   1  -3  -6  973.10   57.39
  -1  -3   6 1010.20   55.99
  -1   3  -6  944.51   56.19
   1   3   6  901.71   56.79
   1   3   6  995.80   54.79
  -1  -3   6  937.41   55.89
   1  -3  -6 1004.30   56.29
  -1   3  -6 1031.70   59.49
   1  -3  -6 1005.30   56.39
   1  -3  -6  950.50   55.89
  -1  -3   6 1012.50   58.59
   1   3   6 1006.20   57.69
  -1   4   6    9.10    6.80
  -1  -4  -6   -2.30    5.20
  -1  -4  -6    2.30    5.50
   1   4  -6   -2.80    5.60
   1  -4   6    4.40    4.60
   1  -4   6    4.80    4.60
  -1   4   6    4.50    4.50
  -1   4   6    5.50    6.30
  -1   4   6    3.30    4.00
   1  -4   6   10.70    7.60
  -1  -4  -6    2.30    5.30
   1   4  -6   15.70    8.90
   1   4  -6   10.90    6.20
   1   4   6    1.30    3.50
  -1   4  -6    9.60    5.80
  -1   4  -6   -0.10    5.00
   1   4   6    1.90    6.10
   1   4   6    2.90    3.90
  -1  -4   6    4.90    2.70
   1  -4  -6    0.30    5.70
   1  -4  -6    3.40    5.50
   1   4   6    7.30    6.70
  -1   4  -6    2.90    7.70
  -1  -4   6    4.10    5.00
   1  -4  -6   -1.70    5.20
  -1  -4   6   -5.20    4.50
  -1   4  -6    4.20    6.10
  -1  -4   6    4.30    6.40
   1  -5   6  160.88   21.60
  -1  -5  -6  207.08   16.40
  -1   5   6  211.38   15.00
  -1   5   6  201.88   17.10
   1  -5   6  215.68   15.70
   1   5  -6  184.38   16.80
  -1   5   6  210.38   14.90
  -1  -5  -6  217.58   16.90
   1   5  -6  190.78   15.80
   1   5  -6  191.38   16.90
   1  -5   6  193.28   15.20
   1  -5  -6  198.18   16.70
  -1  -5   6  181.58   18.20
  -1   5  -6  189.08   16.10
   1  -5  -6  187.58   16.40
   1   5   6  196.78   17.40
   1  -5  -6  234.08   18.40
   1   5   6  201.18   14.10
  -1   5  -6  209.68   17.00
  -1  -5   6  193.38   15.30
   1   5   6  216.58   17.70
  -1  -5   6  198.88   15.80
   1   5   6  188.18   14.10
  -1   6   6   43.70   10.10
   1   6  -6   15.10    8.60
   1  -6   6   34.60    8.90
  -1   6   6   18.30    6.20
   1  -6   6   27.10    7.10
   1  -6   6   15.30    9.80
   1   6  -6   25.10    6.30
  -1   6   6   18.40    7.90
   1   6  -6   14.70    8.00
  -1  -6  -6   11.20    7.80
  -1  -6  -6   27.20    8.40
   1   6   6   24.10    9.10
   1   6   6   15.10    7.70
  -1  -6   6   26.40    9.50
   1   6   6   23.80    5.80
  -1   6  -6   18.90    6.00
  -1   6  -6    7.60    8.40
   1  -6  -6   30.60    8.80
   1  -6  -6   24.90    8.10
  -1   6  -6    7.40    7.20
  -1  -6   6   32.80    7.80
   1   6   6   23.50    5.50
   1  -6  -6   19.80    8.20
  -1  -6   6   18.20    7.30
   1   6   6   19.30    6.30
   1  -7   6  176.48   15.70
  -1   7   6  172.18   14.60
  -1  -7  -6  169.08   17.50
  -1   7   6  162.68   14.80
   1   7  -6  154.68   22.70
  -1   7   6  157.28   19.10
   1   7  -6  173.48   17.30
   1  -7   6  176.88   19.30
  -1  -7  -6  162.58   16.70
  -1   7   6  175.48   16.60
  -1  -7   6  153.98   15.90
   1  -7  -6  111.49   20.40
  -1  -7   6  166.38   18.60
   1   7   6  160.58   18.70
   1  -7  -6  159.88   17.50
  -1   7  -6  157.98   17.30
   1  -7  -6  147.99   17.10
  -1  -7   6  189.88   16.60
   1   7   6  158.38   14.60
   1   7   6  182.38   14.30
  -1   0  -7    0.10    3.30
   1   0  -7    7.30    3.90
  -1   0   7   -7.00    5.00
  -1   0  -7   -2.60    2.90
  -1   0   7   -2.00    5.10
   1   0  -7    2.50    5.90
  -1   0  -7    0.10    4.60
   1   0  -7    2.20    3.80
   1   0   7    5.80    5.30
  -1   0  -7   -3.90    5.60
   1   0  -7    3.40    3.60
  -1   0  -7   -1.10    5.30
   1   0   7   -1.90    4.60
   1   1  -7    1.90    4.00
   1   1  -7    0.00    4.20
  -1   1   7    3.30    4.70
  -1  -1  -7    0.00    4.60
  -1   1   7   -0.80    4.70
   1   1  -7   -1.50    6.20
  -1  -1  -7    0.50    4.50
  -1  -1  -7  -14.60    5.20
   1  -1   7   -2.10    4.60
   1  -1   7    2.20    5.60
  -1   1   7   -5.20    5.50
  -1   1  -7   -1.00    3.40
  -1   1  -7    2.70    4.60
   1  -1  -7   -2.20    3.80
   1   1   7   -0.90    5.10
  -1   1  -7   -4.50    3.60
   1  -1  -7   -0.60    3.70
   1  -1  -7   -3.50    4.80
  -1  -1   7   -2.90    5.60
  -1   1  -7   -7.80    5.40
  -1  -1   7   -0.10    2.50
  -1  -1   7   -2.00    2.50
  -1  -1   7   -2.20    4.50
   1   1   7   -5.20    4.90
   1   1   7    3.30    5.80
  -1  -2  -7  256.67   15.70
  -1   2   7  248.18   18.20
  -1   2   7  235.48   16.50
   1  -2   7  248.28   16.30
   1   2  -7  225.98   16.30
   1  -2   7  253.97   17.80
   1  -2   7  248.58   14.10
   1   2  -7  235.08   16.50
   1  -2   7  253.17   19.60
  -1   2   7  253.37   14.30
  -1  -2  -7  251.37   18.00
  -1   2   7  230.68   14.20
  -1  -2  -7  245.08   15.40
  -1  -2  -7  232.08   17.00
   1   2  -7  225.08   19.40
   1  -2   7  252.57   14.10
  -1  -2   7  225.38   17.70
   1  -2  -7  249.38   18.10
   1   2   7  236.78   17.40
  -1  -2   7  249.08   15.20
  -1   2  -7  236.78   19.40
   1  -2  -7  216.88   16.70
  -1   2  -7  238.78   15.80
   1   2   7  255.17   18.10
  -1  -2   7  231.58   16.50
   1  -2  -7  245.58   16.00
  -1   2  -7  232.38   15.90
   1  -2  -7  231.68   15.90
  -1   3   7   -4.20    5.20
  -1  -3  -7   -2.90    5.10
   1  -3   7    1.30    5.60
   1  -3   7    4.80    6.90
   1   3  -7    7.50    5.40
   1  -3   7   -2.10    3.60
   1  -3   7    0.70    3.50
  -1  -3  -7   -0.80    4.60
  -1   3   7    0.50    3.30
  -1  -3  -7   -7.70    5.40
  -1   3   7   -1.60    5.90
   1  -3   7   -0.60    3.90
  -1  -3  -7   -6.60    4.50
  -1   3   7   -1.00    3.10
   1   3  -7    0.70    6.80
   1   3  -7   -0.90    5.20
   1  -3  -7   -2.90    4.90
   1  -3  -7   -2.60    5.20
  -1  -3   7    3.40    6.00
  -1  -3   7    3.40    4.20
   1  -3  -7    2.00    6.00
  -1  -3   7    4.40    4.00
  -1   3  -7    7.60    5.40
  -1   3  -7   -2.00    5.10
   1   3   7    6.20    6.00
   1  -3  -7    5.30    5.30
  -1  -3   7   -3.70    4.20
  -1   3  -7    3.90    8.20
   1   3   7   -2.20    6.00
  -1   4   7   10.30    6.60
   1  -4   7    5.80    4.40
   1   4  -7    4.70    6.50
  -1  -4  -7   12.10    5.70
  -1  -4  -7    4.70    5.90
   1  -4   7    7.50    7.40
  -1   4   7   14.60    4.40
   1  -4   7    8.10    4.60
  -1   4   7   17.30    6.40
   1   4  -7    7.30    6.10
   1   4  -7    8.10   12.00
  -1  -4  -7    8.20    6.00
  -1  -4   7   11.40    5.30
  -1  -4   7   -0.90    7.80
   1   4   7   11.50    3.40
  -1   4  -7    4.90    6.00
  -1   4  -7    4.20    5.80
   1  -4  -7   11.20   11.00
  -1  -4   7    5.80    5.40
   1   4   7    5.00    6.30
  -1  -4   7    8.00    5.00
  -1   4  -7    0.60    6.30
   1  -4  -7    5.50    6.10
   1  -4  -7    8.50    5.80
  -1   4  -7   16.30    7.90
   1   4   7    2.90    6.20
   1  -5   7   -0.40    4.80
  -1   5   7   -9.40    6.60
  -1   5   7    0.20    4.20
  -1   5   7    0.30    4.80
   1   5  -7    3.30    5.60
   1   5  -7   -1.80    7.10
  -1  -5  -7   -1.70    6.40
  -1   5   7    3.20    7.60
   1   5  -7   -2.70    6.80
   1  -5   7    1.70    7.80
  -1  -5  -7    1.90    6.40
   1  -5   7    1.10    5.10
  -1   5  -7  -10.10    6.20
  -1   5  -7   -6.00    5.30
   1   5   7   -7.80    6.20
   1  -5  -7    9.20    7.10
   1   5   7   -0.90    3.50
   1   5   7   -4.90    3.80
   1   5   7   -2.90    7.30
   1  -5  -7    1.10   11.80
  -1   5  -7    0.10    6.80
   1  -5  -7   -4.10    6.50
  -1  -5   7   -1.20    7.70
  -1  -5   7   -1.30    5.80
  -1  -5   7    1.90    5.80
   1   6  -7   53.99   10.60
  -1   6   7   51.59   10.70
  -1   6   7   52.69   10.90
  -1  -6  -7   47.00    9.50
  -1   6   7   48.40    7.60
   1  -6   7   54.39    8.40
   1  -6   7   55.69    8.40
   1   6  -7   51.39    8.10
   1   6  -7   57.09   10.10
  -1  -6  -7   39.50    9.50
   1  -6   7   60.39   12.40
  -1   6   7   53.89    7.70
  -1   6  -7   40.50    9.40
   1   6   7   55.09    6.80
  -1  -6   7   68.79   12.50
  -1  -6   7   39.50    8.30
   1   6   7   47.50   10.20
  -1   6  -7   50.59   10.80
   1   6   7   54.19    7.10
  -1  -6   7   66.19    9.40
   1   6   7   42.40   10.10
   1  -6  -7   46.10    9.40
  -1   6  -7   47.40    9.40
   1  -6  -7   56.49   10.00
  -1  -7  -7   11.00    7.70
   1  -7   7   12.20    9.10
  -1   7   7   19.80    9.90
  -1  -7  -7    0.50    7.80
  -1   7   7    1.10    7.30
   1   7  -7    0.80    8.80
   1   7  -7    5.00    4.00
  -1   7   7   -1.40    5.00
  -1  -7  -7   -8.40    8.70
   1  -7   7  -10.50    6.00
   1   7  -7   -5.20    9.30
   1   7   7   -4.40    5.50
   1  -7  -7    7.30    8.10
   1  -7  -7   20.10   12.80
  -1  -7   7   -1.80    7.10
   1  -7  -7    4.20    8.30
  -1  -7   7    3.80    7.70
  -1   7  -7  -21.70    7.50
   1   7   7    1.80    9.20
  -1  -7   7    8.10    7.00
   1   7   7    2.20    6.20
  -1   7  -7   26.70   10.00
  -1   0  -8  155.88   15.70
  -1   0  -8  171.28   11.60
   1   0  -8  183.88   16.10
   1   0  -8  173.58   12.50
  -1   0   8  175.48   15.10
   1   0   8  178.48   15.00
  -1   0   8  151.48   14.20
   1   0  -8  170.58   12.10
   1   0  -8  151.68   12.20
  -1   0  -8  176.18   15.00
   1   0   8  175.78   14.30
  -1   0  -8  172.78   12.00
  -1   0  -8  160.08   13.10
   1   1  -8   42.50    6.20
  -1  -1  -8   34.20    7.10
   1  -1   8   42.10    7.20
  -1   1   8   40.70    7.80
   1   1  -8   41.30    6.30
   1  -1   8   62.69    9.10
  -1  -1  -8   50.49    9.30
  -1  -1  -8   47.40    8.40
  -1   1   8   47.90    6.80
  -1  -1  -8   49.90    7.10
  -1   1   8   51.09    8.10
  -1  -1  -8   49.00    5.40
   1   1  -8   45.40    8.80
  -1   1  -8   51.19    6.80
   1  -1  -8   49.30    6.10
  -1   1  -8   32.80    8.10
  -1  -1   8   34.40    7.30
   1  -1  -8   45.70    5.90
  -1  -1   8   43.80    7.40
  -1   1  -8   54.19    5.90
   1   1   8   40.90    7.40
   1  -1  -8   35.30    7.10
  -1   1  -8   43.90    5.60
   1   1   8   57.59    9.00
  -1   2   8  275.67   18.80
  -1  -2  -8  264.37   17.30
  -1  -2  -8  252.17   19.30
   1   2  -8  258.77   18.20
   1  -2   8  288.37   20.10
   1   2  -8  259.17   18.30
   1  -2   8  282.07   18.50
  -1  -2  -8  267.67   17.40
   1   2  -8  282.47   21.80
  -1  -2  -8  295.67   20.30
  -1   2   8  270.37   20.10
  -1  -2   8  265.87   16.50
  -1  -2   8  284.17   16.60
   1  -2  -8  278.87   20.30
   1  -2  -8  263.77   17.80
   1   2   8  264.57   19.20
  -1  -2   8  275.07   20.10
   1   2   8  276.27   20.10
  -1   2  -8  261.77   17.60
   1  -2  -8  267.77   17.90
  -1   2  -8  263.97   21.40
  -1  -2   8  267.57   18.60
  -1   2  -8  286.57   18.00
   1  -2  -8  271.57   19.00
   1   3  -8   12.70    6.20
  -1   3   8   15.60    6.20
  -1   3   8   16.80    3.10
   1  -3   8   18.90    7.50
  -1   3   8   10.00    7.20
  -1  -3  -8   14.60    6.60
   1  -3   8   22.00    3.70
  -1  -3  -8   13.40    5.50
   1  -3   8   19.80    7.30
   1   3  -8   17.30    6.30
   1   3  -8   22.40    8.60
  -1  -3  -8   19.10    5.50
   1  -3   8   20.30    3.50
  -1  -3  -8   21.90    7.10
   1  -3   8   14.00    5.00
   1   3   8   13.10    6.70
  -1  -3   8   24.80    7.90
  -1  -3   8   27.80    9.40
   1   3   8   24.40    8.60
  -1  -3   8   16.30    4.40
   1  -3  -8    7.20    6.90
   1  -3  -8   10.90    5.90
  -1   3  -8   12.50    5.70
   1  -3  -8   15.10    6.00
  -1   3  -8   26.70    6.20
   1  -3  -8   14.30    6.10
  -1  -3   8   21.00    4.70
  -1  -3   8   17.30    5.30
  -1   3  -8   12.60    8.30
   1   4  -8  180.68   15.90
   1  -4   8  188.48   13.30
  -1   4   8  191.38   16.20
   1  -4   8  188.88   18.70
  -1   4   8  192.38   13.80
  -1   4   8  187.48   12.50
   1  -4   8  222.58   13.70
  -1  -4  -8  207.18   15.60
  -1   4   8  165.68   17.30
   1   4  -8  204.88   20.00
  -1  -4  -8  201.18   15.30
  -1  -4  -8  186.78   17.80
   1  -4   8  206.18   20.10
   1   4  -8  196.58   16.40
  -1   4  -8  199.98   15.90
   1  -4  -8  188.58   17.20
  -1   4  -8  174.38   19.90
  -1   4  -8  186.58   16.70
  -1  -4   8  204.28   13.40
   1  -4  -8  189.38   16.10
  -1  -4   8  187.38   14.10
  -1  -4   8  177.08   18.50
  -1   4  -8  188.28   16.20
   1  -4  -8  212.28   15.80
   1   4   8  201.18   17.90
   1   4   8  185.18   16.40
  -1  -4   8  183.48   14.10
   1  -5   8    4.70    4.80
   1   5  -8   10.50    7.80
   1   5  -8    3.50    7.40
   1  -5   8   17.20    5.40
   1  -5   8    6.70    8.60
  -1   5   8    2.80    4.30
   1   5  -8   -5.60    7.20
  -1   5   8    0.40    6.90
  -1  -5  -8    2.60    6.80
  -1   5   8    7.60    7.20
  -1  -5   8    5.20    8.80
   1   5   8    9.30    7.50
  -1   5  -8    8.80    7.50
   1  -5  -8   -1.00    6.40
  -1  -5   8   12.40    5.70
   1   5   8   -1.30    7.80
  -1  -5   8   12.60    5.60
   1  -5  -8    1.40    7.40
   1  -5  -8   10.50    7.20
  -1   5  -8   15.00    7.30
  -1   5  -8   17.50    6.90
  -1   6   8   43.20   11.00
  -1  -6  -8   48.20    9.20
   1  -6   8   40.30    7.60
  -1  -6  -8   31.40    8.50
   1  -6   8   37.90    7.60
   1   6  -8   37.50    7.50
   1  -6   8   38.20   11.40
  -1   6   8   33.90    6.10
  -1   6   8   33.00   10.00
  -1  -6  -8   24.60    8.70
   1   6  -8   34.20    9.60
   1   6  -8   40.70   10.20
  -1  -6   8   31.30    9.40
   1  -6  -8   27.10    9.00
   1  -6  -8   38.90    9.20
  -1   6  -8   31.90    7.70
  -1   6  -8   51.69   10.30
  -1  -6   8   36.90    7.70
   1   6   8   39.00   10.60
   1  -6  -8   33.70    9.00
   1   6   8   28.70    8.60
  -1   6  -8   36.50    9.60
   1   6   8   46.90    5.70
  -1  -6   8   35.30    7.30
  -1  -7  -8   24.80    9.30
  -1   7   8   18.70    9.40
   1   7  -8    5.40    8.50
   1  -7   8    5.60   13.50
  -1  -7  -8   -2.00    8.00
  -1  -7  -8   13.30    6.00
  -1   7   8    7.50    4.00
  -1  -7  -8   12.30    8.70
   1  -7   8   13.10    7.00
   1   7  -8   16.80   10.10
  -1   7   8   12.20    5.60
   1   7   8   17.90    4.90
   1  -7  -8   25.40   10.60
   1   7   8   12.60   11.20
  -1  -7   8   25.70    7.70
  -1   7  -8   20.30   10.10
  -1  -7   8   11.30    6.40
  -1  -7   8   26.90   10.80
   1  -7  -8    4.70    7.70
  -1   7  -8   27.40   11.20
  -1   7  -8   -2.60    4.30
   1  -7  -8   20.20    8.90
   1   7   8    3.90    3.30
   1   0   9    2.30    6.40
  -1   0  -9   -1.00    6.70
   1   0  -9    7.70    7.50
   1   0  -9    6.30    5.00
  -1   0  -9    7.70    4.00
  -1   0  -9   -4.80    4.90
  -1   0   9   -3.30    5.40
   1   0  -9   -0.10    4.10
   1   0   9    3.00    6.10
  -1   0   9    0.00    5.80
  -1  -1  -9   68.89   10.00
  -1   1   9   65.69    9.30
   1   1  -9   54.79    7.60
   1  -1   9   64.79    8.60
  -1  -1  -9   54.69    6.40
   1  -1   9   40.30    8.20
  -1  -1  -9   48.20    8.00
   1   1  -9   57.69    7.40
  -1   1   9   56.09    9.00
  -1  -1  -9   65.49   10.10
  -1  -1  -9   52.19   10.80
   1   1  -9   40.40    9.70
  -1   1  -9   73.69    7.10
  -1   1  -9   68.29    8.10
   1   1   9   81.29   10.90
   1   1   9   63.59    9.30
  -1  -1   9   52.99    8.10
  -1   1  -9   57.09    6.80
  -1   1  -9   68.19   10.70
   1  -1  -9   58.69    7.00
   1  -1  -9   54.29    9.90
   1  -1  -9   60.09    7.20
  -1  -1   9   44.00    8.50
  -1  -2  -9    2.80    6.90
  -1   2   9    4.20    7.60
  -1  -2  -9    2.70    4.50
   1   2  -9    1.40    5.30
  -1  -2  -9    0.40    4.50
   1  -2   9    4.60    5.30
   1   2  -9    4.80    5.50
   1   2  -9    3.40    7.30
  -1  -2  -9   -1.90    5.80
  -1   2   9    2.60    5.90
   1  -2   9   -2.40    5.70
  -1   2  -9    5.20    5.20
   1  -2  -9  -10.00    6.20
  -1   2  -9    3.20    4.90
  -1  -2   9   -4.00    9.80
   1  -2  -9    1.90    5.00
   1   2   9    9.40    6.50
   1   2   9   -1.40   10.00
  -1  -2   9   -2.50    5.40
  -1  -2   9    8.90    2.70
   1  -2  -9   -2.20    4.80
   1  -2  -9   -3.80    6.90
  -1   2  -9    6.10    7.50
  -1   2  -9    4.70    5.80
  -1  -3  -9   76.49   10.60
   1  -3   9  100.89   14.90
   1  -3   9   94.59   10.10
  -1  -3  -9   95.09   10.60
   1   3  -9   89.99   10.40
   1   3  -9  100.09   11.50
   1  -3   9  120.19   13.70
  -1   3   9   93.29   10.60
   1   3  -9   97.29   13.80
  -1  -3  -9  106.69   11.20
  -1   3   9  101.89   12.10
  -1  -3  -9   87.99   10.20
  -1  -3   9  100.09   10.40
   1   3   9  100.09   11.40
   1   3   9   80.99   11.20
  -1  -3   9   88.49    8.10
  -1   3  -9  101.39   11.10
  -1  -3   9   89.09   11.20
  -1   3  -9  108.29   14.70
   1  -3  -9   92.49    9.90
   1  -3  -9  109.89   13.20
  -1   3  -9  102.09   11.20
   1  -3  -9   96.89   10.20
   1  -3  -9  106.39   10.90
  -1  -3   9   90.89    8.10
  -1   4   9    6.20    7.30
   1  -4   9    8.00    8.60
  -1  -4  -9   -1.30    6.60
   1  -4   9    0.90    3.50
   1   4  -9    1.50    6.60
   1   4  -9    0.80    8.90
  -1   4   9    6.00    2.70
   1  -4   9   -1.50    6.80
  -1  -4  -9    5.40    5.80
   1  -4   9    8.10    3.70
   1   4  -9    5.40    6.90
  -1   4   9    4.20    6.70
   1   4   9   -5.80    7.00
  -1   4  -9    7.90    6.00
   1   4   9    8.20    7.30
   1  -4  -9   -2.90    8.60
  -1  -4   9    6.00    4.20
  -1  -4   9   17.50    4.90
   1  -4  -9    2.20    5.90
  -1   4  -9   -0.70    7.90
   1  -4  -9    6.40    6.60
  -1  -4   9    6.70    8.70
  -1  -4   9    6.40    8.50
  -1   4  -9    1.90    6.70
   1  -5   9   20.00    9.00
  -1  -5  -9   32.10   10.80
   1   5  -9   28.40    8.40
   1  -5   9   35.70    5.60
   1   5  -9   33.70    9.20
  -1   5   9   32.80    5.80
   1  -5   9   35.00   11.30
  -1   5   9   26.50    8.80
  -1   5   9   34.90    9.70
   1  -5   9   29.70    5.50
   1   5  -9   20.40   14.00
  -1  -5  -9   37.40    8.40
  -1   5  -9   29.20   11.50
  -1  -5   9   32.00    9.40
  -1   5  -9   30.70    8.10
   1  -5  -9   23.80    7.70
   1   5   9   14.20    8.60
  -1  -5   9   34.90    6.20
   1   5   9   22.40    8.40
   1  -5  -9   15.60   11.60
  -1   5  -9   22.80    7.50
   1  -5  -9   28.60    8.60
  -1   5  -9   20.80    8.50
  -1  -5   9   21.20    6.20
   1  -6   9    3.50    8.50
   1   6  -9   -4.00    7.60
  -1  -6  -9    5.80    7.60
   1   6  -9    3.80    4.50
  -1  -6  -9    1.00   10.20
  -1  -6  -9    2.70    7.60
  -1   6   9    1.50    2.70
   1  -6   9    2.30    5.40
   1  -6   9   -1.50    8.60
  -1   6   9    0.80    4.10
   1  -6   9    6.70    4.20
  -1   6   9    8.80    8.00
  -1   6   9    1.20    8.60
   1   6   9   -2.00    7.50
  -1   6  -9   -6.30    7.30
   1   6   9   -4.50    8.40
  -1   6  -9   -6.40    8.10
  -1  -6   9   -0.70    9.10
   1  -6  -9    0.30    7.10
   1  -6  -9  -10.10    8.60
   1  -6  -9   -3.90    7.00
  -1  -6   9    4.50    5.20
  -1   0 -10  128.79   13.60
  -1   0 -10   92.09    9.80
  -1   0  10   86.19   11.10
   1   0  10   81.39   10.70
   1   0 -10  101.29   10.00
  -1   0 -10  115.29   10.00
  -1   0 -10   84.79    9.10
   1   0  10  108.89   13.20
   1   0 -10   90.19    9.80
  -1   0  10  116.29   13.40
   1  -1  10   87.79   11.90
  -1  -1 -10   85.89    9.00
  -1  -1 -10  110.99    9.70
  -1  -1 -10  114.69   13.00
  -1   1  10   64.19   10.10
   1   1 -10   92.69   13.60
   1  -1  10   79.79   10.10
  -1   1  10   96.79   12.20
   1   1 -10   96.59   10.60
  -1  -1 -10   78.69   10.10
  -1  -1 -10   67.89   12.50
   1   1 -10  110.59   10.20
   1  -1 -10   86.49   13.50
   1   1  10  103.49   12.30
  -1   1 -10   95.79    9.80
   1  -1 -10   92.09   10.40
  -1  -1  10   73.29   10.70
   1   1  10   87.49   11.40
  -1   1 -10   88.99    9.70
  -1  -1  10   82.29   10.40
   1  -1 -10   93.39    9.00
  -1   1 -10   84.29    9.40
   1  -1 -10   67.09   10.70
   1  -2  10  203.68   15.60
  -1   2  10  183.58   15.50
   1  -2  10  181.98   17.40
  -1   2  10  197.88   17.60
   1   2 -10  179.98   15.10
   1   2 -10  192.48   15.10
  -1  -2 -10  216.08   17.30
   1   2 -10  206.88   19.80
  -1  -2 -10  191.98   13.80
  -1  -2 -10  181.78   13.90
   1  -2 -10  178.28   14.30
   1  -2 -10  188.68   17.60
  -1   2 -10  187.58   14.50
  -1  -2  10  192.98   15.80
   1   2  10  184.88   16.50
  -1   2 -10  186.68   15.30
  -1   2 -10  182.18   14.50
   1   2  10  174.38   17.30
   1  -2 -10  191.78   16.50
   1  -2 -10  198.18   14.90
  -1  -2  10  155.08   16.90
  -1   3  10  123.59   15.20
  -1  -3 -10  134.89   12.10
   1   3 -10  113.29   18.20
  -1  -3 -10  126.69   11.90
   1  -3  10  124.49   12.10
   1   3 -10  122.69   13.10
   1  -3  10  115.19   14.40
  -1   3  10  120.79   12.90
  -1  -3 -10  121.09   18.80
  -1  -3  10  123.09    8.60
  -1  -3  10  115.29    9.20
  -1  -3  10  111.19   12.20
   1  -3 -10   97.99   12.50
   1   3  10  128.79   14.90
   1   3  10  115.69   13.30
  -1  -3  10  134.59   15.30
   1  -3 -10  128.59   13.00
   1  -3 -10  113.69   12.40
  -1   3 -10  130.59   12.80
  -1   3 -10  114.19   12.50
  -1  -4 -10   51.99    8.80
   1   4 -10   58.79    9.30
   1   4 -10   66.69   15.10
   1  -4  10   36.00    9.60
  -1  -4 -10   51.09    8.20
  -1  -4 -10   39.30   10.20
   1  -4  10   56.69   10.10
  -1   4  10   54.29   10.80
  -1   4  10   46.40    9.20
   1   4 -10   59.79    9.90
   1  -4 -10   60.89    9.40
  -1   4 -10   57.79   13.30
  -1   4 -10   63.89    9.30
   1  -4 -10   55.69    9.20
  -1   4 -10   63.49    9.60
  -1  -4  10   60.19    7.40
  -1  -4  10   53.49   10.60
  -1  -4  10   48.70    5.90
   1   4  10   47.20    9.50
   1   4  10   46.10   10.50
  -1  -5 -10   23.20    8.20
   1  -5  10   18.50   10.50
   1   5 -10   14.80    8.00
   1  -5  10    5.20    2.90
  -1  -5 -10   14.70   13.40
   1  -5  10   35.30    9.80
  -1   5  10   13.30    8.10
   1   5 -10   21.80   13.90
  -1   5  10   17.20    9.20
  -1  -5 -10    5.20    7.30
   1   5 -10   35.00    9.30
   1  -5  10   18.20    4.20
  -1   5 -10   22.00    8.50
   1  -5 -10   22.00    9.80
  -1  -5  10    4.60    3.30
  -1  -5  10   17.80   10.00
  -1   5 -10    1.10   21.90
  -1   5 -10   15.80    7.90
   1  -5 -10   21.20    8.10
   1   5  10   21.70    9.00
  -1   5 -10   13.10    8.60
   1   5  10    9.20    8.90
  -1  -5  10    8.50    8.60
   1  -5 -10   10.10    8.10
  -1  -5  10   19.70    5.00
   1  -6  10   75.79   14.30
   1   6 -10   27.80    8.00
  -1  -6 -10   50.19   12.30
  -1  -6 -10   55.29   10.00
  -1   6  10   45.90   11.20
   1  -6  10   47.50    6.50
   1  -6  10   27.60   10.50
   1   6 -10   35.60   10.40
  -1   6  10   40.80   13.00
  -1   6 -10   39.90   11.10
   1  -6 -10   58.89   10.40
   1  -6 -10   52.49   10.20
  -1  -6  10   44.10    7.60
   1  -6 -10   55.19   12.30
   1   6  10   37.10   11.40
   1   6  10   48.10   11.30
  -1   6 -10   42.80    9.40
  -1   6 -10   50.19   10.40
  -1  -6  10   48.40   14.70
  -1  -6  10   53.99   20.50
   1   0 -11   -3.30    5.40
  -1   0  11   16.20    7.50
  -1   0 -11   -8.40    5.90
  -1   0 -11   -5.90    4.90
   1   0  11    1.00    6.90
   1   0  11   10.60    7.80
  -1   0  11    6.70    7.50
   1   0 -11    0.80    6.20
  -1   0 -11    5.40    7.80
  -1   0 -11   -0.50    5.50
   1   1 -11   92.89   10.20
  -1  -1 -11   69.09   13.70
   1   1 -11   78.79    9.50
  -1  -1 -11   92.59   12.40
  -1   1  11   94.39   12.70
   1  -1  11   73.89   11.70
  -1   1  11   95.29   13.10
  -1  -1 -11   95.99   10.20
  -1  -1 -11   91.39    9.50
   1  -1  11   73.09   11.20
   1  -1 -11   90.59   10.20
   1  -1 -11   64.69   10.80
  -1   1 -11   87.09   10.10
  -1  -1  11   94.09   11.90
  -1  -1  11   90.29   12.50
   1   1  11   83.79   11.60
  -1   1 -11   89.09    9.80
  -1   1 -11   77.39    9.10
   1  -1 -11   96.59   11.00
  -1  -2 -11   90.79    9.10
   1  -2  11   56.19   10.30
   1   2 -11   79.49    9.90
  -1  -2 -11   63.89   13.70
  -1   2  11   53.99   10.70
   1   2 -11   72.39    9.40
   1  -2  11   70.19    9.80
  -1  -2 -11   82.39   12.10
  -1   2 -11   73.49    9.10
  -1  -2  11   68.79   11.10
   1  -2 -11   95.49   17.20
  -1   2 -11   90.39   10.00
  -1  -2  11   74.19    9.90
  -1   2 -11   67.09    8.70
   1   2  11   73.69   11.60
   1  -2 -11   71.39   10.90
   1  -2 -11   79.59    9.50
   1  -2 -11   78.59    9.00
   1  -3  11  190.08   18.30
   1  -3  11  184.58   15.50
  -1  -3 -11  169.68   19.20
  -1  -3 -11  180.38   14.90
   1   3 -11  210.48   21.30
  -1   3  11  182.08   18.30
   1   3 -11  182.28   15.70
   1   3 -11  169.18   16.10
  -1  -3 -11  171.48   17.60
  -1  -3 -11  177.38   15.10
  -1   3  11  183.68   16.00
  -1  -3  11  185.88   15.60
   1  -3 -11  197.98   19.70
  -1   3 -11  212.18   22.10
   1  -3 -11  212.98   18.10
   1  -3 -11  162.38   17.00
   1  -3 -11  180.98   15.40
  -1  -3  11  176.28   18.40
  -1   3 -11  196.58   21.50
   1   3  11  164.38   18.10
  -1   3 -11  189.48   15.50
  -1   3 -11  184.88   15.80
   1   4 -11    1.20    6.80
   1   4 -11    0.40    7.40
  -1   4  11    3.20    6.70
  -1  -4 -11    3.10    7.50
   1  -4  11   16.10    8.70
  -1   4  11    6.70    8.50
   1   4 -11    2.80    9.50
   1  -4 -11   -4.90    8.60
   1   4  11   -7.40    7.90
  -1   4 -11   -2.70    6.70
   1  -4 -11   -4.50    6.40
  -1  -4  11    1.30    4.70
  -1   4 -11    4.40    7.10
   1  -4 -11   -5.10    7.70
  -1   4 -11    5.20   17.30
  -1  -4  11    6.20    8.10
  -1   4 -11    5.50    9.00
   1  -4 -11    4.70    7.60
   1   4  11    4.00    7.00
  -1  -5 -11   27.30    8.40
  -1   5  11   11.30    8.70
  -1   5  11   17.10    8.80
   1   5 -11   37.40   15.30
   1   5 -11   29.80    9.80
  -1  -5 -11   22.70   10.70
   1  -5  11   39.50   14.10
  -1  -5 -11   28.30    8.50
   1   5 -11   10.30    8.00
   1   5 -11   17.70    9.00
   1  -5  11   22.90    9.70
  -1  -5  11   28.70   11.50
  -1   5 -11    9.70   14.50
   1  -5 -11   21.80   10.50
   1  -5 -11   28.70    9.20
  -1   5 -11   30.60   10.60
  -1   5 -11   31.10    9.30
   1   5  11   33.40    9.50
  -1   5 -11   14.60    8.00
   1   5  11   26.60   10.20
   1  -5 -11   22.40    8.10
  -1  -5  11   21.90    4.80
   1   0 -12    1.70    7.00
   1   0  12   -8.10    6.10
  -1   0 -12    3.00    5.10
  -1   0 -12   -1.80    5.70
  -1   0 -12   -0.20    9.30
   1   0  12    8.80    7.60
  -1   0 -12   -0.20    6.10
  -1   0  12  -12.90    7.20
  -1   0  12   -1.80    7.60
  -1   0 -12   -0.20    7.40
   1   1 -12   75.29   10.40
   1  -1  12   95.49   12.00
   1   1 -12   82.59    9.90
  -1   1  12   79.39   12.30
  -1   1  12   72.09   11.60
   1   1 -12   90.89   15.20
  -1  -1 -12  102.89   16.50
   1  -1  12   48.30   10.40
  -1  -1 -12   88.19    9.70
  -1  -1 -12   93.69   11.30
  -1  -1 -12   89.49    9.50
   1  -1 -12   90.39   11.00
   1   1  12   66.89   12.30
  -1   1 -12   92.29   17.80
  -1  -1  12   89.19   12.50
   1  -1 -12   83.19   15.80
   1  -1 -12   97.69   11.90
   1  -1 -12   72.29    9.10
  -1   1 -12   96.09    9.60
  -1  -1  12   68.09   10.60
  -1   1 -12   89.59    9.70
   1   2 -12   93.69   15.60
   1  -2  12   56.69   11.30
  -1  -2 -12   59.59   13.60
   1   2 -12   76.69   14.70
  -1  -2 -12   77.29    9.10
  -1  -2 -12   99.49   15.30
   1  -2  12   61.29    9.80
  -1  -2 -12   58.89   10.90
  -1  -2 -12   71.89    8.40
   1   2 -12   71.89   10.20
  -1   2  12   68.89   11.50
  -1   2 -12   81.39    9.70
  -1   2 -12   87.59   15.60
   1  -2 -12   90.49   10.50
   1   2  12   62.89   11.40
  -1   2 -12   89.09    9.60
  -1   2 -12   78.49    9.90
  -1  -2  12   52.99   10.70
  -1  -2  12   70.69   10.70
   1  -2 -12   89.99   13.00
   1  -2 -12   75.49   14.30
   1  -2 -12   81.49    9.50
   1  -2 -12   85.09   12.30
   1   3 -12   79.09   13.90
   1   3 -12   77.89   10.80
   1   3 -12   80.69   10.40
  -1  -3 -12   60.49   11.00
  -1  -3 -12   71.49    9.20
   1  -3  12   66.89   10.90
  -1  -3 -12   83.29    9.80
   1  -3  12   54.79   10.70
  -1  -3 -12   73.79   12.30
  -1   3  12   80.39   12.20
   1   3  12   65.19   10.80
  -1   3 -12   81.09   15.50
  -1   3 -12   68.29    9.60
  -1  -3  12   71.69   11.30
   1  -3 -12   63.79    9.90
   1   3  12   59.39   11.50
   1  -3 -12  102.79   14.60
   1  -3 -12   74.09   11.20
   1  -3 -12   64.79   10.00
  -1   3 -12   71.29   10.20
  -1  -3  12   63.89   11.90
  -1  -4 -12   18.10   10.20
   1   4 -12   32.80   13.50
   1   4 -12    8.70    7.50
   1  -4  12    5.90    8.00
  -1   4  12    5.40    8.40
  -1  -4 -12   25.80    7.40
   1   4 -12   25.40    8.80
  -1  -4 -12   15.60    7.60
  -1   4  12    7.20    7.30
  -1   4 -12   16.90    8.80
   1  -4 -12   14.50    8.50
  -1   4 -12   17.00    7.50
  -1   4 -12   18.00    7.80
  -1  -4  12   13.60    5.90
  -1   4 -12    7.30   10.70
   1   4  12    2.30    8.40
   1  -4 -12   33.70    9.40
   1  -4 -12    4.70    6.70
   1  -4 -12   15.10    9.90
  -1  -4  12   16.10   16.90
   1   4  12   11.40    8.00
  -1   4 -12   12.10    7.30
  -1   0  13   39.80   10.80
  -1   0 -13   51.59   17.40
   1   0 -13   28.70    9.40
  -1   0  13   50.99   10.20
   1   0 -13   72.99   15.00
  -1   0 -13   87.49   15.30
   1   0  13   46.50   10.50
  -1   0 -13   63.09    8.60
   1   0  13   33.30   10.00
   1   1 -13   -3.00    6.20
  -1  -1 -13    2.80    6.40
  -1  -1 -13   -4.80    5.30
  -1   1  13    7.70    9.50
   1  -1  13   -8.10    7.30
   1  -1  13    1.30    7.70
   1   1 -13    1.70    8.80
   1   1 -13   -3.80    7.10
  -1   1  13   -0.20    7.50
  -1  -1 -13    9.70   10.90
  -1  -1 -13   -1.90    8.10
  -1  -1  13    0.60    7.50
   1  -1 -13   -7.40    7.00
   1  -1 -13    3.40   10.00
  -1  -1  13    0.90    7.80
   1   1  13   -7.20    7.10
  -1   1 -13    5.40    6.10
   1  -1 -13   -0.20    7.40
  -1   1 -13    2.90    5.80
  -1   1 -13  -10.90    7.80
  -1   1 -13   -2.30    7.40
  -1  -2 -13   96.89   10.90
   1   2 -13  112.69   17.30
   1  -2  13  100.19   16.50
   1   2 -13   76.69   11.00
  -1  -2 -13   98.59   16.90
   1   2 -13   75.89   10.60
   1  -2  13   70.89   10.70
  -1  -2 -13  110.59   11.10
  -1  -2 -13   78.29   13.20
  -1  -2 -13  118.89   16.50
   1  -2 -13   73.89    9.90
   1  -2 -13   80.49   12.10
  -1  -2  13   79.89   11.80
  -1   2 -13   96.49   13.80
  -1   2 -13  107.79   11.10
   1  -2 -13  119.59   13.30
  -1  -2  13   47.40   14.30
   1  -2 -13  107.49   17.60
  -1   2 -13  101.39   16.10
  -1  -3 -13   11.80    7.10
   1   3 -13    3.80    6.80
  -1  -3 -13    7.90    8.40
  -1  -3 -13    1.10    8.00
   1   3 -13   16.10   12.90
   1  -3  13   -1.80    7.40
  -1  -3 -13   14.40   14.80
   1   3 -13    2.90    8.20
   1  -3  13    5.90    6.50
  -1   3  13    7.30    8.60
  -1   3 -13    1.70    6.70
  -1  -3  13   -2.80    8.50
   1  -3 -13   11.10    7.70
   1  -3 -13    2.20   17.80
  -1  -3  13   13.80    6.80
   1  -3 -13   10.40    6.70
   1  -3 -13    4.00    7.90
  -1   3 -13    2.20    7.40
   1   3  13    9.90    8.20
  -2  -1   0  340.87   20.80
   2   1   0  412.36   21.10
   2   1   0  348.87   20.70
   2  -1   0  352.86   21.00
  -2   1   0  397.26   21.10
  -2   1   0  352.26   20.90
  -2   1   0  339.37   20.30
   2   2   0  722.43   44.40
  -2  -2   0  748.83   44.50
   2   2   0  816.82   44.50
   2  -2   0  765.42   44.60
  -2   2   0  793.92   44.70
  -2   2   0  817.62   44.70
  -2  -2   0  848.82   44.50
  -2  -3   0  451.85   26.30
   2   3   0  436.16   26.10
   2  -3   0  423.36   26.10
   2  -3   0  451.25   26.50
  -2   3   0  424.56   26.30
  -2   3   0  422.46   26.10
  -2   3   0  447.06   25.00
  -2  -3   0  447.36   26.30
   2   3   0  419.66   25.90
  -2  -3   0  421.36   25.30
  -2  -4   0  354.76   22.20
  -2  -4   0  337.57   20.90
  -2  -4   0  359.16   22.30
   2  -4   0  342.17   22.00
   2  -4   0  356.06   21.00
   2   4   0  337.07   21.80
   2   4   0  338.57   21.80
  -2   4   0  349.37   20.40
  -2   4   0  353.06   22.10
  -2   4   0  324.27   22.20
   2  -4   0  346.67   22.30
  -2   5   0  136.49   12.80
  -2  -5   0  147.59   12.70
  -2   5   0  133.89    9.90
   2  -5   0  148.29   13.20
  -2  -5   0  143.49   13.50
   2   5   0  135.79   12.40
  -2   5   0  142.89   12.50
  -2  -5   0  156.78   10.80
   2   5   0  153.38   12.60
   2  -5   0  125.19   12.60
  -2   6   0    2.40    7.10
   2  -6   0   -3.60    7.20
  -2  -6   0   13.90    7.30
  -2  -6   0   -0.80    6.20
   2   6   0    5.80    6.80
   2  -6   0   -4.70    6.30
   2   6   0   12.30    6.60
  -2   6   0   -1.00    6.50
   2   7   0   -4.00    7.20
  -2  -7   0    5.70    7.80
   2  -7   0   -1.20    7.50
  -2   7   0    1.00    7.50
  -2  -8   0   24.70    8.20
  -2  -8   0   27.40    9.60
   2   8   0   22.80    8.80
  -2   8   0   38.20    9.60
  -2  -8   0   20.00   10.90
  -2   8   0   24.10    9.20
   2  -8   0   25.40    9.60
   2  -8   0   21.60    8.50
   2   0   1 1957.20  100.69
  -2   0  -1 1776.02  100.59
  -2   0  -1 1971.50  100.09
   2   0  -1 1748.72  100.49
   2   0   1 1862.31  100.79
  -2   0  -1 1657.43  100.09
  -2   0   1 1791.92  100.59
   2   1  -1   50.49    4.90
  -2  -1  -1   49.90    5.10
   2  -1   1   41.90    4.90
  -2   1   1   46.00    4.90
   2  -1   1   33.10    4.60
   2  -1   1   59.39    7.60
  -2  -1  -1   47.60    5.00
   2  -1   1   54.09    5.00
   2   1  -1   50.99    4.90
   2   1  -1   45.10    4.80
  -2  -1  -1   48.40    4.80
  -2   1   1   54.59    5.00
  -2  -1   1   38.20    5.50
  -2  -1   1   55.39    5.30
   2   1   1   44.60    5.10
  -2  -1   1   51.09    4.80
   2  -1  -1   46.80    4.80
   2   1   1   54.29    4.90
   2  -1  -1   43.70    4.50
   2  -1  -1   61.09    5.40
  -2   1  -1   46.60    5.00
   2   1   1   55.99    4.50
   2   1   1   53.59    4.50
  -2   1  -1   48.60    5.40
   2   2  -1  100.59    8.70
  -2  -2  -1  135.59   12.40
   2  -2   1  103.89    8.90
   2  -2   1   95.19    8.50
   2   2  -1  109.59    9.00
  -2   2   1  101.39    9.10
   2  -2   1  114.19    8.70
  -2  -2  -1   94.99    8.70
  -2   2   1  101.89    8.90
  -2  -2  -1   99.19    8.50
   2   2   1  110.29   10.00
   2   2   1  127.29    8.40
  -2  -2   1   99.89    8.80
   2  -2  -1  102.99    9.10
   2  -2  -1   98.59    9.40
  -2   2  -1   93.99    8.50
   2   2   1  116.79   11.10
  -2   2  -1  101.39    8.90
  -2  -2   1   90.89    8.90
  -2  -2   1  101.49    8.70
  -2  -3  -1  310.67   20.20
  -2  -3  -1  328.87   19.80
   2  -3   1  318.37   20.20
   2   3  -1  301.17   20.20
   2   3  -1  311.97   20.10
  -2   3   1  328.57   20.30
  -2   3   1  330.47   20.30
  -2   3   1  333.27   19.60
  -2  -3  -1  316.17   20.10
   2  -3   1  342.27   19.80
   2  -3   1  323.17   20.20
  -2  -3   1  311.37   20.20
   2   3   1  316.57   19.80
   2  -3  -1  322.07   20.50
  -2   3  -1  316.77   18.20
  -2  -3   1  324.47   20.20
  -2   3  -1  312.77   20.00
   2   3   1  317.97   19.70
  -2  -3   1  322.67   22.20
   2  -3  -1  321.27   20.30
  -2   3  -1  330.57   20.40
  -2  -4  -1  902.51   49.99
  -2  -4  -1  886.71   50.59
  -2   4   1  863.91   50.59
  -2   4   1  889.41   49.99
   2  -4   1  868.91   50.49
   2  -4   1  883.61   50.59
  -2  -4  -1  895.41   50.59
   2   4  -1  887.51   50.59
   2   4  -1  868.51   50.59
  -2   4   1  853.91   50.59
   2  -4  -1  870.01   50.59
   2   4   1  893.21   50.49
   2  -4  -1  864.81   50.79
  -2  -4   1  861.81   49.30
  -2   4  -1  862.21   50.69
  -2  -4   1  892.71   50.59
  -2  -4   1  881.01   51.39
   2   4   1  856.61   50.19
  -2   4  -1  883.11   50.69
  -2  -4   1  869.31   50.69
  -2  -5  -1   11.10    4.60
  -2  -5  -1    0.10    5.60
   2  -5   1    9.30    6.50
   2   5  -1    1.00    5.40
  -2  -5  -1    2.30    6.10
  -2   5   1    9.80    4.00
  -2   5   1    4.70    5.20
   2   5  -1   -7.60    5.20
   2  -5   1    2.50    5.20
  -2   5   1    9.80    5.70
  -2  -5   1    4.70    5.00
  -2  -5   1   -1.70    5.80
  -2   5  -1    3.70    5.50
  -2  -5   1    3.40    3.90
   2   5   1    1.90    5.40
  -2   5  -1    5.70    5.70
   2   5   1    5.40    5.60
  -2  -5   1    6.80    7.10
   2  -5  -1   -0.40    5.80
   2  -5  -1    2.30    3.50
   2  -5  -1    1.40    4.90
   2  -6   1   60.09   15.40
   2   6  -1   61.79    9.20
   2   6  -1   70.39   11.80
  -2   6   1   46.50    8.60
  -2  -6  -1   57.49    9.40
  -2  -6  -1   64.49   10.00
   2  -6   1   45.50    8.80
  -2  -6   1   74.59   11.20
   2   6   1   53.29    8.70
  -2  -6   1   60.39    9.50
  -2   6  -1   55.19    9.00
   2  -6  -1   49.20    9.60
  -2  -6   1   43.60    8.10
  -2   6  -1   30.10    7.70
   2   6   1   69.09    8.90
   2  -6  -1   39.80    8.70
   2  -7   1    1.70    9.90
   2   7  -1    0.20    7.10
  -2  -7  -1  -11.00    7.50
  -2  -7  -1    0.30    7.60
   2  -7   1   22.10    8.10
  -2   7   1    3.20    7.30
  -2  -7   1    6.70    8.10
   2   7   1   14.40    8.00
   2  -7  -1   -8.70    7.00
  -2   7  -1    0.60    7.20
   2   7   1    2.40    6.90
  -2  -7   1    8.90   12.30
  -2  -8  -1   64.49   11.30
   2  -8   1   41.90   10.40
   2  -8   1   71.39   14.50
  -2  -8  -1   46.90    9.90
   2   8  -1   58.39   10.90
  -2   8   1   41.10   11.60
  -2   8   1   50.59   10.50
   2  -8   1   59.09   11.10
   2   8  -1   73.29   12.00
   2   8   1   79.29   13.40
  -2  -8   1   54.79   11.20
   2   8   1   50.49   10.00
   2  -8  -1   42.30    9.80
  -2  -8   1   91.29   14.70
  -2  -8   1   43.80    9.70
   2   8   1   67.09   11.00
  -2   8  -1   58.79   11.40
  -2   8  -1   44.20   10.40
   2  -8  -1   53.29   11.00
  -2   0  -2    1.40    2.60
  -2   0   2    4.10    3.20
  -2   0   2   -0.10    2.70
  -2   0  -2    3.60    2.70
   2   0  -2   -0.80    3.00
   2   0   2    3.20    3.60
  -2   0  -2   -1.80    2.90
  -2   0  -2    0.10    2.60
   2   0   2   -0.90    3.80
   2   0  -2    0.50    3.00
  -2   0  -2    2.80    2.90
  -2   0  -2    1.20    3.40
   2   0   2    1.50    3.20
   2   1  -2 4049.09  234.98
  -2  -1  -2 4559.74  235.28
  -2  -1  -2 4905.31  234.58
  -2  -1  -2 4326.17  235.18
  -2  -1  -2 4893.41  235.18
  -2   1   2 4466.65  235.08
   2  -1   2 3883.61  234.58
  -2   1   2 4382.66  235.08
   2   1  -2 4181.88  235.28
  -2   1   2 4063.19  234.98
   2  -1   2 4639.54  234.98
   2  -1   2 4088.99  235.68
  -2  -1  -2 4140.19  234.48
   2   1  -2 4117.39  235.08
  -2  -1   2 4215.28  235.08
  -2   1  -2 3824.52  234.68
  -2   1  -2 4213.78  235.78
   2   1   2 4908.21  235.48
  -2  -1   2 4197.08  234.98
  -2   1  -2 3863.71  234.68
   2   1   2 4163.18  235.18
  -2   1  -2 4402.66  234.78
  -2   1  -2 4109.79  235.38
   2  -1  -2 4227.78  234.98
  -2  -1   2 4130.79  235.28
   2  -1  -2 4336.47  235.08
   2  -1  -2 4077.59  234.98
   2   2  -2  325.87   21.00
  -2  -2  -2  394.56   20.30
   2   2  -2  330.37   20.60
  -2   2   2  365.46   20.60
   2  -2   2  368.16   20.40
  -2  -2  -2  356.36   20.30
  -2   2   2  371.96   20.80
   2  -2   2  293.47   21.60
  -2  -2  -2  378.16   21.00
   2  -2   2  312.17   20.10
   2   2  -2  326.37   20.70
   2   2   2  315.17   20.90
  -2   2  -2  324.57   20.50
   2  -2  -2  362.66   20.60
   2  -2  -2  352.36   24.50
  -2  -2   2  333.27   20.40
   2   2   2  345.87   20.90
  -2  -2   2  327.97   21.10
  -2   2  -2  291.87   23.20
  -2   2  -2  319.57   19.00
   2   2   2  331.27   19.90
  -2   2  -2  311.27   20.20
   2   2   2  354.86   19.90
  -2  -2   2  318.57   23.50
  -2  -3  -2  948.31   53.49
  -2   3   2  956.00   53.69
   2  -3   2  954.70   55.19
   2  -3   2  929.41   53.49
  -2  -3  -2  972.30   53.59
   2  -3   2  916.71   53.39
  -2   3   2  985.60   53.79
   2   3  -2  914.11   53.69
  -2  -3  -2  962.00   53.69
   2   3  -2  957.20   53.89
  -2   3   2  936.81   53.59
   2  -3  -2  934.61   53.69
   2  -3  -2  984.20   53.89
   2   3   2  949.31   53.29
  -2   3  -2  919.41   53.59
  -2  -3   2  946.11   54.39
   2   3   2  943.61   53.19
   2   3   2  901.21   54.09
  -2   3  -2  932.81   53.69
  -2  -3   2  951.20   53.69
  -2  -3   2  898.41   53.59
  -2   4   2   -1.00    4.10
  -2   4   2    4.40    4.90
   2  -4   2   -3.80    4.70
   2   4  -2    1.90    4.80
   2  -4   2   -6.50    4.60
  -2  -4  -2    3.30    4.40
  -2   4   2   -1.40    4.60
  -2  -4  -2    4.10    5.10
   2   4  -2   -2.40    4.70
   2  -4   2    5.50    6.90
  -2  -4  -2   -2.30    4.70
   2  -4  -2   -6.50    4.90
  -2   4  -2    0.50    4.70
   2  -4  -2   -0.40    4.90
  -2  -4   2    1.00    5.70
  -2   4  -2   -3.00    4.80
  -2  -4   2    5.80    2.50
   2   4   2    1.60    4.60
   2   4   2    1.20    4.50
  -2  -4   2   -2.10    4.70
  -2  -4   2   -1.70    4.70
   2  -5   2  954.10   54.69
  -2  -5  -2  921.01   54.49
  -2   5   2  993.90   54.59
   2  -5   2  950.60   54.39
   2   5  -2  902.81   54.49
  -2  -5  -2  918.31   53.89
  -2   5   2  930.91   54.39
  -2   5   2  947.41   53.79
  -2  -5  -2  957.70   54.79
   2   5  -2  940.41   54.49
   2  -5   2  967.60   56.69
   2  -5  -2  871.21   54.59
  -2  -5   2  928.51   54.39
  -2   5  -2  921.11   54.49
  -2  -5   2  960.80   54.79
  -2  -5   2  900.51   52.19
   2   5   2  899.71   53.89
   2  -5  -2  983.10   54.99
   2   5   2  921.71   54.09
  -2   5  -2  921.41   54.59
  -2  -5   2  968.80   55.79
  -2   6   2   23.90    7.10
  -2   6   2   28.80    6.10
  -2  -6  -2   26.30    8.20
   2   6  -2   38.80    8.30
  -2  -6  -2   39.40    8.60
   2   6  -2   43.30    8.30
   2  -6   2   49.99   12.60
  -2   6   2   30.90    8.30
   2  -6   2   39.00    7.90
   2  -6  -2   32.00    8.20
   2   6   2   26.40    7.10
  -2  -6   2   45.70    8.40
  -2  -6   2   41.00    8.30
  -2   6  -2   22.60    6.90
   2   6   2   30.80    7.20
   2  -6  -2   27.30    8.20
  -2   6  -2   19.90    7.40
  -2  -6   2   39.70   10.40
  -2  -7  -2  181.68   17.60
   2   7  -2  182.28   17.20
  -2  -7  -2  178.28   17.10
   2  -7   2  178.28   17.20
   2  -7   2  188.68   19.80
   2   7  -2  194.18   19.40
  -2   7   2  162.88   16.50
  -2  -7   2  163.88   19.20
  -2   7  -2  148.29   17.00
   2   7   2  164.68   17.70
   2   7   2  159.68   16.10
  -2  -7   2  176.78   16.80
   2  -7  -2  163.18   16.80
  -2  -7   2  217.48   23.10
  -2  -8  -2   20.70    9.30
   2  -8   2   20.20    8.40
   2  -8   2    6.80   10.90
  -2   8   2    4.60    7.50
  -2  -8  -2   -6.40    7.30
   2   8  -2   10.70    8.80
   2  -8   2    6.70    8.10
   2   8  -2   12.70    9.10
  -2  -8   2   12.70   10.00
   2   8   2    8.30    9.60
  -2  -8   2    9.70    8.20
  -2   8  -2   37.70    9.30
   2  -8  -2    5.90    7.30
   2   8   2    8.20    7.80
  -2  -8   2   -0.30    8.30
   2  -8  -2    0.80    7.90
  -2   8  -2   29.00    9.40
   2   8   2    7.60    7.60
   2   0   3 2277.57  128.79
  -2   0   3 2319.87  128.29
   2   0  -3 2098.89  128.29
   2   0  -3 2388.16  128.49
  -2   0  -3 2181.68  131.19
  -2   0  -3 2410.46  129.39
  -2   0   3 2341.87  128.89
   2   0   3 2527.35  128.89
  -2   0  -3 2302.47  128.89
  -2   0   3 2456.65  128.49
  -2   0  -3 2392.96  128.99
  -2   0  -3 2220.18  128.59
  -2  -1  -3    2.70    4.30
  -2  -1  -3   -2.10    1.90
   2   1  -3    1.50    3.90
  -2  -1  -3    0.30    3.90
   2  -1   3    0.20    4.60
   2  -1   3    4.20    1.80
   2  -1   3    3.40    2.00
   2  -1   3    7.10    3.80
  -2   1   3    2.10    3.40
  -2  -1  -3    2.20    3.80
   2   1  -3    4.30    4.70
  -2   1   3   -1.40    4.00
  -2  -1  -3   -0.40    4.60
  -2  -1  -3    1.50    2.00
   2  -1  -3    4.90    4.20
  -2   1  -3    3.80    3.30
   2  -1  -3    5.10    4.00
  -2   1  -3    7.50    4.20
   2   1   3   -0.30    4.80
   2   1   3    2.70    4.10
  -2   1  -3    2.50    2.70
   2   1   3    8.30    5.60
  -2   1  -3    4.10    5.20
  -2   1  -3    4.10    2.80
  -2  -1   3    6.60    3.90
   2  -1  -3    0.20    4.60
   2   2  -3   32.20    5.50
   2  -2   3   34.80    4.40
   2   2  -3   46.20    6.00
  -2  -2  -3   39.60    6.00
  -2  -2  -3   38.20    4.50
  -2   2   3   31.40    5.70
  -2   2   3   36.50    5.20
   2  -2   3   33.30    7.00
   2   2  -3   37.30    6.80
  -2  -2  -3   32.40    4.70
  -2   2  -3   36.90    7.60
  -2  -2   3   28.80    9.80
   2  -2  -3   44.40    5.60
   2  -2  -3   39.00    5.70
   2   2   3   32.20    5.90
  -2   2  -3   25.40    5.10
   2  -2  -3   34.90    3.90
   2   2   3   30.00    5.70
  -2   2  -3   36.40    4.90
  -2  -2   3   31.40    5.20
  -2   2  -3   32.80    5.80
  -2  -2   3   35.70    5.10
   2  -2  -3   31.70    5.10
   2   2   3   40.90    4.00
   2   2   3   34.70    5.30
   2   2   3   35.20    3.90
  -2   2  -3   40.10    3.80
   2  -3   3   -5.00    3.70
  -2  -3  -3   -1.10    4.30
   2   3  -3   11.60    6.10
  -2   3   3    3.00    4.20
   2   3  -3   -0.70    4.50
  -2   3   3    0.10    4.20
   2  -3   3    2.90    4.10
   2  -3   3    2.30    6.00
   2   3  -3   -1.00    4.70
  -2   3   3   -0.50    5.00
  -2  -3  -3    5.80    4.30
  -2  -3  -3   -0.80    4.70
   2   3   3    4.30    5.40
  -2   3  -3   -0.30    4.30
  -2  -3   3   -2.90    4.20
   2   3   3    0.80    4.50
   2   3   3   -6.40    4.50
   2  -3  -3    2.40    4.90
   2   3   3    2.40    3.50
   2  -3  -3    2.20    4.70
  -2   3  -3    4.30    4.30
  -2  -3   3    2.80    5.40
  -2  -3   3   -0.20    4.30
  -2   3  -3    1.20    4.40
  -2   4   3  224.18   16.20
   2  -4   3  236.08   18.90
  -2   4   3  245.58   16.50
   2   4  -3  216.88   16.40
  -2  -4  -3  245.08   16.30
  -2  -4  -3  233.78   16.70
  -2  -4  -3  232.58   16.50
   2   4  -3  223.98   16.60
   2  -4   3  224.28   15.90
  -2   4   3  259.67   16.60
   2  -4   3  246.78   16.20
  -2   4  -3  223.28   16.30
  -2   4  -3  224.68   16.70
   2   4   3  220.08   17.20
  -2  -4   3  223.68   16.20
   2   4   3  227.28   15.50
   2  -4  -3  243.48   17.00
  -2  -4   3  232.28   17.90
   2   4   3  236.38   15.90
  -2  -4   3  225.08   16.60
   2   4   3  231.08   15.60
   2  -4  -3  240.88   16.70
   2  -5   3    7.30    8.10
   2  -5   3   13.90    5.90
  -2  -5  -3   -2.00    6.00
  -2   5   3    9.20    5.70
  -2  -5  -3   -5.60    5.30
  -2  -5  -3    2.50    6.00
   2   5  -3    7.30    6.30
  -2   5   3    4.00    5.20
   2   5  -3    9.00    4.00
   2  -5   3    4.50    5.20
   2   5  -3   10.30    7.30
  -2   5   3    1.40    5.30
   2   5   3   -3.10    5.20
   2   5   3    4.10    6.90
  -2  -5   3    4.90    5.90
  -2  -5   3    4.60    1.80
   2  -5  -3    5.60    6.20
  -2   5  -3    7.70    6.00
  -2  -5   3    9.00    5.50
  -2   5  -3   12.20    6.10
   2   5   3    6.70    5.10
  -2  -5   3    2.50    7.20
   2  -5  -3    2.70    6.10
   2  -6   3  167.28   19.40
   2  -6   3  189.08   15.60
  -2  -6  -3  168.98   16.20
  -2   6   3  176.38   14.70
  -2   6   3  185.18   15.30
   2  -6   3  181.88   21.30
   2   6  -3  180.18   16.00
  -2   6   3  161.88   15.10
  -2   6  -3  195.88   16.70
   2   6   3  164.68   14.70
  -2  -6   3  191.28   15.60
   2  -6  -3  187.28   16.70
  -2  -6   3  188.08   18.30
  -2  -6   3  167.58   15.30
   2  -6  -3  186.68   16.50
  -2   6  -3  173.88   15.90
   2   6   3  187.28   21.40
   2   6   3  177.18   17.20
   2  -7   3   38.80    9.50
  -2   7   3   39.70    9.00
   2   7  -3   40.80    9.70
   2  -7   3   57.69   12.60
  -2  -7  -3   45.10    9.90
  -2  -7  -3   36.30    9.50
  -2   7   3   38.80    7.30
   2  -7  -3   50.09    9.90
  -2  -7   3   51.69    9.70
   2   7   3   36.30   10.50
   2   7   3   51.19    9.10
  -2  -7   3   66.09   12.40
   2   7   3   39.20    8.50
  -2   7  -3   63.89   12.90
  -2  -7   3   49.20    9.90
   2  -7  -3   36.00    9.40
  -2   7  -3   43.60    9.40
   2  -8   3   28.70    8.80
  -2  -8  -3   18.00    8.30
   2  -8   3   32.00   11.60
  -2  -8  -3   39.30   11.10
  -2   8   3   23.20    8.50
   2   8  -3   48.50   11.20
   2   8  -3   33.00   12.80
  -2   8   3   24.40   15.40
   2  -8   3   19.30    9.00
   2   8   3   37.80    9.00
  -2  -8   3   22.70   10.40
   2  -8  -3   -0.70    7.70
  -2   8  -3   25.50   10.20
   2   8   3   65.39    9.80
  -2  -8   3   25.70    9.10
  -2  -8   3   26.70    8.60
   2   8   3   33.00    6.50
  -2   0  -4 1267.97   74.89
   2   0   4 1409.36   75.59
   2   0   4 1363.56   76.19
  -2   0   4 1339.87   74.59
  -2   0  -4 1360.86   75.39
   2   0  -4 1432.76   76.79
  -2   0  -4 1336.77   75.29
  -2   0   4 1405.36   75.69
  -2   0   4 1404.36   74.69
  -2   0  -4 1261.47   75.79
  -2   0  -4 1316.37   75.29
   2   0  -4 1229.68   74.59
  -2   1   4    4.90    4.40
  -2   1   4    0.90    3.30
  -2  -1  -4   -0.20    3.70
   2   1  -4    3.40    3.90
   2  -1   4    1.90    5.40
  -2  -1  -4   -1.20    1.90
  -2  -1  -4    4.10    4.50
  -2   1   4    5.30    3.50
   2   1  -4    0.50    7.90
   2  -1   4    7.70    4.20
  -2   1   4    7.00    5.90
  -2  -1  -4    5.30    4.60
   2   1  -4    2.40    5.10
  -2  -1  -4   -0.50    1.90
   2  -1   4    2.10    3.50
  -2  -1  -4    3.80    4.70
   2   1   4    0.00    4.60
  -2   1  -4    2.70    2.60
  -2   1  -4   -1.00    2.60
   2  -1  -4   -3.60    4.50
  -2   1  -4    1.30    5.60
   2  -1  -4   -4.90    3.60
   2  -1  -4    0.50    3.50
  -2  -1   4    0.10    3.40
  -2  -1   4   -1.70    3.60
   2   1   4   -2.80    4.60
  -2  -2  -4   82.99   10.00
  -2  -2  -4   93.99   10.00
   2  -2   4   76.19    6.80
   2   2  -4   80.19    8.90
   2   2  -4   87.69    9.60
   2  -2   4   81.09    9.50
  -2   2   4   91.39    8.20
   2   2  -4   82.89    8.80
  -2  -2  -4   85.69    9.80
   2  -2   4   78.89    7.60
  -2   2   4   82.39   10.20
  -2  -2  -4   78.49    7.10
  -2  -2  -4   85.39    7.30
   2   2   4   77.39    5.50
   2  -2  -4   84.69    8.60
   2  -2  -4   80.69    7.20
  -2   2  -4   77.39    9.30
  -2  -2   4   84.49    8.30
   2   2   4   81.19    9.40
   2   2   4   95.99    9.90
   2   2   4   81.29    8.80
  -2   2  -4   90.99    9.80
   2  -2  -4   86.59    8.70
  -2   2  -4   93.39   10.90
  -2   2  -4   77.39    7.80
   2  -2  -4   86.39    9.30
  -2  -2   4   74.19    8.90
  -2  -2   4   83.09    8.10
   2  -3   4  249.78   18.60
   2   3  -4  234.48   16.60
  -2   3   4  245.48   16.00
  -2   3   4  234.88   17.10
  -2  -3  -4  253.37   17.40
   2  -3   4  241.28   15.70
   2  -3   4  251.07   15.80
  -2  -3  -4  218.58   15.80
  -2   3   4  248.28   16.10
   2   3  -4  246.68   18.50
  -2  -3  -4  260.77   16.30
   2   3  -4  240.68   16.50
   2  -3  -4  259.67   16.50
  -2  -3   4  262.67   18.00
   2  -3  -4  262.27   16.80
   2   3   4  201.38   16.70
  -2   3  -4  234.28   16.90
  -2  -3   4  245.58   16.40
  -2   3  -4  223.58   16.20
   2   3   4  234.48   15.10
  -2   3  -4  251.17   19.40
   2   3   4  246.58   15.10
   2   3   4  264.97   16.60
   2  -3  -4  244.18   16.90
  -2  -3   4  249.28   16.30
  -2   3  -4  231.48   16.20
   2   3   4  268.17   17.60
   2   4  -4  392.56   25.50
  -2   4   4  395.16   24.80
   2  -4   4  399.46   27.50
   2  -4   4  413.96   24.80
  -2  -4  -4  383.76   25.90
   2   4  -4  399.86   25.40
   2  -4   4  397.36   24.80
  -2   4   4  397.76   25.60
  -2  -4  -4  412.46   25.30
  -2  -4  -4  382.66   24.90
  -2   4   4  407.16   25.00
   2  -4  -4  401.76   25.60
  -2  -4   4  409.76   25.30
   2   4   4  377.36   25.60
   2   4   4  393.36   24.30
   2   4   4  412.76   24.20
   2  -4  -4  419.16   25.70
  -2  -4   4  414.86   26.90
   2   4   4  403.96   24.90
  -2   4  -4  412.36   25.40
  -2  -4   4  395.16   25.30
   2   4   4  387.86   26.00
  -2   4  -4  410.16   25.20
  -2   4  -4  403.56   25.50
   2  -5   4   -3.50    5.30
   2  -5   4   -3.70    5.00
  -2   5   4    5.60    5.20
   2  -5   4    0.50    7.30
  -2   5   4    7.20    5.60
   2   5  -4    3.30    6.20
  -2   5   4   -0.40    5.60
  -2  -5  -4   -6.20    5.60
   2   5  -4    0.70    4.00
  -2  -5  -4   -3.50    5.60
   2   5  -4   -1.00    5.80
   2   5   4   -3.10    4.60
  -2   5  -4    2.50   10.30
   2   5   4    1.20    4.80
   2   5   4    5.10    7.20
   2  -5  -4   -5.40    5.90
   2  -5  -4   -1.30    6.40
   2   5   4   -1.00    4.90
  -2  -5   4    1.60    5.40
  -2   5  -4    3.50    6.30
  -2  -5   4   -3.70    5.50
  -2  -5   4    4.30    7.10
  -2  -6  -4   -6.60    6.60
  -2   6   4    1.20    5.90
   2   6  -4  -10.10    6.70
  -2   6   4   -1.80    5.90
   2  -6   4   -3.30    6.40
   2  -6   4    1.20    8.90
   2   6  -4   -3.30    3.70
  -2   6   4   -0.30    5.70
   2   6  -4    4.90   10.00
  -2  -6  -4    4.30    7.10
   2  -6   4   -3.60    5.60
  -2   6  -4   20.50    7.50
   2  -6  -4    3.10    7.00
   2   6   4    0.40    5.90
  -2  -6   4   -1.00    6.80
   2   6   4    5.50    7.60
  -2  -6   4   -1.20    7.30
   2  -6  -4    2.20    7.00
   2   6   4    6.00    6.00
  -2   6  -4   -0.60    6.80
   2   6   4   10.40    5.20
  -2  -6   4    9.30    7.00
   2  -7   4   10.30   10.20
   2   7  -4   19.70    8.40
  -2  -7  -4    4.50    7.70
  -2   7   4    4.20    6.10
  -2   7   4    7.30    6.80
   2  -7   4   16.90    7.80
  -2  -7  -4    3.80    7.70
   2   7   4   -0.70    6.50
   2  -7  -4    5.90    7.90
   2   7   4   20.60    7.30
  -2  -7   4    7.90    7.40
   2   7   4   -0.70    5.00
  -2   7  -4   -6.80    8.10
  -2   7  -4   14.10    8.20
   2  -7  -4   -8.00    7.40
  -2  -7   4    5.70    7.70
   2   7   4    0.90    9.20
  -2  -7   4    9.40    8.80
   2   8  -4   14.60    9.10
   2  -8   4    7.00    8.50
  -2  -8  -4    7.10    8.10
   2  -8   4   47.00   12.00
  -2   8   4    6.30    7.60
  -2   8   4   19.90    9.50
   2  -8   4   11.10    8.20
   2   8  -4   30.40    9.70
   2  -8  -4   11.90    8.40
  -2  -8   4   18.00    8.00
  -2   8  -4   28.00    9.10
   2   8   4   30.70    7.80
   2   8   4    5.70    7.30
   2   8   4   15.40    9.60
   2   8   4   16.60    5.30
  -2  -8   4   17.10    9.20
   2  -8  -4   21.90   10.30
  -2   8  -4   15.60   10.20
  -2  -8   4   30.10   10.20
  -2   0  -5  211.18   14.80
  -2   0  -5  195.18   15.80
  -2   0  -5  218.58   14.80
  -2   0   5  224.78   15.10
   2   0   5  205.68   14.90
  -2   0  -5  201.08   14.40
   2   0   5  210.68   15.30
  -2   0   5  232.88   13.40
   2   0  -5  201.68   13.90
  -2   0   5  201.18   15.50
  -2   0  -5  210.28   15.00
  -2  -1  -5  289.17   18.40
   2  -1   5  303.67   18.70
   2   1  -5  267.77   19.40
   2   1  -5  265.67   17.40
  -2  -1  -5  279.27   18.90
  -2   1   5  293.97   17.00
  -2   1   5  276.47   17.20
  -2   1   5  253.67   18.90
   2  -1   5  289.17   20.30
   2   1  -5  273.77   17.70
  -2  -1  -5  289.27   16.10
  -2  -1  -5  276.67   18.90
  -2   1   5  288.87   19.00
   2  -1   5  268.97   17.80
  -2  -1  -5  257.47   17.70
   2   1   5  294.67   18.60
  -2   1  -5  289.17   18.10
  -2   1  -5  276.47   19.90
   2  -1  -5  295.77   17.50
   2  -1  -5  278.57   17.40
  -2  -1   5  289.97   17.30
  -2   1  -5  261.97   16.50
   2   1   5  281.17   18.80
  -2  -1   5  274.17   18.70
   2  -1  -5  274.37   18.70
  -2  -1   5  274.77   17.10
  -2   1  -5  274.97   16.50
  -2  -2  -5  416.06   24.00
   2   2  -5  408.06   26.80
  -2  -2  -5  445.36   25.60
  -2  -2  -5  414.36   25.30
   2   2  -5  403.06   25.00
  -2   2   5  381.36   25.90
  -2  -2  -5  398.96   25.90
   2  -2   5  397.06   24.20
   2  -2   5  402.26   23.60
  -2  -2  -5  400.16   24.90
  -2   2   5  385.86   24.70
   2   2  -5  393.26   24.90
   2  -2   5  432.86   23.60
   2  -2   5  431.56   25.50
   2  -2   5  417.66   27.10
  -2  -2  -5  411.96   26.10
  -2   2  -5  436.26   27.90
   2  -2  -5  403.06   24.40
   2   2   5  402.36   25.40
   2   2   5  400.16   25.80
  -2  -2   5  435.26   26.70
   2  -2  -5  410.86   24.80
  -2   2  -5  406.16   24.40
   2  -2  -5  413.56   25.50
  -2  -2   5  406.16   24.60
  -2   2  -5  395.36   24.30
   2  -2  -5  417.36   24.90
  -2  -2   5  416.96   24.60
   2   2   5  434.26   25.30
   2   3  -5   -2.60    4.90
   2  -3   5   -7.40    3.40
   2   3  -5    0.20    4.80
  -2  -3  -5   -0.40    4.20
  -2   3   5    3.20    5.40
   2  -3   5    1.10    3.60
  -2  -3  -5    9.00    4.60
   2   3  -5   -1.40    6.80
  -2  -3  -5   -5.30    5.40
  -2   3   5   -1.40    4.00
  -2   3   5   -3.50    3.80
   2  -3   5   -0.60    5.50
  -2   3  -5    4.80    4.40
   2   3   5    3.00    4.30
  -2  -3   5    1.20    5.60
   2   3   5   -3.80    2.80
  -2  -3   5   -5.20    4.20
  -2   3  -5   -5.80    4.30
   2   3   5    0.00    5.40
   2  -3  -5   -2.10    4.60
  -2   3  -5    2.40    6.40
  -2  -3   5    4.20    4.40
   2  -3  -5   -1.80    4.60
  -2   3  -5   -1.60    4.40
   2   3   5   -3.70    2.90
   2  -3  -5    0.00    5.10
   2   3   5    2.00    5.30
   2  -4   5  127.39   11.30
  -2   4   5  127.29   12.90
  -2   4   5  132.69   11.30
  -2   4   5  147.79   11.70
  -2  -4  -5  132.19   11.80
  -2  -4  -5  126.79   12.00
   2  -4   5  130.19   14.70
   2   4  -5  142.49   12.50
   2  -4   5  142.09   11.00
  -2  -4  -5  143.29   13.50
   2   4  -5  136.09   15.70
   2   4  -5  166.38   13.10
   2   4   5  133.19   13.00
   2  -4  -5  121.49   12.30
   2  -4  -5  129.29   12.30
   2   4   5  149.69   11.80
  -2  -4   5  129.79   11.60
  -2   4  -5  111.19   12.00
  -2   4  -5  112.89   12.40
  -2  -4   5  123.89   13.80
   2  -4  -5  118.19   12.60
  -2   4  -5  169.78   12.60
   2   4   5  130.59   10.20
  -2  -4   5  131.99   12.00
   2   4   5  125.79   12.80
  -2   5   5  240.28   16.70
   2   5  -5  208.38   17.40
  -2  -5  -5  194.88   17.50
   2  -5   5  221.88   16.70
  -2  -5  -5  204.58   17.00
   2  -5   5  219.88   19.90
   2  -5   5  212.58   16.50
  -2   5   5  210.38   16.00
  -2   5   5  226.98   17.70
   2   5   5  219.18   15.30
  -2  -5   5  216.18   23.70
   2   5   5  225.58   25.20
   2  -5  -5  224.58   17.50
  -2  -5   5  221.28   16.90
  -2   5  -5  238.38   18.10
   2  -5  -5  222.18   20.70
   2   5   5  221.08   15.50
  -2  -5   5  223.28   18.90
  -2   5  -5  216.38   17.30
   2   5   5  199.08   17.50
   2   5   5  220.28   16.20
   2  -5  -5  231.68   17.70
  -2   5  -5  244.98   17.20
   2  -6   5   70.99    9.80
  -2   6   5   62.99   10.50
   2   6  -5   66.29   10.50
   2  -6   5   97.49   10.80
  -2   6   5   82.59    9.80
  -2  -6  -5   87.99   11.10
  -2  -6  -5   64.79   10.40
   2   6  -5   69.49   11.30
   2   6  -5   76.39    8.80
   2  -6   5   86.69   13.60
  -2   6   5  116.89   11.60
   2  -6  -5   61.79   10.30
  -2  -6   5   74.29   10.40
   2   6   5   71.99    8.70
  -2  -6   5   63.79   18.00
   2   6   5   85.99    9.10
   2  -6  -5   72.59   10.90
  -2   6  -5   82.99   11.30
  -2   6  -5   75.69   10.60
   2   6   5   94.29   13.50
  -2  -6   5   74.79   10.40
   2  -7   5   -2.70    8.40
   2   7  -5    5.50    8.30
   2   7  -5   -7.40    8.50
  -2   7   5  -14.30    5.80
  -2  -7  -5   -3.20    7.00
  -2  -7  -5   -7.50    7.60
  -2   7   5   -5.40    6.40
   2  -7   5    3.20    7.30
  -2   7   5  -10.30    6.10
   2   7   5   10.50    5.10
   2   7   5   -8.90    5.90
   2  -7  -5    4.70    7.70
  -2   7  -5  -12.90    7.90
  -2  -7   5    3.70    7.50
   2   7   5   -1.90    5.60
  -2  -7   5   -1.80    7.60
   2   7   5   13.20    9.70
   2  -7  -5   -0.60    8.30
  -2   7  -5   11.90    8.30
  -2  -7   5    1.70    7.00
   2  -8   5   34.60    9.50
  -2  -8  -5   24.50    9.90
  -2   8   5   41.90    9.40
  -2   8   5   38.00   12.20
   2  -8   5   37.50   13.90
  -2   8   5   21.90    8.10
   2  -8   5   35.10    9.40
   2   8  -5   48.40   10.80
  -2  -8  -5   18.70    8.40
  -2  -8   5   64.49   12.90
   2  -8  -5   26.30   11.40
  -2   8  -5   51.09   10.70
   2  -8  -5   25.80    9.50
   2   8   5   31.10    8.30
   2   8   5   44.00    6.50
   2   8   5   34.80   11.90
  -2  -8   5   43.00    9.70
  -2  -8   5   31.20    9.40
  -2   0  -6  639.54   35.70
   2   0  -6  669.03   37.00
  -2   0   6  637.14   38.30
   2   0   6  638.54   37.80
  -2   0  -6  651.83   38.10
  -2   0  -6  598.84   38.80
  -2   0   6  665.83   36.30
  -2   0  -6  619.44   37.20
   2   0   6  681.33   38.30
  -2   0  -6  648.74   37.90
   2   0  -6  585.04   36.60
  -2   0  -6  647.34   37.90
  -2   0  -6  634.64   35.70
  -2  -1  -6  294.77   16.70
   2  -1   6  288.67   20.90
  -2  -1  -6  294.37   19.60
   2   1  -6  264.97   18.10
  -2   1   6  269.77   19.80
   2  -1   6  295.47   18.50
  -2  -1  -6  289.67   19.80
  -2   1   6  289.17   17.10
  -2   1   6  300.87   18.00
  -2   1   6  322.37   19.90
  -2  -1  -6  277.77   19.00
   2  -1   6  307.27   19.50
  -2  -1  -6  259.87   18.40
   2   1  -6  293.27   20.50
   2   1  -6  266.17   18.20
  -2   1  -6  266.17   20.40
  -2   1  -6  269.97   17.00
  -2  -1   6  298.27   17.50
   2  -1  -6  290.97   19.70
   2   1   6  299.07   19.10
  -2   1  -6  273.27   17.00
  -2  -1   6  287.07   19.50
   2  -1  -6  294.77   18.00
   2   1   6  280.47   19.40
  -2  -1   6  277.77   17.30
   2  -1  -6  273.57   17.80
   2   2  -6  144.09   11.70
  -2   2   6  145.19   13.40
  -2   2   6  151.18   11.20
  -2  -2  -6  147.29   13.50
  -2  -2  -6  142.89   10.30
  -2  -2  -6  145.49   12.50
  -2  -2  -6  153.38   10.80
   2  -2   6  149.09   12.60
   2  -2   6  151.68   14.70
  -2   2   6  132.09   11.10
   2  -2   6  143.79   11.10
   2  -2   6  147.09    9.10
   2  -2   6  152.48    9.10
  -2  -2  -6  162.58   12.60
  -2   2   6  151.78   10.30
  -2  -2  -6  147.69   13.20
   2   2  -6  143.79   11.60
   2   2  -6  145.69   14.40
   2  -2  -6  160.98   11.60
   2   2   6  145.79   13.20
  -2  -2   6  153.88   11.00
   2  -2  -6  127.69   12.90
  -2   2  -6  136.49   10.80
   2  -2  -6  156.68   11.40
  -2   2  -6  138.99   14.50
  -2   2  -6  148.69   10.80
   2   2   6  140.69   12.70
   2  -2  -6  148.49   11.50
  -2  -2   6  141.09   11.00
  -2  -3  -6   63.39    8.30
  -2   3   6   82.59    8.00
  -2  -3  -6   72.49    7.50
   2  -3   6   79.29   11.80
   2  -3   6   76.19    9.30
  -2   3   6   59.09    8.50
   2   3  -6   92.19   11.70
  -2  -3  -6   76.29    8.30
   2  -3   6   64.69    7.40
   2   3  -6   92.49    9.10
   2   3  -6   76.19    8.70
  -2  -3  -6   70.69    9.20
   2  -3   6   95.69    9.60
  -2   3   6   88.79    9.80
   2  -3  -6   75.59    7.50
   2   3   6   74.99    8.90
   2  -3  -6   75.29    8.50
  -2   3  -6   79.09   11.20
  -2   3  -6   79.79    8.20
  -2   3  -6   66.79    9.30
  -2  -3   6   65.19    9.40
   2  -3  -6   60.89    8.50
  -2  -3   6   80.09    8.90
  -2   3  -6   77.49    8.00
  -2  -3   6   70.09    8.30
   2   3   6   76.69    9.60
   2  -3  -6   75.59    8.60
   2  -4   6   49.40    6.60
   2   4  -6   55.99    8.40
   2  -4   6   51.29    6.40
   2   4  -6   46.10    7.80
  -2  -4  -6   45.10    7.30
  -2   4   6   35.50    7.70
   2  -4   6   52.79   10.10
   2   4  -6   45.40    9.90
  -2   4   6   36.00    8.10
  -2   4   6   45.70    6.50
  -2  -4  -6   52.99    9.00
  -2   4   6   45.00    6.70
  -2  -4  -6   42.40    7.10
   2   4   6   53.19    5.80
   2   4   6   43.70    4.90
  -2   4  -6   56.79    7.80
  -2  -4   6   49.20    5.30
  -2  -4   6   60.99    7.90
   2   4   6   46.00    7.20
  -2  -4   6   53.79    9.10
   2   4   6   49.30    8.30
  -2   4  -6   51.29    7.60
   2  -4  -6   42.90    7.70
  -2  -4   6   46.90    7.10
   2  -4  -6   35.30    7.40
  -2   4  -6   48.30    8.60
   2  -4  -6   47.00    8.10
   2   4   6   33.80    7.80
  -2   4  -6   59.89   13.70
   2  -5   6   51.29    7.60
   2   5  -6   41.30    9.00
  -2   5   6   65.29    9.70
   2  -5   6   61.29    8.10
   2   5  -6   66.09    9.90
  -2   5   6   50.49    7.80
  -2   5   6   54.89    7.40
  -2   5   6   60.79   17.10
  -2  -5  -6   48.10    8.70
  -2  -5  -6   65.39    9.00
   2  -5   6   57.29   11.70
   2   5   6   53.49    6.60
   2   5   6   69.49    8.20
   2   5   6   60.39    6.50
  -2   5  -6   71.69   14.70
  -2   5  -6   48.00    8.50
  -2  -5   6   45.00    8.10
   2   5   6   50.09    9.70
   2  -5  -6   49.40    8.80
   2  -5  -6   59.29   10.20
  -2  -5   6   45.10    4.40
  -2  -5   6   63.69    9.70
  -2  -5   6   55.79   10.30
   2   5   6   55.99    9.30
  -2   5  -6   63.99    9.70
   2   6  -6    0.70    7.70
   2   6  -6   -2.70    4.20
   2  -6   6   -0.90    8.10
  -2   6   6   -4.20    6.20
  -2   6   6    6.30    6.00
  -2   6   6    1.40    5.60
   2  -6   6   34.20    7.20
   2  -6   6   -8.50    5.40
  -2   6   6   -8.40    8.30
  -2  -6  -6    7.80    7.50
   2   6  -6    4.00    7.60
  -2  -6  -6    0.00    7.20
  -2  -6   6   -3.80    6.20
   2  -6  -6   -4.80    6.90
   2  -6  -6   -9.80    7.40
   2   6   6    2.60    5.10
   2  -6  -6    4.10    6.40
   2   6   6   -3.00    5.30
   2   6   6    0.20    7.80
  -2   6  -6    0.80    7.20
  -2  -6   6    0.60    8.10
  -2  -6   6   -7.30    6.40
   2   6   6   -0.60    4.50
  -2   6  -6    4.40    7.80
  -2  -7  -6   29.00    9.30
  -2   7   6   36.90   11.10
   2   7  -6   32.20    9.70
  -2   7   6   35.70    8.40
  -2  -7  -6   12.40    7.70
   2  -7   6   33.70    8.20
   2  -7   6   31.90   11.60
   2   7  -6   25.70   10.90
  -2   7   6   16.80    7.10
  -2  -7   6   47.10    9.40
  -2  -7   6   33.70    8.80
   2   7   6   45.30    7.20
   2   7   6   45.00    7.50
  -2   7  -6   30.00    9.20
   2   7   6   36.70    6.30
   2  -7  -6   36.30   10.50
   2  -7  -6   37.30    9.60
   2   7   6   31.70   10.50
  -2  -7   6   31.80   10.10
  -2   0   7   -0.30    5.00
  -2   0  -7    9.80    5.60
  -2   0   7    2.50    4.60
  -2   0  -7    5.60    5.00
  -2   0  -7    1.10    2.70
  -2   0   7    4.50    5.20
   2   0  -7    4.60    6.40
  -2   0  -7    5.40    5.40
  -2   0  -7    4.60    2.70
   2   0   7    6.40    5.80
   2   0  -7    0.70    4.10
   2   0  -7    1.90    3.80
   2   0   7   -0.80    4.70
  -2   0   7    4.80    2.90
  -2   0  -7   -3.40    5.90
  -2   1   7   -4.70    5.70
   2   1  -7   -5.40    4.20
   2  -1   7   -3.40    5.10
  -2  -1  -7    0.90    4.40
   2  -1   7   -2.10    4.40
  -2   1   7   -1.70    5.80
  -2  -1  -7    1.80    4.40
  -2   1   7    5.00    5.00
  -2  -1  -7   -0.70    5.60
   2   1  -7   -3.50    5.60
  -2  -1  -7    3.70    2.80
   2   1  -7    1.50    4.30
  -2   1   7   -0.70    2.70
  -2  -1  -7    2.20    5.20
  -2   1  -7    4.30    5.20
  -2  -1   7    6.30    5.50
  -2   1  -7    1.10    3.70
   2   1   7   -2.10    5.30
  -2   1  -7   -1.30    5.90
   2   1   7    4.60    5.30
  -2   1  -7    6.40    3.30
  -2  -1   7    0.30    5.40
   2  -1  -7   -1.20    3.90
  -2  -1   7    2.70    3.20
   2  -1  -7   -1.40    3.90
   2  -1  -7   -1.20    6.00
  -2  -1   7   -3.20    3.10
  -2  -2  -7   13.20    4.30
  -2  -2  -7    4.60    5.10
  -2  -2  -7    6.20    5.20
   2   2  -7    1.40    6.80
   2   2  -7    9.20    5.10
  -2   2   7    4.60    3.10
   2  -2   7    6.50    6.40
   2  -2   7   14.70    4.70
   2  -2   7   11.50    5.40
  -2   2   7   14.30    6.40
  -2   2   7    9.70    4.80
  -2  -2  -7    8.20    3.90
  -2  -2  -7   -0.10    4.40
  -2   2   7    7.90    3.50
   2   2  -7   10.20    5.10
  -2  -2   7   11.90    4.10
  -2  -2   7    9.80    5.90
  -2   2  -7    8.00    4.10
   2  -2  -7    2.50    5.80
  -2   2  -7   11.00    6.60
   2   2   7    2.60    5.50
   2   2   7    7.40    5.80
   2  -2  -7   18.40    5.40
  -2   2  -7   10.70    4.30
  -2  -2   7    9.80    5.10
  -2  -2   7    8.40    4.10
   2  -2  -7    4.00    4.60
   2  -2  -7    5.60    4.70
  -2   3   7  141.19    9.20
   2  -3   7  118.99   14.00
  -2   3   7  108.29   12.10
   2   3  -7   95.89   11.00
   2   3  -7  105.79   11.20
  -2  -3  -7  119.99   12.70
   2  -3   7   97.09    8.10
   2  -3   7  130.39   12.00
   2   3  -7  103.99   14.20
  -2   3   7  103.69    8.60
  -2  -3  -7  110.49    9.80
  -2  -3  -7  100.39   12.20
   2  -3   7   94.89    8.00
  -2   3   7   92.99   10.50
  -2  -3  -7  100.99    9.80
  -2  -3   7  108.29    9.70
   2   3   7  100.09   11.00
   2  -3  -7   89.79   10.60
   2   3   7  113.69   13.00
   2  -3  -7   94.19   11.80
   2  -3  -7   98.69   11.00
  -2  -3   7  117.19   13.20
  -2   3  -7  101.39   10.30
  -2  -3   7  110.09   10.00
  -2  -3   7  100.89    9.90
  -2   3  -7  113.39   12.20
  -2   3  -7   95.39   10.30
  -2   3  -7  115.69   15.00
   2  -3  -7   96.49   10.10
  -2   4   7   11.70    4.80
  -2  -4  -7   15.70    5.80
   2  -4   7   13.10    4.40
   2   4  -7    2.60    9.50
  -2  -4  -7   14.50    6.50
  -2   4   7   21.60    7.10
  -2   4   7   -7.40    6.00
   2   4  -7    7.90    6.50
  -2  -4  -7    1.30    5.40
   2  -4   7   12.10   12.80
   2  -4   7    6.60    4.30
  -2  -4   7   16.20    4.10
  -2   4  -7    7.20    6.00
   2  -4  -7   10.30    6.80
  -2  -4   7   17.50    7.20
   2  -4  -7    7.30    6.40
   2   4   7   16.60    7.40
  -2   4  -7   11.40    7.00
  -2  -4   7    8.00    5.50
  -2   4  -7   11.30    6.20
  -2   4  -7   12.70   10.00
   2  -4  -7   -2.70    6.00
  -2  -4   7   10.00    5.30
   2   4   7    8.40    7.10
  -2   5   7   -6.60    6.20
  -2   5   7   -0.30    7.10
   2  -5   7    8.80    5.30
  -2  -5  -7   -0.10    7.80
  -2  -5  -7  -10.80    6.10
   2  -5   7    1.30    4.80
   2   5  -7   -3.30    7.10
  -2   5   7    0.50    4.70
  -2   5   7    6.60    5.00
  -2  -5  -7    0.70    6.40
   2  -5   7   -1.10    7.50
   2   5  -7   -2.60    6.70
  -2  -5   7    3.30    2.50
   2  -5  -7   -3.00    7.20
   2   5   7   -4.20    6.50
  -2  -5   7   -2.20    6.90
   2   5   7    1.50    7.10
   2  -5  -7    4.00    6.80
  -2  -5   7   -8.80    5.60
   2  -5  -7    0.60    6.50
  -2  -5   7    4.80    5.80
   2   5   7   -0.50    3.50
  -2   5  -7    3.50    6.80
  -2   5  -7   -6.20    5.50
   2   5   7    2.00    3.20
  -2   5  -7    8.20    6.90
   2  -6   7   14.50    6.10
   2  -6   7   15.50    9.40
  -2  -6  -7   14.60    5.70
  -2   6   7    2.60    7.00
  -2  -6  -7   12.30    7.40
   2   6  -7    6.50    8.70
  -2  -6  -7   11.40    8.50
   2   6  -7   12.80    5.50
   2  -6   7   17.80    6.50
  -2   6   7   30.10   10.10
  -2   6   7   17.90    7.90
  -2   6   7   17.40    6.20
   2   6  -7   30.80    8.70
  -2  -6  -7   15.60    8.10
  -2   6  -7   40.70    9.80
   2   6   7   14.90    4.20
  -2   6  -7   20.20    7.60
   2   6   7   21.70    5.00
  -2   6  -7   21.50    8.00
  -2  -6   7   10.70    6.60
   2  -6  -7    8.00    8.20
   2  -6  -7   11.90    7.70
  -2  -6   7   11.40    7.30
  -2  -6   7   16.30    9.30
   2   6   7   16.60   10.00
   2  -6  -7    6.80    6.20
   2   7  -7   -2.10    3.10
   2   7  -7   -5.40   13.90
  -2   7   7    5.30    5.50
  -2  -7  -7    4.20    8.20
  -2   7   7   11.60    6.40
  -2  -7  -7    6.80    7.20
   2   7  -7   16.60   10.10
  -2   7   7   29.50   11.10
   2  -7   7   -1.10    6.60
  -2  -7  -7    7.00   13.20
  -2   7   7    1.10    7.80
   2  -7   7   16.30    9.80
  -2  -7   7    9.20    8.30
   2   7   7    4.30    3.30
  -2   7  -7   -6.50    7.80
   2  -7  -7    7.30   10.80
   2  -7  -7   -2.90    8.10
  -2  -7   7    2.20    7.20
  -2   7  -7    7.90    9.70
   2   7   7    7.40    5.20
   2  -7  -7    9.20    8.10
  -2  -7   7   -1.50    7.10
   2   7   7   17.80   11.70
  -2   0  -8   10.30    5.40
  -2   0   8   12.40    2.70
  -2   0  -8    4.80    4.40
   2   0  -8    9.30    4.80
  -2   0  -8    7.20    6.20
  -2   0  -8    3.60    6.80
  -2   0   8    6.30    2.60
  -2   0   8   13.20    6.90
  -2   0   8    9.80    6.50
  -2   0  -8    5.80    3.20
   2   0  -8   11.50    6.80
   2   0   8    0.50    6.20
   2   0  -8    3.90    4.10
   2   0   8   10.90    5.90
  -2   0  -8    2.00    6.20
   2   1  -8  259.67   18.00
   2   1  -8  254.67   20.80
  -2  -1  -8  253.77   18.60
  -2   1   8  302.57   18.20
  -2  -1  -8  256.17   19.70
   2   1  -8  244.48   18.30
  -2  -1  -8  282.87   19.60
  -2  -1  -8  269.27   21.50
  -2   1   8  298.07   20.30
  -2   1   8  279.97   16.00
   2  -1   8  270.17   19.70
   2  -1   8  275.57   19.00
  -2   1   8  291.17   16.00
  -2   1   8  288.97   20.40
  -2  -1   8  275.57   16.60
  -2  -1   8  275.07   19.40
  -2  -1   8  272.87   16.70
   2   1   8  299.57   20.10
  -2  -1   8  262.27   19.90
   2  -1  -8  253.07   19.80
  -2   1  -8  280.67   20.80
  -2   1  -8  274.87   18.60
   2  -1  -8  281.97   18.10
  -2   1  -8  260.87   17.00
  -2   1  -8  279.27   17.00
   2  -1  -8  257.17   17.70
  -2   2   8    6.90    5.10
   2  -2   8    8.60    8.20
  -2   2   8    8.40    6.40
  -2  -2  -8   -3.90    6.40
   2   2  -8   10.90    5.60
  -2   2   8    3.70    2.80
   2  -2   8    7.60    6.40
   2   2  -8    6.30    5.40
  -2  -2  -8   10.00    4.10
   2   2  -8    9.20    7.00
  -2  -2  -8    3.50    6.60
  -2  -2  -8   12.20    4.30
   2  -2   8    4.30    5.00
  -2   2  -8    3.30    7.40
  -2   2  -8    8.00    4.40
   2  -2  -8    4.50    5.00
  -2   2  -8   13.40    4.50
   2   2   8   11.40    7.10
  -2  -2   8    5.50    6.00
  -2  -2   8    9.10    3.90
  -2  -2   8   10.20    3.80
   2   2   8    5.80    6.30
  -2  -2   8    4.70    5.40
   2  -2  -8   -1.70    4.80
   2  -2  -8    2.20    5.40
   2  -2  -8    4.10    5.80
   2  -3   8  215.18   21.00
  -2  -3  -8  207.88   16.50
  -2   3   8  180.58   14.80
  -2  -3  -8  203.78   17.20
   2   3  -8  184.48   25.80
  -2  -3  -8  193.18   14.30
   2  -3   8  195.28   11.60
   2  -3   8  192.48   16.20
  -2   3   8  216.78   19.40
   2  -3   8  189.68   13.80
   2  -3   8  200.88   12.10
   2   3  -8  205.58   15.70
  -2  -3  -8  195.58   14.00
   2   3  -8  198.28   15.60
  -2   3   8  177.58   12.40
   2   3   8  220.38   21.60
   2   3   8  183.78   16.10
  -2   3  -8  186.48   14.40
   2  -3  -8  182.58   15.00
   2  -3  -8  190.88   19.40
  -2  -3   8  186.78   13.80
  -2  -3   8  204.28   14.60
  -2  -3   8  198.48   17.10
   2  -3  -8  199.88   15.10
   2  -3  -8  177.28   14.70
  -2   3  -8  178.98   14.30
  -2   3  -8  128.99   19.30
  -2   3  -8  211.28   19.60
  -2  -3   8  184.48   13.80
  -2  -4  -8    5.70    7.10
  -2   4   8   17.80    4.40
   2   4  -8    4.30    6.80
   2   4  -8   15.10    8.80
   2  -4   8   12.60    9.00
   2  -4   8    9.80    3.90
  -2   4   8   -5.00    6.90
  -2  -4  -8   10.40    6.10
  -2  -4  -8   10.80    6.10
  -2   4   8    7.70    6.40
   2  -4   8   10.50    7.10
  -2   4   8    9.80    3.90
   2  -4   8    8.00    3.90
  -2   4  -8    8.00    6.30
  -2  -4   8    4.80    5.20
  -2   4  -8    6.90    8.60
   2   4   8    7.30    7.30
  -2   4  -8    5.10    6.00
  -2   4  -8   21.60    6.80
  -2  -4   8   12.20    9.40
   2  -4  -8   10.50    6.90
  -2  -4   8   11.70    4.60
  -2  -4   8    6.40    5.10
   2  -4  -8    7.90    6.20
   2  -4  -8   19.20    7.30
   2  -5   8   61.09   10.60
   2  -5   8   58.19    7.20
  -2  -5  -8   57.19   11.00
   2  -5   8   74.79    7.70
  -2   5   8   57.69   10.10
  -2   5   8   50.09   10.60
   2   5  -8   58.59    9.90
  -2   5   8   59.59    7.20
  -2  -5  -8   84.49   10.00
   2   5  -8   24.10   11.50
   2  -5   8   52.09   11.10
   2   5  -8   69.19   10.50
   2  -5  -8   61.99   10.10
   2   5   8   58.49   11.10
  -2   5  -8   54.19    9.80
  -2  -5   8   60.39   11.60
  -2  -5   8   51.29    7.90
   2  -5  -8   57.49    9.70
  -2  -5   8   65.49    6.90
  -2  -5   8   83.09    9.40
  -2   5  -8   58.39    9.40
   2   5   8   55.39   10.20
   2  -5  -8   57.39   10.40
  -2   5  -8   58.39    9.30
   2   6  -8   -1.20    7.50
  -2   6   8   -7.70    4.50
   2   6  -8   -4.40    8.30
   2  -6   8   -8.50    5.10
   2  -6   8    7.20    5.30
   2  -6   8   -1.90    7.80
  -2   6   8  -11.10    8.20
  -2  -6  -8   -1.40    7.00
  -2   6   8    8.60    5.50
  -2   6   8   -1.60    7.30
  -2  -6  -8   -1.20    7.50
  -2  -6  -8    7.50    9.10
  -2  -6  -8   11.60    6.50
   2   6  -8   -3.80    5.20
   2  -6  -8    5.70   10.70
   2   6   8   -4.60    4.30
  -2  -6   8    1.10    5.90
   2  -6  -8   -3.50    7.50
   2  -6  -8   12.40    7.90
   2   6   8   -7.60    8.00
  -2   6  -8   -8.30    6.90
  -2   6  -8   -0.80    5.20
  -2  -6   8   -1.00    7.80
  -2  -6   8    1.80    6.10
  -2   6  -8   43.90    9.90
   2  -7   8   68.09   14.80
   2   7  -8   74.79   11.70
  -2  -7  -8   69.19   11.00
   2  -7   8   59.09    9.50
  -2  -7  -8   74.09   13.70
  -2   7   8   53.39   11.50
   2   7  -8   69.09   14.00
  -2   7  -8   69.59   12.60
   2  -7  -8   53.79   10.30
  -2  -7   8   84.69   15.10
   2  -7  -8   72.49   15.30
  -2  -7   8   57.29    9.60
  -2   7  -8   60.19   14.90
  -2   0   9  268.37   19.80
   2   0  -9  278.47   22.10
   2   0   9  282.67   20.30
   2   0   9  243.18   19.20
  -2   0  -9  250.67   18.50
  -2   0  -9  278.67   16.70
  -2   0  -9  266.27   16.40
  -2   0  -9  271.57   21.80
   2   0  -9  254.77   18.10
  -2   0  -9  271.87   20.70
  -2   0   9  258.57   20.30
  -2   0  -9  236.28   25.00
   2   0  -9  250.27   17.50
   2   1  -9   -0.10    5.50
  -2   1   9    3.70    6.30
  -2  -1  -9   -2.10    7.40
  -2  -1  -9   -1.20    5.40
   2   1  -9   -4.00    5.20
  -2  -1  -9    1.10    3.60
  -2   1   9    4.50    6.70
  -2  -1  -9   -2.20    6.80
   2  -1   9    7.50    5.80
  -2  -1  -9    0.10    5.30
   2   1  -9   -4.30    6.10
   2  -1   9    0.00    6.10
  -2   1  -9    0.10    5.90
  -2  -1   9    1.00    5.90
   2  -1  -9    5.30    5.20
  -2  -1   9    2.20    3.60
  -2  -1   9    0.40    2.20
   2   1   9    3.40    5.80
   2  -1  -9   -1.40    4.50
  -2  -1   9    2.20    5.90
   2  -1  -9   -4.80    5.90
  -2   1  -9    7.90    7.30
  -2   1  -9    3.10    4.10
  -2   1  -9   -3.10    4.00
  -2   2   9  737.93   45.80
   2  -2   9  712.63   44.90
   2  -2   9  749.82   44.00
  -2  -2  -9  711.83   44.60
   2   2  -9  751.02   43.70
  -2  -2  -9  731.03   45.20
  -2  -2  -9  744.33   42.40
  -2  -2  -9  758.52   42.50
   2   2  -9  741.13   43.70
   2   2  -9  728.03   46.60
  -2   2   9  755.62   43.50
  -2  -2   9  753.72   44.30
  -2   2  -9  739.43   42.90
  -2  -2   9  753.92   42.00
  -2  -2   9  755.62   47.20
  -2   2  -9  746.53   43.90
  -2   2  -9  695.13   46.40
   2   2   9  759.12   47.00
  -2   2  -9  710.03   42.80
   2  -2  -9  748.13   44.20
   2  -2  -9  723.43   43.30
   2   2   9  728.13   44.40
   2  -2  -9  756.42   43.50
   2  -2  -9  760.12   45.30
  -2  -3  -9    3.10    4.90
   2  -3   9    9.10    5.00
  -2   3   9    6.00    6.90
  -2  -3  -9    1.70    6.40
  -2   3   9   -3.30    5.60
  -2   3   9    5.10    2.80
   2   3  -9   11.90    6.70
   2   3  -9    0.90    6.20
   2   3  -9   12.50    8.20
   2  -3   9    8.90   13.60
  -2  -3  -9    7.60    7.20
   2  -3   9   10.00    8.70
  -2  -3  -9   10.70    5.40
  -2  -3   9    6.60    6.60
   2   3   9    6.40    6.90
  -2  -3   9   13.00    4.20
   2   3   9    5.40    6.60
  -2   3  -9    3.10    5.70
  -2   3  -9    4.80    5.70
  -2  -3   9   10.20    4.20
   2  -3  -9    8.60    6.60
  -2  -3   9    8.10    5.40
   2  -3  -9   -1.40    5.90
   2  -3  -9    4.30    6.20
   2  -3  -9    5.20    6.00
  -2   3  -9   -4.20    7.90
   2  -4   9  210.68   20.30
  -2  -4  -9  214.68   16.70
   2   4  -9  185.78   20.90
   2  -4   9  225.68   13.50
   2   4  -9  234.98   17.90
   2   4  -9  203.98   17.40
   2  -4   9  213.28   18.40
  -2   4   9  219.78   19.30
  -2  -4  -9  212.68   16.40
  -2   4   9  199.68   17.20
  -2   4   9  215.38   13.50
  -2  -4   9  209.88   19.80
   2  -4  -9  220.38   17.70
  -2   4  -9  213.48   20.10
  -2   4  -9  208.68   18.50
  -2  -4   9  212.28   15.40
  -2  -4   9  220.08   15.30
  -2   4  -9  212.78   16.90
   2  -4  -9  166.68   18.50
   2   4   9  200.38   17.90
  -2  -4   9  224.98   15.20
   2  -4  -9  236.88   17.40
   2   4   9  216.38   19.40
  -2   5   9   -0.80    3.80
   2  -5   9    1.60    3.90
  -2  -5  -9   -1.40    7.40
   2  -5   9   -6.30    8.10
   2  -5   9    0.30    3.00
  -2   5   9    0.50    2.50
  -2  -5  -9    4.60    8.00
  -2   5   9    0.90    7.20
  -2   5   9    4.80    8.30
   2   5  -9   -0.50    7.80
   2  -5   9    4.50    8.00
   2   5  -9   -4.40    7.10
  -2  -5  -9   -1.40    6.80
   2  -5  -9   -5.90    6.60
   2   5   9    6.40    8.50
   2  -5  -9   12.30    7.90
  -2  -5   9   -2.30    5.30
  -2  -5   9    4.30    3.10
  -2   5  -9    4.90    5.70
   2   5   9   15.50    8.20
  -2   5  -9    4.90    6.80
  -2  -5   9   -3.60    7.20
  -2   5  -9   -1.40    7.30
  -2  -5   9   -1.50    6.50
  -2   6   9  167.38   18.40
  -2   6   9  180.48   18.00
  -2   6   9  181.88   12.80
   2   6  -9  158.88   17.30
  -2  -6  -9  167.28   16.60
   2   6  -9  197.18   24.10
  -2  -6  -9  177.98   16.00
   2  -6   9  134.09   18.60
  -2  -6  -9  180.88   16.10
  -2  -6  -9  171.48   18.90
   2  -6   9  167.38   13.30
   2  -6   9  152.18   17.90
  -2  -6   9  160.08   18.90
  -2  -6   9  170.68   14.90
   2  -6  -9  173.18   18.80
   2  -6  -9  169.58   16.80
  -2  -6   9  142.39   13.50
   2   6   9  170.68   18.10
  -2   6  -9  147.79   16.80
  -2   6  -9  164.28   17.90
  -2   0  10   -1.70    6.30
  -2   0 -10  -12.90    6.40
  -2   0  10   43.20   16.10
   2   0 -10   -3.60    7.60
  -2   0 -10   -5.60    5.60
   2   0 -10   -1.70    5.00
   2   0  10   -5.90    6.40
  -2   0 -10   -1.40    4.30
   2   0 -10   -3.70    5.50
  -2   0 -10    0.30    3.90
   2   0  10   -0.90    5.60
  -2   0 -10   -5.70    8.00
   2   1 -10  288.57   20.30
   2  -1  10  299.47   22.10
  -2  -1 -10  264.77   20.60
  -2   1  10  316.17   22.80
   2   1 -10  280.47   24.00
  -2  -1 -10  294.47   25.00
   2   1 -10  274.77   19.60
  -2  -1 -10  285.57   21.50
  -2   1  10  285.47   22.00
  -2  -1 -10  303.17   18.30
   2  -1  10  279.57   20.90
  -2   1 -10  280.47   18.50
  -2  -1  10  304.57   21.40
  -2   1 -10  279.97   20.50
   2  -1 -10  285.37   19.40
   2   1  10  272.97   21.50
  -2   1 -10  282.67   18.50
  -2  -1  10  277.77   22.10
   2  -1 -10  304.57   19.90
  -2  -2 -10   85.19    8.90
  -2   2  10   97.69   10.00
   2   2 -10   70.09   12.50
   2   2 -10   76.89    9.60
  -2  -2 -10   72.29   10.60
   2  -2  10   78.39    9.80
   2  -2  10   79.89   11.30
  -2   2  10   73.39   11.40
  -2  -2 -10   88.69   13.60
   2   2 -10   66.69    9.00
  -2  -2 -10   70.49    8.40
   2  -2 -10   71.89   10.20
  -2  -2  10   72.69   10.10
   2   2  10   60.99   10.40
  -2   2 -10   71.29    9.70
   2   2  10   81.19   10.70
  -2   2 -10   71.19    8.30
   2  -2 -10   57.89   10.40
   2  -2 -10   85.69    9.40
   2  -2 -10   73.49    8.80
  -2  -2  10   75.69    6.10
  -2  -2  10   77.19   11.90
  -2   2 -10   75.99    8.50
  -2   3  10  406.86   27.80
   2   3 -10  418.96   28.40
   2  -3  10  422.06   27.50
  -2   3  10  420.86   30.00
   2  -3  10  431.86   29.60
  -2  -3 -10  468.55   27.20
  -2  -3 -10  446.46   26.90
  -2  -3 -10  419.56   29.10
  -2  -3  10  430.56   27.80
   2  -3 -10  434.76   28.40
  -2  -3  10  447.46   30.30
  -2  -3  10  450.55   25.80
   2   3  10  451.75   30.70
   2  -3 -10  449.16   28.20
   2   3  10  408.76   29.00
   2  -3 -10  424.06   27.80
  -2  -3  10  452.65   25.70
  -2   3 -10  420.56   27.60
  -2   3 -10  435.66   27.50
   2   4 -10    7.80    7.90
  -2  -4 -10   14.60    6.60
  -2  -4 -10    3.30    8.10
   2   4 -10   24.00    7.60
   2  -4  10   15.70   10.10
   2   4 -10   17.30   16.80
   2  -4  10   16.90    8.10
  -2   4  10   10.10    8.20
  -2  -4 -10   21.50    7.20
   2  -4 -10   17.20    7.10
   2   4  10   44.10   10.00
   2  -4 -10    9.10    7.00
   2   4  10   19.90    8.10
  -2  -4  10   17.70    5.40
  -2   4 -10   -7.10    9.50
  -2  -4  10   18.70    4.90
  -2  -4  10    5.70    8.00
   2  -4 -10    8.10    8.80
  -2  -4  10   16.60    4.60
  -2   4 -10   17.40    7.50
  -2   4 -10   15.70    7.40
   2  -5  10  105.79   10.40
   2   5 -10   73.59   11.00
   2   5 -10  102.79   13.20
   2   5 -10  110.09   17.20
   2  -5  10   78.49   12.40
  -2   5  10   71.89   12.00
  -2   5  10   78.79   11.70
   2  -5  10   72.89   13.30
  -2  -5 -10   95.99   19.20
  -2  -5 -10   97.89   11.10
  -2  -5 -10   94.09   11.50
   2  -5 -10   83.29   13.10
  -2  -5  10   86.99   10.20
  -2   5 -10   89.29   11.30
  -2  -5  10  111.49    8.60
  -2   5 -10   91.59   11.90
   2  -5 -10   92.89   11.40
   2   5  10   90.39   12.40
  -2  -5  10   85.89   13.70
  -2   5 -10   83.19   13.40
   2   5  10   73.29   12.50
   2  -5 -10  103.89   12.50
  -2   5 -10   57.89   20.10
   2  -6  10   11.70    9.60
  -2   6  10    1.80    2.40
  -2  -6 -10   25.50    8.00
   2  -6  10    3.30    8.50
   2   6 -10    5.30   12.90
   2   6 -10    4.80    5.60
  -2  -6 -10    2.50    7.70
  -2   6  10   14.40    9.90
  -2  -6 -10    3.90    7.40
  -2   6  10    0.20    2.70
   2   6 -10   12.30    9.20
   2  -6  10    2.10    3.90
  -2   6  10    4.30    8.40
  -2  -6 -10    6.90    7.70
   2  -6  10   -1.10    2.90
  -2   6 -10   11.50    8.30
   2   6  10    8.60   15.50
  -2   6 -10    9.50   10.20
  -2   6 -10    2.90    6.70
   2  -6 -10   10.70    9.50
  -2  -6  10   16.20    6.00
  -2  -6  10    7.70    3.90
  -2  -6  10    8.50    9.50
   2  -6 -10  -12.50    7.20
   2   0  11    9.70    7.10
  -2   0 -11   -1.50    8.70
   2   0 -11   -1.90    5.50
  -2   0 -11    5.30    7.20
  -2   0 -11   -1.20    4.80
  -2   0  11    0.60    7.30
  -2   0  11   -7.20    7.50
   2   0  11   -1.00    8.00
   2   0 -11    1.30    6.50
  -2   0 -11    3.30    6.50
  -2   0 -11    2.70    4.50
  -2  -1 -11    8.30    4.70
   2  -1  11    1.50    6.50
  -2  -1 -11    8.80    8.60
  -2   1  11   -7.30    7.20
   2   1 -11   10.50    6.70
  -2  -1 -11    7.20    5.20
   2   1 -11   16.80    6.20
  -2   1  11    2.10    7.60
  -2  -1 -11   13.10    7.10
  -2  -1 -11   12.60    9.60
   2  -1  11    5.30    7.00
  -2  -1  11    6.40    7.30
   2  -1 -11    1.40    7.50
   2  -1 -11    7.90    6.60
  -2   1 -11    7.50    6.70
  -2   1 -11   -2.90    6.60
   2  -1 -11    2.00    5.60
  -2  -1  11    1.30    7.00
   2   1  11    2.10    8.00
  -2   1 -11    6.40    5.20
  -2   1 -11    9.60    5.10
   2  -2  11   51.29    8.70
  -2  -2 -11   65.19    7.50
  -2   2  11   50.29   10.00
   2   2 -11   61.29   11.80
   2  -2  11   51.09   10.10
  -2  -2 -11   54.69    7.10
  -2  -2 -11   60.49    9.80
   2   2 -11   56.29    9.10
  -2  -2 -11   66.89   13.70
   2  -2 -11   50.09    9.70
   2   2  11   52.09   10.20
  -2   2 -11   60.39    7.90
  -2   2 -11   62.69    9.40
  -2   2 -11   56.49    8.00
  -2  -2  11   51.69   10.40
  -2  -2  11   48.30    9.50
   2  -2 -11   81.09   16.00
   2  -2 -11   80.59    9.60
   2  -2 -11   52.09    8.10
   2  -3  11   16.60    7.60
   2   3 -11   14.10   10.00
  -2  -3 -11    8.30    6.10
  -2  -3 -11    3.00    8.10
   2   3 -11   13.00    7.10
  -2   3  11    7.90    7.00
  -2  -3 -11   15.70    6.00
   2   3 -11   15.90    7.90
  -2  -3 -11    4.20    8.20
  -2   3  11   12.50    8.30
  -2   3 -11    9.20    8.70
  -2   3 -11   16.20    7.70
  -2  -3  11   12.50    3.90
   2   3  11   15.80    9.00
   2  -3 -11   17.40    9.40
  -2  -3  11   16.20    6.80
   2   3  11   12.70    7.90
  -2  -3  11    7.30    7.30
  -2   3 -11   23.60    9.80
   2  -3 -11   15.20    7.80
   2  -3 -11   21.50    7.90
  -2   3 -11    9.40    6.30
  -2   4  11    6.60    6.90
   2   4 -11    2.50    8.40
  -2   4  11   12.20    8.40
   2   4 -11    8.90    7.30
  -2  -4 -11   -1.20    8.50
   2  -4  11    5.70    7.50
   2   4 -11   14.10    8.50
  -2  -4 -11    2.70    6.30
  -2  -4 -11    7.20    8.90
   2  -4 -11    5.10    7.10
  -2  -4  11   14.30    3.90
   2   4  11   18.00    9.50
  -2  -4  11    6.10    2.70
  -2  -4  11    7.80    5.20
  -2   4 -11    3.50    8.30
  -2   4 -11    5.10   12.00
  -2   4 -11   12.40    7.30
  -2   4 -11   16.00    7.70
  -2  -4  11    9.70    8.30
   2  -4 -11    3.70    7.60
   2  -4 -11    4.00    8.80
   2   4  11   12.00    7.70
   2  -4 -11   18.40    7.20
  -2  -5 -11    0.50    7.30
   2  -5  11    3.90    8.40
  -2   5  11   13.90    8.00
   2  -5  11    0.40    7.70
   2   5 -11    2.40   10.30
  -2  -5 -11   -3.70    7.30
  -2   5  11    0.00    7.50
   2   5 -11   13.40    7.80
  -2  -5 -11    8.30    7.00
  -2  -5  11    2.50    3.10
   2  -5 -11   13.90    7.60
  -2  -5  11    1.20   10.00
  -2   5 -11  -17.80   13.60
  -2  -5  11    5.80    3.80
  -2  -5  11   11.80    4.50
   2  -5 -11   12.70   10.30
   2  -5 -11    3.30    8.50
   2   5  11    3.90    8.10
   2   5  11   -2.00    7.50
  -2   5 -11    2.90    8.10
  -2   5 -11   18.00    8.20
  -2   0 -12    7.80    5.10
   2   0  12   12.70    7.50
  -2   0 -12    5.40    8.00
  -2   0  12   11.90    8.70
  -2   0 -12   -1.80    9.70
  -2   0 -12   -0.20    5.50
   2   0  12    9.00    7.60
   2   0 -12    5.20    7.90
  -2   0  12    1.00    7.20
  -2   0 -12    6.40    7.20
   2   0 -12   -4.20    8.90
   2  -1  12   10.20    7.60
   2   1 -12  -13.70    8.20
   2   1 -12   11.60   10.10
  -2   1  12   -3.60    7.50
   2   1 -12  -13.10    6.10
  -2  -1 -12   -5.60    8.10
   2  -1  12    2.40    6.90
  -2  -1 -12   -7.70    7.80
  -2  -1 -12   -4.50   10.00
  -2   1  12   -3.30    7.30
  -2  -1 -12   -3.90    5.30
  -2  -1 -12   -2.50    4.70
   2  -1 -12   -6.30    8.90
  -2   1 -12    7.10    5.50
  -2   1 -12    2.90    7.30
  -2   1 -12    9.80    5.50
  -2   1 -12   -0.40    6.20
  -2  -1  12   -4.20    7.00
   2  -1 -12    2.80    9.30
   2  -1 -12    6.60    6.10
   2  -1 -12    4.40    8.00
   2   1  12   -1.90    7.50
  -2   1 -12   10.90    8.90
  -2  -1  12    3.90    8.00
   2   2 -12    4.40    7.60
  -2  -2 -12   18.10   10.60
  -2  -2 -12    5.60    5.60
  -2  -2 -12   25.00    9.40
  -2  -2 -12   12.70    5.40
  -2  -2 -12   -0.40    9.80
   2  -2  12    5.90    6.40
   2   2 -12   17.40   11.30
  -2   2  12    1.50    7.70
   2   2 -12    6.00    7.10
   2  -2  12    4.90    7.00
  -2   2 -12    3.30    6.00
  -2  -2  12   -1.10    7.60
   2  -2 -12   13.90    7.50
   2   2  12    0.30    8.20
  -2   2 -12    9.60    7.30
  -2   2 -12    7.40    5.90
  -2   2 -12    7.50   12.20
   2  -2 -12   18.40    8.20
  -2  -2  12    1.30    7.00
   2   3 -12   11.60   10.40
  -2   3  12    3.80    6.70
   2   3 -12   -4.20    7.90
   2   3 -12   -4.70    6.60
  -2  -3 -12    0.50    5.60
   2  -3  12    2.50    7.30
  -2  -3 -12    0.30    6.00
  -2  -3 -12   -3.10   14.80
  -2  -3 -12    9.90    9.00
  -2  -3 -12    1.90    7.70
  -2   3  12   12.50    8.20
   2  -3 -12    5.50    7.40
   2  -3 -12   14.20    8.10
  -2   3 -12    1.70    6.60
  -2   3 -12    5.70    8.00
  -2   3 -12   -3.00    6.20
   2   3  12    1.60    8.20
  -2   3 -12   -0.10    7.00
   2   3  12    5.50    8.00
   2  -3 -12   -8.30    6.40
  -2   3 -12    2.50    9.00
  -2  -3  12    1.80    6.00
   2  -3 -12  -20.50    8.40
  -2  -3  12   -3.60    8.10
  -2   4  12    7.10    9.10
   2   4 -12   -3.20    7.00
  -2  -4 -12   -0.20   10.30
  -2   4  12   -4.50    6.30
   2   4 -12    1.20    8.50
   2   4 -12    0.40   10.10
  -2  -4 -12  -14.30    5.80
   2  -4  12    8.50    8.80
  -2  -4 -12    6.10    7.50
  -2   4 -12   10.40    8.10
   2   4  12   -8.60    7.30
  -2   4 -12   -1.80    5.50
   2   4  12    2.00    8.80
  -2   4 -12   -8.00    6.00
   2  -4 -12    3.00    7.90
  -2   4 -12   -0.30    7.90
   2  -4 -12   -6.60    6.60
   2  -4 -12    5.30    9.50
  -2  -4  12   -5.40    4.90
  -2   4 -12    8.80    8.10
  -2  -4  12   -3.80    8.40
   2  -4 -12   -7.00    7.50
   2   0 -13   31.70    8.30
   2   0  13   26.30    8.70
   2   0  13   17.90    9.20
  -2   0 -13   17.10    6.70
  -2   0  13   21.00    9.30
  -2   0 -13   44.80   13.10
  -2   0  13   13.70    8.60
   2   0 -13   29.20   11.90
  -2   0 -13   32.90    8.40
   2  -1  13    9.90    8.40
   2   1 -13   16.30    7.30
  -2  -1 -13   25.90    5.70
   2  -1  13   15.70    7.90
  -2  -1 -13   17.00   11.70
  -2   1  13   21.30   10.20
  -2  -1 -13   10.70    7.90
  -2  -1 -13   15.20    6.30
   2   1 -13   18.70   11.80
   2   1 -13   23.10    8.50
  -2   1  13   11.00    8.50
  -2   1 -13   19.00    6.40
  -2   1 -13    7.00    8.40
   2  -1 -13   19.30    9.40
  -2   1 -13   15.30    6.60
   2  -1 -13   23.40    8.20
   2   1  13   18.60    9.30
   2  -1 -13   18.30    6.50
  -2   1 -13   23.90   10.60
  -2  -1  13    1.40    7.50
   2  -1 -13   20.10   11.90
  -2  -2 -13   18.60   13.20
   2  -2  13   14.70    9.10
  -2  -2 -13   37.00   10.80
   2   2 -13   27.00   12.30
  -2   2  13   15.40   12.20
   2   2 -13    8.70    7.40
  -2  -2 -13    2.10    5.40
  -2  -2 -13   15.50    8.90
   2  -2  13    4.40    6.80
   2   2 -13    7.00    8.00
  -2  -2 -13    8.80    6.20
  -2   2 -13   15.70   10.00
  -2  -2  13    7.30    8.90
  -2   2 -13    3.10    7.20
   2  -2 -13   61.99   13.80
   2   2  13   18.10   13.50
  -2  -2  13   12.50    7.70
  -2   2 -13   16.40    6.80
   2  -2 -13   15.50    8.10
   2  -2 -13    3.90    6.60
   2  -2 -13   13.80    8.60
  -2   2 -13   11.40    8.00
  -2  -3 -13   -1.00    7.30
  -2  -3 -13   13.40   13.10
  -2  -3 -13    2.90    5.90
   2   3 -13    0.70    8.10
   2  -3  13   -4.10    7.60
   2   3 -13   12.10   12.20
  -2   3  13    7.30    8.10
  -2  -3 -13  -11.20    7.50
   2   3 -13   18.40    8.10
   2  -3 -13   -3.30    7.90
   2   3  13    3.00    7.90
  -2   3 -13    4.40    7.60
  -2   3 -13    3.10   13.20
   2  -3 -13   -2.40    6.60
   2  -3 -13   19.10   17.20
   2  -3 -13    5.90    7.60
  -2  -3  13   -4.30    6.10
  -2   3 -13    4.70    6.60
  -2   3 -13    2.40    7.00
  -2  -3  13   -0.50    8.60
   3   0   0   -0.60    2.70
  -3   0   0   -3.50    2.60
   3   0   0   -0.20    2.30
  -3   0   0    0.60    2.60
   3  -1   0   -4.60    2.60
  -3  -1   0   -0.10    3.50
  -3  -1   0   -3.60    3.00
  -3   1   0    1.10    2.80
   3   1   0   -2.80    3.60
  -3   1   0    0.70    3.40
   3  -1   0    4.50    3.50
   3   1   0   -0.30    3.10
  -3   1   0    0.50    3.40
  -3  -1   0    6.50    3.60
   3  -1   0   -6.10    3.00
   3   1   0    1.30    3.00
   3  -2   0    2.60    4.30
   3  -2   0    0.50    4.00
   3   2   0   -1.20    4.00
  -3  -2   0    2.80    3.80
   3   2   0    0.20    3.50
  -3  -2   0    3.50    4.10
   3   2   0    1.10    4.40
  -3   2   0   -4.10    3.90
   3  -3   0    3.60    4.90
  -3  -3   0   -2.10    4.50
   3   3   0   -2.90    4.40
   3  -3   0    3.60    4.60
   3   3   0   -3.60    4.00
  -3   3   0    1.40    4.60
  -3   3   0    0.90    4.60
  -3  -3   0   -3.10    4.10
  -3   4   0   -3.20    3.20
  -3   4   0   -4.30    4.90
  -3   4   0   -0.50    4.60
  -3  -4   0    0.20    4.80
   3  -4   0    2.10    3.90
  -3  -4   0   -1.30    4.90
   3  -4   0   -0.90    5.30
  -3  -4   0   -2.20    3.60
   3   4   0   -7.90    4.50
   3  -4   0    1.70    4.90
   3   4   0   -5.80    4.60
   3  -5   0   -3.40    5.10
   3   5   0    2.80    5.60
  -3  -5   0    1.30    3.90
  -3  -5   0   -1.70    5.50
  -3   5   0    1.50    3.10
  -3  -5   0   -5.40    5.60
   3  -5   0    2.10    4.50
  -3   5   0   -4.10    4.90
   3  -5   0   -2.10    6.00
  -3   5   0    3.70    5.80
   3   5   0   -6.80    4.80
   3  -6   0   -5.30    6.80
  -3   6   0    6.40    6.10
  -3  -6   0   -2.00    3.70
  -3  -6   0    4.30    6.60
   3   6   0    7.70    6.10
  -3  -6   0    8.80    6.50
  -3   6   0    5.30    6.60
   3   6   0   13.40    6.80
   3  -6   0    3.00    6.30
   3  -7   0  -12.80    7.00
  -3   7   0    1.00    6.70
  -3  -7   0   10.70    7.80
   3   7   0    2.40    7.40
  -3   7   0    1.20   10.10
  -3  -7   0    2.00    9.30
   3   8   0    3.50    7.70
  -3   8   0    6.40    8.30
   3  -8   0    5.30    7.60
  -3   8   0   -9.70    8.00
  -3  -8   0   -4.00    8.30
  -3  -8   0    5.90    7.50
  -3  -8   0    8.80   10.60
   3   8   0  -10.90    8.70
   3  -8   0    2.90    8.40
   3   0   1 4745.53  265.87
  -3   0  -1 4509.15  265.77
  -3   0  -1 5039.20  265.47
   3   0  -1 4387.36  265.87
  -3   0  -1 5096.29  265.47
   3   0   1 5100.39  265.37
   3   0   1 4590.44  265.37
   3   0   1 5226.38  265.97
  -3   0  -1 4844.52  265.97
   3   1  -1   53.19    5.80
  -3   1   1   48.10    5.20
   3  -1   1   49.20    5.90
  -3  -1  -1   68.99    5.60
   3  -1   1   55.39    4.60
   3   1  -1   67.29    5.50
  -3  -1  -1   65.79    5.30
  -3  -1  -1   68.19    7.30
   3   1  -1   44.40    5.60
   3  -1   1   71.69    5.70
  -3   1   1   63.69    7.10
   3   1  -1   52.09    6.30
  -3   1   1   57.29    5.70
  -3  -1   1   65.29    6.30
  -3  -1   1   57.19    5.80
   3   1   1   75.99    6.30
   3  -1  -1   65.49    6.20
   3  -1  -1   60.89    6.60
   3   1   1   79.79    6.70
  -3   1  -1   52.19    6.30
  -3   1  -1   50.99    6.00
   3  -1  -1   48.20    5.00
   3   1   1   67.49    5.20
  -3   1  -1   64.19    6.20
  -3  -1   1   59.19    6.30
   3   1   1   73.59    5.30
   3  -2   1 2755.42  152.88
   3  -2   1 2716.53  152.58
   3   2  -1 2640.74  152.58
  -3   2   1 2789.22  152.78
   3   2  -1 2757.42  153.18
  -3  -2  -1 2764.92  152.48
   3  -2   1 2844.52  152.58
  -3   2   1 2675.73  153.38
  -3  -2   1 2697.03  153.28
   3   2   1 2891.51  153.58
   3   2   1 3210.68  152.48
   3   2   1 2581.44  153.58
  -3   2  -1 2599.74  153.08
   3  -2  -1 2787.72  152.78
  -3  -2   1 2656.03  152.58
  -3  -2   1 2727.03  152.48
   3  -2  -1 2720.23  153.28
  -3   2  -1 2620.74  152.58
   3   2   1 3024.80  151.98
   3  -3   1   11.80    4.90
   3  -3   1   10.30    4.60
  -3   3   1   11.30    5.10
   3  -3   1   18.10    5.00
   3   3  -1    8.50    5.00
  -3  -3  -1   10.60    4.60
   3   3  -1    9.50    4.70
  -3  -3  -1    7.00    4.40
  -3  -3  -1    4.30    4.70
  -3   3   1    9.90    4.70
   3   3   1   12.80    4.60
  -3  -3   1    7.80    4.70
   3   3   1    8.00    4.40
   3   3   1    4.80    5.20
  -3  -3   1   13.30    5.20
  -3  -3   1    7.30    4.80
   3  -3  -1   12.60    5.20
   3  -3  -1   13.60    4.80
  -3   3  -1   13.30    5.00
  -3   3  -1   17.40    5.10
   3   4  -1  540.15   32.30
   3  -4   1  538.55   32.40
   3   4  -1  534.05   32.20
  -3  -4  -1  522.25   32.20
  -3  -4  -1  536.25   31.80
   3  -4   1  541.15   32.50
  -3  -4  -1  552.54   32.50
  -3   4   1  539.45   32.50
  -3   4   1  573.84   32.60
   3   4   1  515.45   31.90
   3   4   1  543.75   32.00
  -3   4  -1  549.54   32.40
   3  -4  -1  538.15   32.60
   3   4   1  540.75   32.90
  -3   4  -1  539.05   30.30
  -3  -4   1  537.95   32.50
  -3   4  -1  531.25   32.50
  -3  -4   1  479.65   31.60
  -3  -4   1  537.35   32.30
  -3  -4   1  566.34   33.00
   3  -4  -1  529.15   32.50
  -3   5   1   46.70    5.90
  -3  -5  -1   52.89    8.30
  -3   5   1   46.40    7.40
   3  -5   1   31.60    7.30
   3   5  -1   50.19    7.70
  -3  -5  -1   42.90    6.60
  -3  -5  -1   59.69    8.60
  -3   5   1   51.89    7.80
   3  -5   1   52.19    8.20
   3   5  -1   39.40    7.30
   3  -5  -1   39.80    6.90
  -3   5  -1   32.80    7.30
  -3  -5   1   36.10    7.50
   3  -5  -1   46.90    8.10
   3   5   1   39.60    7.20
  -3   5  -1   37.10    7.20
  -3  -5   1   42.50    5.20
   3   5   1   31.30    6.90
  -3  -5   1   57.89    7.60
  -3  -5   1   47.30    8.80
  -3   6   1  627.44   38.90
   3   6  -1  668.13   39.10
  -3   6   1  621.74   37.10
  -3  -6  -1  631.64   37.60
   3  -6   1  613.14   40.70
  -3  -6  -1  663.13   39.40
  -3   6   1  601.74   39.60
   3   6  -1  686.43   40.90
  -3  -6  -1  606.44   39.10
   3  -6   1  610.64   38.80
  -3  -6   1  622.24   36.50
  -3   6  -1  635.44   39.10
   3  -6  -1  647.04   36.80
   3   6   1  624.64   38.70
   3  -6  -1  623.64   39.30
  -3  -6   1  638.24   40.20
  -3  -6   1  692.13   39.80
   3   6   1  624.04   38.50
   3   6   1  625.24   39.90
   3  -7   1    6.00   10.50
  -3   7   1    3.30    6.60
  -3  -7  -1   -2.90    7.60
   3  -7   1   -0.70    7.60
  -3  -7  -1    7.70    7.50
   3   7  -1   -4.70    7.40
   3   7   1    5.50    7.20
  -3   7  -1    8.30    8.00
   3  -7  -1   13.70    8.00
   3   7   1   -2.90    8.20
  -3  -7   1   -5.40    7.20
  -3  -7   1    8.00    8.90
  -3   8   1  112.19   13.50
  -3   8   1  101.29   12.90
   3  -8   1  100.29   13.40
   3  -8   1   93.89   12.30
  -3  -8  -1   92.29   13.00
   3   8  -1   84.59   12.90
   3   8  -1   98.59   13.90
   3  -8   1   95.19   16.40
   3   8  -1  119.49   13.60
  -3  -8  -1   76.59   11.90
   3   8   1  110.39   13.20
  -3   8  -1  117.89   13.80
  -3   8  -1  108.39   13.60
   3  -8  -1   76.89   11.60
  -3  -8   1   77.89   11.50
  -3  -8   1   80.29   12.60
   3  -8  -1   98.19   13.30
   3   8   1  123.49   15.70
  -3  -8   1  117.89   15.60
  -3   0  -2 1271.97   72.79
   3   0  -2 1192.58   72.39
  -3   0   2 1222.38   72.39
  -3   0  -2 1389.56   72.69
  -3   0   2 1330.27   72.59
   3   0  -2 1265.27   72.49
  -3   0  -2 1244.88   72.69
   3   0   2 1270.07   72.79
   3   0   2 1382.06   72.99
  -3   0  -2 1462.35   72.49
  -3  -1  -2  612.24   37.00
   3  -1   2  736.33   37.60
   3  -1   2  610.54   38.70
  -3  -1  -2  786.92   38.10
   3  -1   2  752.72   37.20
   3   1  -2  602.54   37.90
   3  -1   2  642.64   38.50
   3   1  -2  607.64   37.80
   3  -1   2  609.14   37.10
  -3   1   2  640.94   40.60
  -3   1   2  673.03   37.90
  -3  -1  -2  725.23   38.40
  -3   1   2  640.44   37.70
  -3  -1  -2  793.02   39.20
   3   1  -2  654.63   38.00
  -3  -1   2  638.04   38.40
  -3  -1   2  652.33   38.10
  -3   1  -2  686.33   37.40
   3  -1  -2  652.53   37.70
  -3   1  -2  603.64   37.30
  -3   1  -2  674.03   38.00
   3  -1  -2  671.03   38.10
   3  -2   2   -0.80    3.60
   3   2  -2    1.10    4.20
  -3   2   2   -6.00    4.10
  -3  -2  -2    1.20    3.90
   3  -2   2   -0.90    3.50
  -3   2   2    1.10    4.00
   3  -2   2   -1.20    4.30
   3   2  -2    3.70    4.50
  -3  -2  -2    4.60    3.20
  -3  -2  -2   -3.80    3.60
  -3  -2  -2    7.30    5.30
   3  -2   2    1.80    5.30
   3   2  -2   -0.30    4.30
  -3  -2  -2   -2.00    4.20
  -3   2  -2    2.80    4.00
  -3   2  -2   -1.10    3.70
  -3  -2   2   -5.50    4.30
  -3  -2   2    3.80    4.20
  -3  -2   2    6.70    4.20
   3   2   2    5.00    3.20
   3   2   2   -1.00    3.10
   3  -2  -2    1.50    4.50
   3  -2  -2    3.30    4.30
   3   2   2   -3.60    4.90
   3  -2  -2    5.20    3.30
  -3  -3  -2   43.10    5.80
  -3  -3  -2   51.59    6.40
   3  -3   2   50.49    8.60
   3  -3   2   46.10    6.20
   3   3  -2   50.69    6.80
  -3   3   2   55.49    6.60
   3  -3   2   51.09    6.60
   3  -3   2   49.60    6.20
  -3  -3  -2   38.70    6.00
   3   3  -2   49.10    6.80
  -3   3   2   45.20    6.50
   3   3   2   53.49    7.80
  -3  -3   2   35.50    6.10
   3   3   2   48.10    5.80
  -3   3  -2   40.80    6.30
  -3   3  -2   52.39    6.40
   3   3   2   50.89    5.80
  -3  -3   2   31.90   11.20
   3  -3  -2   35.20    6.20
  -3  -3   2   42.50    6.20
   3  -3  -2   45.30    6.70
  -3  -4  -2  132.29   11.60
   3  -4   2  127.99   14.20
  -3  -4  -2  129.99   11.10
  -3   4   2  136.29   11.70
   3   4  -2  123.79   11.00
  -3  -4  -2  126.19   11.20
  -3   4   2  113.69   11.60
  -3   4   2  127.49   10.90
   3  -4   2  122.99   10.80
   3   4  -2  105.19   11.10
   3  -4   2  123.59   11.20
   3   4   2  132.39   12.30
  -3  -4   2  128.99   11.20
  -3  -4   2  133.89   11.50
  -3  -4   2  109.09   12.20
   3   4   2  121.79   10.60
   3  -4  -2  128.39   11.60
  -3   4  -2  125.69   11.20
  -3   4  -2  114.39   11.50
   3   4   2  141.49   10.70
   3  -4  -2  128.19   12.00
   3  -5   2   91.59   10.90
  -3   5   2   93.99    9.90
   3   5  -2   88.09   10.40
   3  -5   2  134.79   14.50
  -3   5   2   88.99   10.00
  -3  -5  -2   89.59   10.60
  -3   5   2  105.49   11.10
  -3  -5  -2  105.99   10.50
  -3  -5  -2  100.19   10.50
   3  -5   2   96.29   11.10
   3   5  -2   96.49   11.00
  -3   5  -2   84.19   10.10
   3   5   2   96.99   10.50
   3   5   2  120.39   12.40
   3  -5  -2  114.19   11.40
  -3  -5   2   96.99    8.20
  -3  -5   2  103.69   12.70
   3  -5  -2  106.09   10.90
  -3   5  -2  111.19   11.10
  -3  -5   2  100.79   11.10
  -3  -5   2   97.39   10.50
   3   5   2   89.49   10.60
  -3  -6  -2   56.89    9.60
   3  -6   2   58.79   12.20
  -3   6   2   40.30   10.10
  -3  -6  -2   59.29    9.50
   3  -6   2   34.20    8.10
  -3  -6  -2   60.99    8.00
  -3   6   2   66.99    9.20
   3   6  -2   71.29   10.00
   3   6  -2   74.09   10.20
  -3  -6   2   69.29    6.70
   3  -6  -2   46.40    9.00
   3   6   2   70.09    8.90
  -3   6  -2   40.40    8.50
  -3  -6   2   41.20    8.50
  -3  -6   2   55.19    9.20
  -3  -6   2   54.99   10.70
   3   6   2   54.39   10.10
   3   6   2   56.59    8.50
  -3   6  -2   42.60    9.00
   3   7  -2  112.19   13.60
  -3  -7  -2  135.59   14.80
   3  -7   2  134.79   14.90
  -3   7   2  131.69   13.80
   3   7  -2  101.59   12.70
   3  -7   2  130.29   17.40
  -3  -7  -2  102.19   12.90
  -3   7   2  103.09   11.00
   3   7   2   82.89   11.30
  -3  -7   2  131.39   14.90
   3   7   2  116.89   14.00
   3   7   2  100.69   11.90
  -3  -7   2   61.89   12.50
  -3  -7   2  128.49   16.60
  -3   7  -2  134.99   14.10
   3  -7  -2  108.39   13.20
  -3   8   2   26.80    8.50
   3   8  -2    9.50    8.50
  -3  -8  -2   13.80    8.50
   3   8  -2   24.40    9.80
  -3  -8  -2   14.70    9.90
   3  -8   2   11.90    8.50
  -3   8   2   12.00    8.40
   3  -8   2   17.00    8.30
   3  -8   2    7.40   10.20
  -3  -8   2   26.00    8.70
  -3   8  -2   11.40    8.70
   3   8   2   24.60   11.00
   3  -8  -2    4.30    7.30
   3  -8  -2    7.10    9.20
   3   8   2   17.70    8.00
  -3  -8   2    5.10    8.40
  -3   8  -2   10.30    9.90
   3   8   2   13.10    7.60
  -3  -8   2    8.10    9.80
  -3   0  -3   45.40    9.80
   3   0  -3   32.40    5.10
  -3   0   3   46.70    5.90
   3   0   3   55.09    6.70
  -3   0  -3   25.20    4.00
   3   0  -3   49.99    5.20
  -3   0  -3   45.20    5.60
   3   0   3   35.80    6.50
  -3   0  -3   39.60    4.90
  -3   0  -3   34.00    5.20
  -3   0   3   37.70    5.00
   3  -1   3  595.24   31.60
  -3   1   3  536.05   31.70
  -3  -1  -3  572.54   31.90
   3   1  -3  531.25   31.60
  -3  -1  -3  587.04   32.10
  -3  -1  -3  573.64   32.20
  -3  -1  -3  475.85   30.20
  -3  -1  -3  588.94   31.90
   3  -1   3  550.14   34.30
  -3   1   3  555.04   31.40
  -3  -1  -3  560.04   30.20
  -3  -1   3  543.45   31.60
   3  -1  -3  480.05   33.50
  -3   1  -3  549.95   32.90
   3   1   3  556.34   35.50
  -3   1  -3  523.35   32.20
  -3  -1   3  522.05   31.40
  -3   1  -3  575.64   30.70
   3  -1  -3  551.14   31.60
   3  -1  -3  543.65   31.70
  -3   1  -3  502.15   30.60
  -3   1  -3  521.45   31.30
  -3   2   3   69.79    7.00
   3  -2   3   59.09    6.40
  -3   2   3   70.59    7.00
  -3  -2  -3   60.29    7.40
   3   2  -3   62.69    6.90
  -3  -2  -3   61.59    7.30
   3  -2   3  102.89   13.30
   3   2  -3   67.49    7.20
   3   2  -3   73.49    8.40
  -3  -2  -3   70.09    6.90
  -3  -2  -3   69.79    6.40
  -3  -2  -3   75.59    8.90
  -3  -2   3   73.99    7.80
   3  -2  -3   68.29    7.10
  -3   2  -3   82.59    9.60
  -3   2  -3   67.99    6.40
   3  -2  -3   68.19    8.00
  -3   2  -3   65.59    7.40
  -3  -2   3   63.89    6.90
  -3  -2   3   74.29    7.00
   3   2   3   63.19    5.50
   3   2   3   74.59    7.30
  -3   2  -3   57.19    6.70
   3   2   3   72.09    7.90
   3   2   3   62.29    5.40
  -3   2  -3   58.69    5.90
   3  -2  -3   68.79    6.80
  -3   3   3  202.58   13.90
   3  -3   3  183.28   13.00
   3  -3   3  183.38   16.30
  -3  -3  -3  208.78   14.60
  -3  -3  -3  200.18   13.60
   3  -3   3  193.38   13.30
  -3   3   3  202.38   13.90
  -3  -3  -3  201.68   13.50
  -3  -3  -3  193.88   12.60
   3   3  -3  188.48   14.30
   3   3  -3  213.68   14.20
   3   3  -3  195.28   15.10
   3   3   3  175.28   14.10
  -3   3  -3  188.58   14.10
   3   3   3  198.08   12.70
  -3  -3   3  194.98   13.80
   3  -3  -3  191.58   13.60
   3  -3  -3  193.88   14.40
  -3  -3   3  183.58   14.50
  -3   3  -3  201.48   13.90
   3  -3  -3  191.78   14.20
  -3   3  -3  176.78   13.60
   3   3   3  186.88   13.90
  -3   3  -3  189.38   11.20
  -3  -3   3  170.88   13.60
   3   3   3  190.58   12.70
  -3   4   3   59.39    7.80
  -3  -4  -3   70.69    7.90
  -3  -4  -3   51.39    7.20
  -3   4   3   56.19    7.40
  -3  -4  -3   67.69    7.70
  -3   4   3   53.29    7.60
   3  -4   3   56.99    7.30
   3  -4   3   49.10    7.10
   3   4  -3   53.39    7.90
   3  -4   3   62.69   10.40
   3   4  -3   61.19    8.00
  -3  -4   3   70.09    8.10
   3  -4  -3   64.99    8.10
   3  -4  -3   59.49    7.80
  -3  -4   3   59.79    8.00
   3   4   3   65.59    6.90
  -3   4  -3   78.09    8.50
  -3  -4   3   63.89    9.20
   3   4   3   71.99    7.10
  -3   4  -3   43.40    7.30
   3   4   3   67.49    9.00
  -3   5   3  208.78   15.40
  -3   5   3  171.58   15.10
   3  -5   3  199.88   15.10
  -3  -5  -3  208.78   16.00
   3   5  -3  197.98   15.90
  -3  -5  -3  196.58   15.40
  -3   5   3  191.18   14.90
   3  -5   3  192.48   15.10
  -3  -5  -3  182.68   15.30
   3  -5   3  207.78   18.30
  -3   5  -3  187.08   15.60
   3  -5  -3  189.88   15.60
  -3  -5   3  180.78   11.80
   3   5   3  201.38   14.50
  -3   5  -3  202.08   15.80
   3   5   3  190.48   16.30
  -3  -5   3  182.88   15.60
   3  -5  -3  190.48   17.20
   3   5   3  184.38   14.20
  -3  -5   3  215.28   17.50
  -3  -5   3  161.78   16.60
  -3  -6  -3   -3.20    6.80
   3  -6   3    6.10    7.80
  -3  -6  -3    2.50    6.00
   3  -6   3   13.60    6.70
  -3   6   3   12.60    6.60
   3  -6   3    5.00    8.70
   3   6  -3   10.00    7.50
  -3   6   3    9.40    5.40
  -3  -6  -3    4.80    7.30
  -3  -6   3    8.40    6.70
  -3   6  -3   21.20    8.00
  -3  -6   3   11.60    2.40
   3   6   3    4.10    7.40
  -3   6  -3    8.50    6.60
   3  -6  -3    1.40    6.80
   3   6   3    1.80    5.90
   3   6   3    1.10    5.80
  -3  -6   3    6.30    7.00
   3  -6  -3    3.70    6.90
  -3  -6   3    7.70    8.00
   3  -7   3   45.80   11.20
  -3   7   3   39.30    7.40
  -3  -7  -3   31.20    9.00
   3  -7   3   36.40    8.90
  -3  -7  -3   35.10    9.50
  -3   7   3   33.10    8.10
   3   7  -3   54.29    9.90
  -3   7  -3   30.80    9.60
  -3   7  -3   45.80    9.80
   3  -7  -3   63.39   10.30
   3   7   3   45.70    8.60
   3   7   3   46.70    8.60
   3  -7  -3   36.60    9.30
  -3  -7   3   46.40   13.10
  -3  -7   3   25.80    8.40
  -3  -7   3   40.50    9.40
   3   7   3   50.89   10.90
   3  -8   3   -7.30    9.50
   3  -8   3   10.70    8.50
  -3  -8  -3    8.60   13.10
   3  -8   3    2.60    8.00
  -3   8   3    6.70    7.60
  -3   8   3   10.20    8.90
  -3  -8  -3    9.90    8.00
   3   8  -3   14.30    9.10
   3   8   3   23.30    7.80
   3  -8  -3    5.70   13.60
  -3  -8   3   12.90    9.40
   3   8   3   -1.10    5.70
   3  -8  -3    9.10    7.50
  -3  -8   3   -2.90    8.30
  -3   8  -3    0.70    8.40
   3   8   3   11.60    7.70
  -3  -8   3   22.60    8.20
  -3   8  -3   15.60   14.20
   3   8   3   -2.00   14.60
  -3   0   4 1299.07   70.99
   3   0   4 1327.07   71.69
  -3   0   4 1363.96   71.19
  -3   0  -4 1209.78   71.89
  -3   0  -4 1181.88   71.29
   3   0   4 1238.28   71.49
  -3   0  -4 1282.07   71.59
  -3   0  -4 1297.87   71.49
  -3   0  -4 1228.98   71.79
   3   0  -4 1187.48   72.89
  -3   0   4 1300.37   71.79
  -3   0  -4 1295.97   71.69
   3   0  -4 1321.07   71.29
  -3  -1  -4  286.37   18.20
  -3  -1  -4  278.87   18.60
  -3  -1  -4  281.47   18.00
  -3   1   4  281.97   17.30
  -3  -1  -4  292.57   18.30
   3   1  -4  280.67   17.90
   3  -1   4  269.67   17.90
  -3   1   4  283.47   17.40
  -3   1   4  287.57   18.30
   3   1  -4  263.17   18.80
   3   1  -4  267.97   17.50
   3  -1   4  276.07   19.60
   3   1   4  279.17   18.50
  -3   1  -4  291.47   19.70
  -3   1  -4  259.77   18.40
   3  -1  -4  274.87   17.60
  -3   1  -4  261.37   17.50
  -3   1  -4  277.67   16.20
   3   1   4  287.67   18.40
  -3   1  -4  264.17   16.20
   3  -1  -4  285.67   17.60
  -3  -1   4  269.37   17.40
   3   1   4  302.07   18.40
   3  -1  -4  283.17   18.00
   3  -2   4 1217.28   67.69
  -3  -2  -4 1214.48   66.89
  -3   2   4 1228.48   67.59
   3  -2   4 1160.08   69.19
   3   2  -4 1149.78   67.69
   3   2  -4 1208.18   68.79
   3   2  -4 1166.18   67.79
  -3  -2  -4 1272.37   66.99
   3  -2   4 1215.58   66.79
  -3   2   4 1250.87   67.69
  -3  -2  -4 1262.97   68.29
  -3  -2  -4 1218.68   68.49
   3  -2   4 1141.79   66.69
   3   2   4 1169.78   68.19
  -3  -2   4 1210.48   67.79
  -3   2  -4 1155.18   67.19
   3  -2  -4 1163.78   67.89
  -3  -2   4 1190.08   68.59
  -3   2  -4 1211.28   69.59
  -3   2  -4 1161.58   67.09
   3   2   4 1374.56   68.29
   3  -2  -4 1223.08   67.89
  -3  -2   4 1165.58   67.59
   3   2   4 1189.48   68.39
   3  -2  -4 1201.58   67.79
  -3   2  -4 1151.98   68.39
   3   3  -4  341.47   22.10
   3  -3   4  342.17   20.90
   3  -3   4  336.87   23.80
  -3   3   4  347.97   22.50
  -3   3   4  352.06   21.60
   3   3  -4  350.46   22.10
   3   3  -4  337.27   23.30
  -3  -3  -4  370.26   22.70
   3  -3   4  317.77   20.70
  -3  -3  -4  352.96   21.20
  -3   3   4  349.27   21.70
  -3  -3  -4  369.96   21.40
  -3  -3  -4  358.16   21.10
  -3  -3   4  339.37   22.80
  -3   3  -4  349.07   21.50
   3  -3  -4  349.27   22.00
   3  -3  -4  346.17   22.10
   3   3   4  354.46   22.10
  -3  -3   4  345.97   21.70
   3   3   4  332.77   20.20
   3   3   4  332.87   22.40
  -3  -3   4  334.97   21.70
  -3   3  -4  339.47   21.50
   3   3   4  325.87   22.40
  -3   3  -4  333.77   22.40
   3  -3  -4  357.06   22.20
   3   4  -4  570.04   35.10
  -3  -4  -4  573.64   35.30
  -3  -4  -4  564.24   34.30
  -3   4   4  585.64   34.60
   3   4  -4  592.54   35.20
  -3  -4  -4  584.94   34.60
   3  -4   4  573.44   34.10
   3  -4   4  579.64   34.30
  -3   4   4  584.94   34.60
  -3   4   4  559.04   35.10
   3  -4   4  561.14   37.00
  -3  -4  -4  602.34   35.60
   3   4   4  586.94   34.50
   3  -4  -4  597.24   35.20
  -3   4  -4  546.65   35.00
  -3  -4   4  552.44   35.70
  -3  -4   4  576.14   34.70
  -3  -4   4  629.54   35.00
   3   4   4  590.74   33.70
  -3   4  -4  569.64   34.80
   3  -4  -4  578.14   34.80
  -3   4  -4  580.94   34.80
   3   4   4  545.45   35.30
   3  -4  -4  585.04   35.10
   3   4   4  583.74   33.70
  -3   5   4   18.00    6.10
   3  -5   4    3.40    5.60
   3   5  -4    7.30    6.40
   3   5  -4    8.50    6.70
   3  -5   4   11.80    5.70
  -3  -5  -4   21.10    6.90
  -3  -5  -4    8.40    5.90
   3  -5   4    7.90    8.30
  -3   5   4    7.10    5.70
  -3   5   4    5.50    5.90
  -3  -5  -4   11.40    6.90
   3  -5  -4    8.90    8.40
  -3  -5   4    9.10    6.10
   3   5   4    4.60    5.00
   3   5   4    5.20    6.60
   3   5   4   13.50    5.70
   3   5   4   21.00    5.50
  -3  -5   4   11.80    9.50
  -3  -5   4    5.40    7.10
  -3   5  -4   17.90    6.40
   3  -5  -4   14.30    6.90
   3  -6   4  130.19   17.30
  -3   6   4  134.79   13.00
   3  -6   4  136.09   13.30
  -3  -6  -4  132.29   14.40
   3   6  -4  134.19   10.40
  -3   6   4   98.39   12.80
   3  -6   4  120.19   13.00
  -3  -6  -4  137.39   14.00
   3   6  -4  127.89   14.60
   3   6   4  141.59   15.20
  -3  -6   4  154.58   14.30
   3  -6  -4  127.39   14.60
   3   6   4  122.29   12.20
  -3   6  -4  143.29   14.70
   3   6   4  101.39   12.20
   3   6   4  104.99   12.30
  -3   6  -4  124.29   13.30
  -3  -6   4  139.29   15.00
   3  -6  -4  124.09   13.60
  -3  -6   4  133.89   13.60
   3   7  -4    0.70    7.80
  -3   7   4    6.90    7.20
   3  -7   4    8.70    9.80
  -3   7   4    3.60    6.20
  -3  -7  -4   -4.10    7.50
   3  -7   4    7.80    7.40
  -3  -7  -4    3.40    7.80
   3   7   4    8.40    8.80
  -3  -7   4    3.50    7.00
   3  -7  -4   11.60    8.30
   3   7   4    3.80    6.00
  -3  -7   4   -1.70    7.40
   3   7   4   -2.20    5.70
  -3   7  -4   28.20    9.30
  -3   7  -4    5.30    7.50
  -3  -7   4   -3.60    7.60
   3  -7  -4    3.30    7.70
   3  -8   4   79.19   11.80
  -3   8   4   95.29   16.20
   3  -8   4   66.29   11.00
   3   8  -4   72.69   12.00
  -3   8   4   57.29   10.50
  -3  -8  -4   51.19   10.10
   3  -8   4   87.99   15.60
  -3  -8   4   64.49   10.60
  -3   8  -4   57.49   13.50
   3   8   4   57.79    9.70
   3  -8  -4   44.40   10.60
  -3  -8   4   88.19   13.70
  -3  -8   4   79.49   15.20
   3   8   4   76.49    9.20
   3  -8  -4   48.80   11.30
  -3   8  -4   60.39   11.70
   3   8   4   72.89   12.70
   3   8   4   95.19   11.30
  -3   0  -5   16.40    4.80
   3   0  -5   13.30    4.50
  -3   0   5    9.30    5.50
  -3   0   5   15.20    4.10
  -3   0  -5    7.90    5.20
  -3   0   5   13.20    4.00
  -3   0  -5   10.00    4.60
  -3   0  -5   11.40    4.50
   3   0   5   17.30    5.40
   3   0  -5   15.10    4.20
  -3   0  -5   16.80    4.70
   3   0   5   13.10    5.50
  -3  -1  -5  224.78   15.90
   3   1  -5  252.17   16.00
   3   1  -5  224.78   17.30
   3  -1   5  255.17   16.30
  -3   1   5  240.78   16.50
  -3   1   5  240.88   16.60
  -3  -1  -5  239.98   16.30
   3  -1   5  246.38   18.40
  -3  -1  -5  240.98   16.70
  -3   1   5  247.58   15.10
  -3  -1  -5  248.98   16.80
  -3   1   5  198.78   14.60
   3  -1   5  226.88   15.60
   3   1  -5  229.48   15.50
  -3  -1  -5  229.38   16.60
   3   1   5  249.48   16.90
  -3  -1   5  239.68   15.30
  -3   1  -5  224.18   14.00
   3   1   5  230.18   16.50
  -3  -1   5  238.18   15.10
   3  -1  -5  246.58   15.80
  -3   1  -5  235.48   14.10
  -3   1  -5  230.98   16.90
   3  -1  -5  223.28   16.60
  -3   1  -5  252.87   16.00
  -3   1  -5  237.98   17.80
   3  -1  -5  239.68   15.60
  -3  -2  -5   82.19    8.50
   3  -2   5   74.09    5.50
  -3   2   5   61.89    7.50
  -3  -2  -5   64.09    6.40
   3  -2   5   69.59    7.90
  -3  -2  -5   58.09    7.80
  -3  -2  -5   46.90    7.20
  -3  -2  -5   69.69    6.50
   3  -2   5   70.29    8.90
   3   2  -5   67.99    7.50
  -3  -2  -5   73.39    8.30
   3   2  -5   74.49    7.90
   3  -2   5   70.59    5.40
   3   2  -5   76.59    9.30
  -3   2  -5   93.79    8.00
  -3   2  -5   69.59    7.30
  -3   2  -5   71.59   10.40
   3  -2  -5   70.39    7.40
   3  -2  -5   75.89    8.40
   3   2   5   79.79    9.70
   3   2   5   73.69    8.90
  -3   2  -5   56.69    7.80
   3  -2  -5   75.99    8.10
  -3  -2   5   70.09    8.10
   3   2   5   69.99    8.30
  -3  -2   5   72.89    8.10
  -3   2  -5   65.49    7.20
   3   3  -5  493.25   30.40
  -3  -3  -5  462.15   27.30
   3  -3   5  466.65   27.10
   3   3  -5  434.96   28.20
   3  -3   5  456.05   30.30
  -3  -3  -5  472.55   27.50
  -3  -3  -5  450.25   29.10
  -3   3   5  476.55   27.90
   3   3  -5  461.55   28.20
   3  -3   5  468.65   27.10
  -3   3   5  482.65   27.70
  -3   3   5  453.15   29.00
  -3  -3   5  458.95   29.50
  -3  -3   5  460.55   28.00
  -3  -3   5  442.26   27.90
   3  -3  -5  452.45   28.50
   3   3   5  454.95   26.00
   3   3   5  463.25   29.10
  -3   3  -5  462.45   27.80
   3  -3  -5  481.35   28.40
   3   3   5  492.65   28.40
   3   3   5  433.36   28.70
   3  -3  -5  472.65   28.30
  -3   3  -5  472.25   31.10
  -3   3  -5  433.86   27.60
  -3   3  -5  456.45   29.00
   3   3   5  445.16   25.90
   3   4  -5  183.08   15.10
   3   4  -5  170.38   17.30
  -3   4   5  191.98   15.40
   3  -4   5  186.68   13.50
   3  -4   5  172.28   13.10
  -3  -4  -5  196.98   14.40
   3  -4   5  165.88   16.80
  -3   4   5  186.88   13.90
  -3  -4  -5  184.18   15.60
  -3   4   5  193.48   14.00
   3   4  -5  173.18   15.00
  -3  -4  -5  177.98   13.80
  -3  -4  -5  183.28   13.30
  -3  -4   5  175.88   14.10
  -3  -4   5  169.38   15.70
  -3   4  -5  154.88   14.10
  -3   4  -5  181.78   14.30
   3  -4  -5  189.18   14.80
   3   4   5  207.88   14.50
  -3  -4   5  192.78   14.50
   3  -4  -5  190.18   15.10
   3   4   5  170.88   12.00
  -3   4  -5  167.18   14.80
   3  -4  -5  186.98   14.90
   3   4   5  183.18   15.50
   3  -5   5   97.99   10.90
  -3  -5  -5   93.79    8.70
   3  -5   5   91.69    9.60
  -3   5   5   93.69   10.90
  -3  -5  -5  100.99   10.80
  -3   5   5  101.79   11.30
  -3  -5  -5   93.69   10.40
   3   5  -5  102.99   13.40
   3   5  -5   90.59   11.50
  -3  -5  -5   85.99   10.30
   3  -5   5   67.39   15.70
  -3   5   5   85.19    9.60
  -3   5  -5   96.39   11.30
   3   5   5   93.99    9.80
   3   5   5   75.89    8.90
   3  -5  -5   90.19   10.80
   3   5   5   87.19    9.40
   3  -5  -5   99.09   11.10
  -3  -5   5   89.29   11.90
  -3   5  -5   97.49   10.70
  -3  -5   5   94.19   10.30
   3   5   5   81.59   13.20
  -3  -5   5   92.59   10.80
   3  -5  -5   69.99    9.60
   3  -6   5    9.90    6.20
   3   6  -5   -1.40    7.60
  -3  -6  -5    4.90    7.40
  -3   6   5   -3.50    5.90
  -3   6   5   -4.50    6.30
   3   6  -5    4.60    4.20
   3   6  -5   -8.10    7.30
   3  -6   5    1.80    6.20
   3  -6   5    5.60    8.80
  -3   6   5   11.40    6.50
  -3  -6  -5    4.80    7.20
   3  -6  -5    9.00    8.00
  -3   6  -5   -0.70    7.00
   3  -6  -5    3.80    6.30
   3   6   5    5.40    5.60
  -3  -6   5    9.20    7.90
   3   6   5    0.10    4.60
  -3   6  -5    1.40    7.70
   3  -6  -5    1.80    7.10
  -3  -6   5   -4.00    6.20
  -3  -6   5   -3.20    6.60
   3   6   5    5.40    8.30
   3   6   5    3.80    5.80
   3  -7   5   56.29   13.10
  -3  -7  -5   55.39   10.10
   3  -7   5   67.39   10.40
  -3   7   5   59.09    9.90
  -3  -7  -5   70.19   11.50
   3   7  -5   66.49   11.00
  -3   7   5   56.59   10.50
   3   7  -5   80.69   15.40
   3   7   5   90.69    9.60
   3   7   5   59.39   11.70
  -3  -7   5   71.99   11.10
  -3   7  -5   81.19   11.60
   3  -7  -5   54.69   10.90
   3   7   5   80.19    9.50
   3  -7  -5   51.99   10.70
  -3  -7   5   63.39   10.10
  -3  -7   5   71.79   12.40
   3   7   5   68.09    9.30
  -3   7  -5   70.59   11.90
   3  -7  -5   56.29    9.40
   3  -8   5   56.29   14.30
  -3   8   5   34.40    8.60
  -3   8   5   31.20    8.20
  -3  -8  -5   20.90    8.90
   3  -8   5   43.00    9.80
   3   8  -5   33.50    9.70
   3  -8   5   33.20    9.70
  -3  -8  -5   50.59   11.80
   3  -8  -5   38.90    9.90
  -3  -8   5   36.60   10.50
  -3   8  -5   34.20    9.40
   3   8   5   25.10   10.40
  -3  -8   5   25.90    8.90
   3   8   5   35.00    6.70
   3  -8  -5   20.90    7.30
   3   8   5   36.00    8.30
  -3   0  -6  110.49   11.60
  -3   0   6  128.29   11.90
   3   0  -6   97.59    9.20
  -3   0   6  101.29   11.20
  -3   0   6  108.59    8.80
   3   0   6  122.09   11.30
  -3   0  -6  112.99   10.50
  -3   0  -6  115.59   10.80
   3   0   6  108.69   10.70
   3   0  -6  113.59    9.90
  -3   0  -6  106.59   10.60
  -3   0  -6  108.39   10.60
  -3  -1  -6  284.27   19.10
   3   1  -6  260.57   17.70
  -3  -1  -6  275.87   18.20
   3   1  -6  275.17   20.00
  -3  -1  -6  272.17   19.20
  -3   1   6  273.77   17.00
   3  -1   6  273.27   20.60
   3   1  -6  279.77   18.30
  -3   1   6  272.87   16.90
   3  -1   6  277.57   18.10
   3  -1   6  269.57   18.70
  -3   1   6  300.17   19.30
  -3  -1  -6  268.67   18.70
  -3  -1  -6  282.07   19.50
   3   1   6  297.37   19.00
   3  -1  -6  283.87   17.80
  -3  -1   6  288.97   17.50
  -3   1  -6  267.37   18.50
   3  -1  -6  273.77   17.70
   3  -1  -6  289.47   19.30
  -3   1  -6  260.07   16.30
  -3   1  -6  268.67   20.40
  -3  -1   6  283.87   17.40
  -3   1  -6  279.77   16.30
  -3  -1   6  251.27   18.90
   3   1   6  277.67   19.20
  -3  -2  -6  604.54   37.30
  -3  -2  -6  617.14   38.00
  -3   2   6  624.64   38.10
   3   2  -6  616.74   38.70
  -3  -2  -6  603.14   37.40
  -3  -2  -6  585.94   35.60
   3   2  -6  603.84   36.90
  -3   2   6  655.83   37.80
   3   2  -6  603.04   37.00
   3  -2   6  746.43   41.20
  -3   2   6  582.74   36.30
  -3  -2  -6  639.44   37.90
   3  -2   6  639.14   37.40
  -3   2   6  643.24   36.20
  -3  -2  -6  642.84   35.70
  -3   2   6  650.13   36.20
   3   2   6  645.54   38.20
  -3   2  -6  609.94   36.00
  -3   2  -6  607.64   38.10
  -3  -2   6  638.44   36.60
   3  -2  -6  636.24   36.90
   3   2   6  636.54   37.70
   3  -2  -6  633.14   37.70
  -3  -2   6  620.44   36.40
   3  -2  -6  647.34   36.90
  -3   2  -6  656.53   39.50
  -3   2  -6  598.34   36.00
   3   3  -6  250.97   18.20
   3  -3   6  259.07   16.10
   3   3  -6  246.08   18.30
   3  -3   6  248.08   20.50
  -3  -3  -6  270.57   17.00
   3   3  -6  269.17   20.80
  -3   3   6  259.57   19.30
  -3  -3  -6  248.48   19.10
  -3  -3  -6  263.87   19.40
   3  -3   6  259.17   16.20
  -3  -3  -6  286.97   17.10
  -3   3   6  252.37   18.30
   3  -3   6  273.97   18.40
  -3   3   6  234.98   17.10
   3   3   6  247.98   19.20
   3   3   6  269.77   18.80
  -3   3  -6  262.37   17.50
   3  -3  -6  282.07   18.70
   3  -3  -6  282.07   18.30
   3  -3  -6  250.97   16.60
  -3  -3   6  255.57   19.70
  -3   3  -6  276.97   21.10
  -3   3  -6  274.07   17.50
   3  -3  -6  273.27   18.30
   3   3   6  275.07   18.40
  -3   3  -6  258.07   19.10
  -3  -3   6  262.67   17.60
  -3  -3   6  266.87   17.70
   3   4  -6  118.39   15.40
  -3   4   6  122.69   13.30
   3   4  -6  128.59   12.50
  -3   4   6  132.89   11.60
  -3   4   6  130.29   11.40
   3   4  -6  130.19   12.80
  -3  -4  -6  119.79   13.20
  -3  -4  -6  130.69   11.90
   3  -4   6  130.39   15.00
   3  -4   6  128.79   10.30
  -3  -4  -6  128.79   11.70
   3  -4   6  124.69   10.60
   3  -4  -6  131.89   12.90
  -3  -4   6  113.99   13.70
  -3   4  -6  121.69   11.80
  -3  -4   6  125.99   11.70
   3   4   6  116.39   13.30
  -3  -4   6  147.79   12.20
   3   4   6  129.39   13.50
  -3   4  -6  132.79   12.30
  -3   4  -6  107.69   13.20
   3  -4  -6  139.59   12.80
   3   4   6  130.19    8.70
   3   4   6  132.99   12.30
   3  -4  -6  109.09   13.10
  -3   5   6  220.98   18.30
   3  -5   6  222.68   20.60
   3   5  -6  219.48   18.20
  -3   5   6  235.38   16.50
  -3   5   6  229.28   16.90
  -3  -5  -6  225.08   17.30
  -3  -5  -6  232.28   15.90
   3  -5   6  229.48   16.30
   3   5  -6  220.28   18.30
  -3  -5  -6  234.78   17.60
   3  -5   6  209.38   16.00
  -3   5  -6  212.48   23.40
  -3  -5   6  198.18   16.90
   3  -5  -6  190.18   20.70
  -3   5  -6  217.28   17.80
   3  -5  -6  216.28   18.00
   3   5   6  227.18   18.90
   3   5   6  230.18   14.80
  -3  -5   6  215.48   17.20
  -3   5  -6  225.58   18.00
   3  -5  -6  234.38   18.10
   3   5   6  245.88   17.10
   3   5   6  218.38   14.60
  -3  -5   6  225.68   19.20
  -3   6   6   62.99    9.10
   3  -6   6   78.09    9.50
   3  -6   6   91.09    9.90
  -3   6   6   86.49   10.20
  -3   6   6   81.29   11.00
   3   6  -6   71.59   11.40
   3  -6   6   69.99   13.10
  -3  -6  -6   67.69   10.20
  -3  -6  -6   73.59   10.80
   3   6  -6   70.89   11.00
   3   6  -6   71.99    9.20
   3  -6  -6   74.79   10.40
  -3   6  -6   94.99   11.80
   3   6   6   75.39    8.20
  -3  -6   6   62.19    9.70
   3  -6  -6   85.49   11.70
  -3   6  -6   73.59   10.50
   3   6   6   76.29    8.50
   3   6   6   88.09    9.70
   3   6   6   62.89   11.50
  -3  -6   6   73.59   11.50
   3  -6  -6   60.19   10.50
   3   7  -6   15.40    9.10
  -3   7   6   30.20    8.60
  -3   7   6   28.30   11.10
  -3  -7  -6   27.60    9.00
  -3   7   6   22.50    7.60
   3  -7   6   32.90   11.10
   3   7  -6   44.90   11.10
  -3  -7  -6    8.90    7.20
   3  -7   6   18.40    7.60
   3   7   6   22.30    6.50
  -3  -7   6   38.80    8.90
  -3   7  -6   21.60    9.20
   3   7   6   27.90    6.70
  -3  -7   6   38.30   10.90
   3  -7  -6   22.70    9.10
   3   7   6   15.00    9.10
  -3  -7   6   29.10    8.30
   3   0   7  500.65   31.10
  -3   0  -7  501.45   30.80
   3   0   7  502.35   30.80
  -3   0   7  484.85   28.70
  -3   0  -7  490.65   30.60
  -3   0  -7  514.55   27.90
  -3   0  -7  449.06   31.60
   3   0  -7  499.75   29.80
  -3   0   7  523.75   31.20
  -3   0  -7  502.75   27.90
  -3   0  -7  508.85   30.20
   3   0  -7  452.75   29.30
  -3   0  -7  520.35   31.00
   3  -1   7  200.98   14.90
  -3  -1  -7  178.78   13.90
  -3  -1  -7  191.28   15.30
   3  -1   7  190.98   13.90
  -3  -1  -7  190.08   15.10
  -3  -1  -7  199.48   16.10
   3   1  -7  183.68   14.00
  -3  -1  -7  190.08   11.10
  -3   1   7  176.18   12.00
  -3   1   7  174.48   15.10
  -3  -1  -7  177.58   14.70
   3   1  -7  180.28   16.30
   3   1  -7  177.08   13.40
   3  -1  -7  185.28   13.40
  -3  -1   7  185.38   14.90
  -3  -1   7  177.48   12.40
  -3   1  -7  170.38   11.50
   3   1   7  177.78   15.00
  -3   1  -7  180.68   14.40
   3  -1  -7  172.98   13.10
  -3   1  -7  176.38   11.50
  -3  -1   7  178.88   12.50
  -3   1  -7  157.68   16.00
   3  -1  -7  186.88   15.50
  -3  -2  -7   15.90    6.10
   3   2  -7   16.10    5.60
  -3   2   7   18.90    6.90
   3   2  -7   12.40    5.40
  -3  -2  -7   10.90    5.70
   3  -2   7   11.80    6.80
   3   2  -7   15.90    7.70
   3  -2   7   19.90    5.80
  -3   2   7   15.90    5.20
  -3  -2  -7   11.20    6.40
  -3   2   7   15.10    4.20
  -3   2   7   15.00    4.00
  -3   2   7    6.70    5.60
  -3  -2  -7   15.50    6.80
  -3  -2  -7   15.90    3.70
   3  -2  -7   15.10    5.20
   3   2   7   13.20    6.50
  -3  -2   7   11.90    4.40
  -3  -2   7   14.00    4.50
  -3   2  -7   10.40    4.10
  -3   2  -7   13.40    4.20
  -3   2  -7    7.10    5.00
   3  -2  -7    1.20    5.40
  -3   2  -7   14.90    6.90
   3  -2  -7    7.30    5.10
   3   2   7    3.90    6.00
   3   3  -7  171.88   17.00
   3  -3   7  167.78   14.80
   3   3  -7  177.98   14.60
  -3  -3  -7  194.58   16.20
  -3   3   7  173.28   12.90
  -3  -3  -7  178.28   12.90
  -3  -3  -7  207.38   13.10
   3  -3   7  166.68   16.90
  -3   3   7  180.98   16.00
  -3   3   7  157.28   13.90
   3  -3   7  177.08   11.20
  -3   3   7  181.48   12.70
  -3  -3  -7  190.98   16.30
   3   3  -7  171.18   14.60
   3  -3  -7  185.28   14.40
  -3   3  -7  169.78   13.50
  -3   3  -7  215.18   20.80
  -3   3  -7  180.38   15.50
   3  -3  -7  184.48   14.60
  -3  -3   7  187.98   13.80
   3  -3  -7  176.28   13.10
   3  -3  -7  163.98   15.30
   3   3   7  183.38   15.90
  -3  -3   7  175.08   13.40
   3   3   7  182.48   15.40
  -3   3  -7  175.78   13.60
   3   4  -7  113.09   12.50
  -3  -4  -7  106.19   11.00
   3  -4   7   98.09    8.90
   3  -4   7  112.19   14.70
  -3  -4  -7  114.19   11.40
  -3   4   7  108.29   10.20
  -3  -4  -7  110.69   13.10
  -3   4   7   84.79   11.40
   3   4  -7  106.09   11.70
  -3   4   7  124.09   12.50
   3  -4   7  115.29    9.20
   3   4  -7  113.29   15.40
   3  -4   7  104.19   12.30
  -3  -4   7   96.99   13.70
   3  -4  -7  110.89   11.40
  -3   4  -7  116.69   12.80
  -3   4  -7  103.59   10.70
   3   4   7  116.19   13.00
  -3  -4   7   97.49   11.00
   3  -4  -7  114.59   12.00
   3   4   7  126.59   16.90
  -3   4  -7   89.69   13.70
   3  -4  -7  118.19   12.50
  -3  -4   7   98.99   11.20
  -3   4  -7  108.49   11.50
  -3  -5  -7   35.90    8.00
  -3   5   7   36.00    9.30
   3  -5   7   32.20    6.20
   3   5  -7   31.50    8.30
  -3   5   7   41.70    7.00
  -3  -5  -7   45.80    7.90
  -3  -5  -7   13.40    7.50
  -3   5   7   21.90    6.30
   3   5  -7   47.30    9.50
  -3   5   7   27.90    8.40
   3  -5   7   37.10    6.40
  -3  -5  -7   32.10    7.10
   3  -5   7   41.40   10.60
   3  -5  -7   37.60    8.80
   3   5   7   32.60    9.00
  -3  -5   7   42.10    7.70
   3  -5  -7   28.60    8.20
  -3  -5   7   38.10    4.90
   3  -5  -7   31.60    8.10
  -3  -5   7   52.59    8.00
  -3   5  -7   46.40   12.30
   3   5   7   43.70    7.70
  -3   5  -7   28.20    7.70
  -3   5  -7   23.80    8.20
   3   5   7   29.50    4.70
  -3   6   7   11.60    7.90
   3   6  -7   -3.00    8.20
  -3  -6  -7    8.10    7.50
   3   6  -7    6.40    5.20
  -3  -6  -7   11.20    5.70
   3  -6   7   15.10    8.90
  -3   6   7    4.40    5.50
  -3   6   7    0.00    8.80
  -3  -6  -7    1.00    7.00
   3  -6   7    2.30    5.20
   3  -6   7    5.50    5.90
   3   6  -7    3.30    7.70
  -3   6   7   10.70    5.80
   3  -6  -7    6.10    7.50
  -3   6  -7    0.60    7.30
   3  -6  -7   12.90    8.00
   3   6   7   11.90    8.50
   3   6   7   -2.20    2.40
   3   6   7   16.20    4.40
  -3  -6   7   -6.10    5.70
   3   6   7    8.80    6.10
   3  -6  -7   17.10    7.90
  -3   6  -7    7.70    8.50
  -3  -6   7    5.20    6.50
  -3  -6   7   17.50    8.60
  -3   7   7   52.09   13.10
   3   7  -7   55.79   11.70
   3  -7   7   46.00    8.60
  -3  -7  -7   43.60   10.00
  -3  -7  -7   44.40    8.90
  -3   7   7   52.69    8.60
  -3   7   7   40.30   10.40
   3   7  -7   28.00   14.20
   3  -7   7   53.89   12.70
   3  -7  -7   29.30    9.20
  -3  -7   7   51.49    9.50
   3  -7  -7   50.59   10.70
  -3   7  -7   46.40   10.30
   3   7   7   62.99    8.20
   3  -7  -7   43.90   10.30
  -3  -7   7   46.20   11.40
   3   7   7   54.39    6.80
  -3  -7   7   50.69   10.00
  -3   0  -8   55.39    8.00
   3   0   8   50.19    8.20
  -3   0   8   58.19    8.60
   3   0   8   66.49    9.40
  -3   0   8   58.09    5.50
  -3   0   8   48.40    6.20
  -3   0  -8   50.89    8.00
  -3   0  -8   45.10    5.20
  -3   0  -8   64.89   10.60
   3   0  -8   52.59    6.70
   3   0  -8   40.60    9.10
   3   0  -8   51.39    7.20
  -3   0  -8   63.19    9.10
  -3   0   8   61.09    9.00
  -3   0  -8   49.30    5.40
  -3   1   8   56.19    6.10
  -3   1   8   57.09    6.30
  -3  -1  -8   52.09    7.80
   3   1  -8   57.89    7.70
  -3  -1  -8   67.89    9.60
   3  -1   8   69.59    8.70
  -3   1   8   66.39    9.40
   3  -1   8   57.39    8.00
  -3  -1  -8   38.40    7.50
   3   1  -8   67.79    8.10
  -3  -1  -8   63.19   10.50
  -3   1   8   59.29    8.90
  -3  -1  -8   64.79    5.70
   3   1  -8   50.29   10.20
   3   1   8   75.59    9.40
  -3   1  -8   64.59    8.30
  -3  -1   8   58.89    6.20
   3  -1  -8   67.59    7.90
  -3  -1   8   79.79   10.00
  -3  -1   8   55.59    6.70
  -3   1  -8   70.99    6.40
  -3   1  -8   58.49    9.40
   3  -1  -8   58.49    7.40
  -3  -2  -8  108.99    8.70
  -3   2   8  102.29   10.80
  -3   2   8  118.09   12.90
  -3  -2  -8  107.29    8.80
   3  -2   8  109.69   14.00
  -3  -2  -8   97.19   12.10
  -3   2   8   91.09   11.20
   3   2  -8  116.79   11.30
  -3  -2  -8   96.29   11.60
   3   2  -8   95.19   13.50
   3  -2   8   92.89   10.10
  -3   2   8  104.69    8.10
  -3   2   8  100.69   10.00
   3   2  -8  110.09   11.40
   3  -2   8  143.19   12.40
   3  -2  -8   73.99    9.80
   3   2   8  103.99   12.30
  -3  -2   8  109.19   12.50
  -3   2  -8  113.29    9.20
  -3   2  -8  108.69   12.60
   3  -2  -8  102.79   10.70
   3   2   8   98.29   12.50
  -3  -2   8  104.89    9.20
  -3   2  -8  103.59   20.10
  -3  -2   8   94.99    9.20
   3  -2  -8  106.79   11.30
   3  -2  -8   97.79   10.10
  -3   2  -8  101.59    9.30
  -3   3   8  363.96   22.20
  -3  -3  -8  358.16   25.10
   3  -3   8  318.07   34.20
   3   3  -8  372.56   24.30
   3   3  -8  353.86   32.80
  -3   3   8  355.16   21.90
  -3  -3  -8  367.46   25.60
  -3   3   8  319.57   23.30
  -3  -3  -8  366.46   22.60
   3   3  -8  387.26   24.40
   3  -3   8  364.66   24.70
  -3  -3  -8  379.16   22.60
  -3   3  -8  384.16   27.80
   3   3   8  404.66   33.30
  -3   3  -8  336.57   25.10
  -3   3  -8  360.16   23.20
   3  -3  -8  387.76   24.10
   3  -3  -8  364.46   23.90
  -3  -3   8  364.56   23.50
   3   3   8  368.36   24.90
  -3  -3   8  367.96   23.00
  -3   3  -8  359.46   23.00
   3  -3  -8  349.96   23.10
  -3  -3   8  388.96   23.10
   3  -4   8   12.30    6.70
   3  -4   8   11.60    3.50
  -3   4   8   12.10    6.80
  -3   4   8   10.70    4.20
  -3  -4  -8    2.20    5.80
   3   4  -8   -1.00    6.50
  -3   4   8   10.10    4.80
  -3  -4  -8   10.60    7.90
   3   4  -8   -3.40    7.60
   3  -4   8   16.60    8.00
   3   4  -8   18.40    7.70
  -3   4   8   13.90    7.80
  -3  -4   8    4.10    5.20
  -3   4  -8    7.80    5.80
   3  -4  -8    5.90    6.70
   3  -4  -8    2.90    7.20
  -3  -4   8    8.30    4.70
  -3   4  -8   -2.30    6.00
   3  -4  -8   17.10    6.80
  -3  -4   8   11.30    5.70
   3   4   8    9.90    7.80
  -3   4  -8    7.30    6.20
   3   4   8    9.40    7.00
  -3   4  -8    3.40    9.90
   3   5  -8    6.40   11.60
  -3  -5  -8   17.20    7.20
  -3   5   8    9.50    5.30
   3  -5   8    7.40    4.60
  -3  -5  -8    4.90    6.70
   3   5  -8   10.90    8.00
   3  -5   8   14.10    4.70
   3  -5   8    6.30    7.40
  -3   5   8    9.90    8.50
  -3   5   8    6.70    7.50
   3   5  -8   10.70    7.60
   3  -5   8   23.50    9.70
  -3   5  -8   10.70    7.50
   3  -5  -8   15.60    8.00
  -3  -5   8   12.20    3.60
  -3   5  -8   18.70    7.40
  -3  -5   8   22.00    6.60
  -3  -5   8   10.20    6.20
  -3   5  -8   24.70    7.60
   3  -5  -8   15.40    8.10
   3  -5  -8   -0.10    7.10
   3   5   8   17.20    8.00
  -3  -5   8   21.30    8.90
  -3  -6  -8   29.90    8.30
  -3   6   8   30.20    6.90
  -3  -6  -8   37.80    7.70
  -3   6   8   34.50    6.70
   3   6  -8   30.90    9.00
  -3  -6  -8   28.20    8.80
  -3   6   8   41.80    9.40
  -3   6   8   24.10   10.00
   3  -6   8   36.40   11.30
   3  -6   8   31.20    9.40
   3   6  -8   17.10    6.80
   3   6  -8   64.29   11.40
  -3  -6  -8   32.80    9.10
   3   6   8   14.50   10.10
  -3  -6   8   39.70    7.90
   3  -6  -8   37.60    9.20
  -3  -6   8   41.10   11.50
  -3   6  -8   34.10    7.40
  -3   6  -8   42.90   10.40
  -3   6  -8   50.59    9.40
  -3   7   8   42.70   10.50
  -3  -7  -8   70.19   16.60
  -3  -7  -8   47.50   12.00
   3  -7   8   67.79    9.20
  -3  -7  -8   48.10   10.60
  -3   7   8   51.69   22.10
  -3   7   8   60.59    8.90
   3  -7   8   43.70   12.40
   3   7  -8   65.89   11.10
  -3   7  -8   52.09   14.20
   3  -7  -8   76.79   12.60
  -3  -7   8   78.09   11.10
  -3  -7   8   49.90   11.50
   3   7   8   69.39   14.10
  -3  -7   8   69.59   10.10
   3  -7  -8   39.70    9.70
  -3   7  -8   82.89   13.10
   3  -7  -8   70.69   14.20
   3   0  -9   55.09    7.70
  -3   0   9   53.09    4.90
  -3   0   9   55.79    9.60
   3   0   9   48.10    8.30
  -3   0  -9   32.10    7.30
  -3   0  -9   58.49    8.40
  -3   0  -9   44.90    5.10
   3   0  -9   54.89   10.00
  -3   0  -9   45.40    8.80
   3   0   9   45.90    9.60
  -3   0   9   46.10    8.60
  -3   0  -9   49.80   10.80
   3   0  -9   44.40    6.80
   3  -1   9    5.70    6.30
   3  -1   9    6.30    5.70
  -3  -1  -9    6.90    7.50
   3   1  -9    7.40    5.90
  -3   1   9    3.00    6.50
  -3  -1  -9  -12.00   10.10
  -3  -1  -9    5.50    8.10
  -3   1   9    2.50    2.70
   3   1  -9    1.20    6.50
  -3   1   9    5.20    6.60
  -3  -1  -9    9.70    5.80
   3   1  -9    9.10    5.30
   3  -1  -9   -0.80    4.90
  -3   1  -9    6.10    7.10
   3   1   9   -2.20    6.50
  -3   1  -9   -3.30    5.20
  -3   1  -9   -3.50    3.50
  -3  -1   9   -0.10    6.30
  -3   1  -9    3.00    6.10
  -3   1  -9    0.90    3.90
   3  -1  -9   -2.90    5.20
  -3  -1   9    5.10    3.20
  -3  -1   9    3.60    6.50
  -3   2   9   42.80   10.00
  -3  -2  -9   35.90    9.40
  -3  -2  -9   26.10    7.90
  -3  -2  -9   44.50    5.70
   3   2  -9   47.20    7.90
  -3  -2  -9   47.00    5.60
   3  -2   9   33.90    7.20
  -3   2   9   45.90    5.30
  -3  -2  -9   50.79    8.70
   3   2  -9   36.50    7.40
   3   2  -9   48.60   10.40
  -3   2   9   43.70    9.10
  -3  -2  -9   33.60    8.10
   3  -2   9   54.29    9.20
  -3   2   9   42.80    7.20
  -3   2  -9   45.50    6.40
  -3  -2   9   49.10    5.80
  -3   2  -9   20.30    6.90
   3   2   9   47.00    8.90
  -3  -2   9   35.80    7.80
   3  -2  -9   48.10    7.60
   3  -2  -9   48.10    7.30
   3  -2  -9   30.60    7.90
   3   2   9   48.80    9.30
   3  -2  -9   54.99    8.40
  -3  -2   9   58.09    8.20
  -3  -2   9   50.79    5.80
  -3   2  -9   46.80    6.30
  -3  -3  -9    1.20    5.00
   3   3  -9   -1.20    6.80
  -3  -3  -9   -1.20    4.80
   3   3  -9   -5.80    6.10
   3   3  -9    1.30    7.80
  -3   3   9   -1.70    2.80
   3  -3   9    6.00    8.00
   3  -3   9    1.80    7.10
  -3   3   9   11.00    7.40
  -3  -3  -9    4.50    7.90
  -3   3   9    1.90    3.80
  -3   3   9    4.60    5.60
  -3  -3   9   -8.00    6.80
  -3  -3   9    0.50    4.10
  -3  -3   9   -1.50    5.40
  -3   3  -9   -0.90    5.30
  -3  -3   9    1.20    4.60
   3  -3  -9   -4.10    5.40
  -3   3  -9   -1.10    5.10
   3  -3  -9   -0.50    6.30
   3   3   9    1.70    6.90
   3   3   9    0.70    6.60
   3  -3  -9    5.90    6.10
  -3   3  -9   -4.40    6.50
   3  -3  -9    1.90    6.10
  -3  -4  -9    0.60    6.10
  -3   4   9    5.80    8.20
   3   4  -9   -1.10    9.00
  -3  -4  -9   -6.90    5.40
   3  -4   9    2.60    8.90
  -3   4   9   -0.80    6.40
  -3   4   9    0.20    3.80
   3   4  -9   -0.40    7.00
   3  -4   9   -1.20    6.50
  -3   4   9   -3.50    3.20
   3   4  -9    3.50    7.50
  -3   4  -9   -2.30    6.10
   3   4   9   -3.20    6.80
  -3   4  -9   -0.70    5.60
  -3  -4   9   -0.10    4.60
   3  -4  -9    3.60    7.00
   3  -4  -9   -0.40    5.60
  -3  -4   9    3.40    5.00
   3  -4  -9    7.40    6.50
   3  -4  -9    6.50    7.10
  -3  -4   9   -0.60    5.00
   3   4   9   11.50    8.00
  -3   5   9    2.90    8.50
  -3   5   9   -1.30    3.10
   3  -5   9    3.30    2.70
  -3  -5  -9    2.50    7.10
   3  -5   9    2.90    7.10
   3  -5   9    8.80    9.90
  -3   5   9    0.60    7.40
  -3   5   9    3.30    4.40
   3  -5   9    1.50    3.40
   3   5  -9   -9.50    6.70
  -3  -5  -9    6.50    8.00
   3   5  -9    9.20    8.40
  -3  -5  -9    2.40    6.80
   3  -5  -9    0.00    7.80
  -3  -5   9   13.70    9.30
  -3  -5   9   -0.60    3.40
  -3   5  -9   -4.10    7.50
  -3  -5   9   -5.70    5.00
   3   5   9    8.70    8.50
  -3   5  -9    1.60    6.90
   3   5   9   -5.20    7.50
  -3   5  -9   -1.10    8.10
  -3  -5   9   -4.60    5.20
   3  -5  -9   -5.30    6.50
   3  -6   9    6.20    9.60
  -3  -6  -9    1.00    7.50
   3  -6   9    7.80    8.10
  -3   6   9    7.40    7.80
  -3  -6  -9   15.50    9.70
   3  -6   9    6.70    3.30
  -3  -6  -9    0.20    7.00
  -3   6   9   -1.80    4.60
   3   6  -9   11.00    7.90
  -3   6   9    1.40    8.10
   3   6  -9    3.40    4.80
   3   6  -9    3.20    8.40
   3  -6   9    1.20    4.20
  -3  -6  -9    2.60    6.60
  -3  -6   9   -2.60    7.90
   3  -6  -9   -4.10    7.20
  -3   6  -9   -0.60    8.60
  -3  -6   9   -6.80    6.20
   3   6   9   -0.70    8.50
  -3   6  -9   -4.40    7.40
   3  -6  -9    0.60    7.40
   3  -6  -9   -4.40    8.20
   3   0 -10   55.09   11.80
   3   0  10   47.00   10.50
  -3   0 -10   53.09    9.20
   3   0  10   55.49   10.30
   3   0 -10   48.70    7.80
  -3   0  10   77.39   11.10
  -3   0  10   60.29   11.70
  -3   0 -10   82.29   11.90
  -3   0 -10   54.29   12.40
  -3   0 -10   58.29    6.30
  -3   0 -10   33.80    8.20
   3   0 -10   64.39    8.90
  -3   0 -10   69.09    6.60
   3  -1  10  106.19   12.70
   3   1 -10  127.29   16.60
   3  -1  10  137.99   14.50
   3   1 -10  108.99   11.30
  -3  -1 -10  106.29   13.10
  -3  -1 -10  123.09   17.10
  -3  -1 -10   97.89   12.70
   3   1 -10  131.29   12.60
  -3   1  10  131.49   14.70
  -3   1  10  113.89   14.30
  -3  -1 -10  128.09    9.70
  -3  -1 -10  116.19   14.00
  -3   1 -10  123.79   10.10
   3  -1 -10  145.29   12.80
  -3  -1  10  122.09   13.90
  -3   1 -10  110.59   13.50
  -3   1 -10  132.69    9.90
   3  -1 -10  118.69   11.50
  -3  -1  10  113.39    8.40
  -3   1 -10  136.29   13.70
   3   1  10  130.79   14.40
  -3  -1  10  127.09   14.40
  -3  -1  10  103.59   10.60
  -3   2  10   39.80    7.50
   3   2 -10   54.49    8.60
   3   2 -10   45.10    9.70
   3  -2  10   38.20    8.40
  -3  -2 -10   34.50   10.40
  -3  -2 -10   43.40    5.80
  -3  -2 -10   39.30    5.70
   3   2 -10   54.99   10.90
   3  -2  10   34.30    7.30
  -3   2  10   52.79    9.90
  -3  -2 -10   38.50   10.00
  -3  -2  10   46.20    5.30
   3  -2 -10   39.40    8.00
   3  -2 -10   48.20    9.00
  -3  -2  10   40.00    8.90
  -3  -2  10   30.20    7.90
   3  -2 -10   49.50    7.50
  -3   2 -10   31.80    6.40
   3   2  10   25.80    8.70
   3  -2 -10   43.30   10.00
  -3  -2  10   37.70    5.00
  -3   2 -10   50.29    6.80
   3   3 -10   85.29   10.40
  -3   3  10   76.29    9.70
   3  -3  10   60.59   10.80
  -3  -3 -10   89.29   12.80
  -3   3  10   76.19    6.00
  -3   3  10   74.29   11.00
   3   3 -10   76.69   10.60
  -3  -3 -10   75.49    8.50
  -3  -3 -10   81.09    9.40
   3   3  10   69.79   11.10
   3  -3 -10   82.79   10.00
   3  -3 -10   79.29   10.00
  -3  -3  10   93.09   13.00
  -3  -3  10   75.29    9.90
  -3   3 -10   72.59    9.00
   3   3  10   69.29   11.10
  -3  -3  10   69.59    7.90
  -3  -3  10   65.29    7.40
   3  -3 -10   83.89   13.20
  -3   3 -10   70.89    8.90
   3  -4  10   31.00    9.50
   3   4 -10   39.40    8.70
  -3  -4 -10    5.70    9.50
   3   4 -10   26.10    9.00
  -3  -4 -10   28.40    7.00
  -3  -4 -10   21.40    6.80
  -3   4  10   16.70    8.30
   3  -4  10   32.30    8.40
  -3   4  10   39.70    9.90
  -3  -4  10   28.70    5.90
  -3   4 -10   27.10    8.00
   3   4  10   12.60    8.30
   3  -4 -10   28.50    8.80
   3   4  10   26.00    8.60
   3  -4 -10   28.10    7.50
  -3   4 -10   26.60   12.50
  -3  -4  10   28.00   10.00
   3  -4 -10   30.70    7.50
  -3   4 -10   21.80   13.10
  -3  -4  10   30.40    6.30
  -3   4 -10   19.60    9.40
  -3  -4  10   34.10    5.90
   3   5 -10   71.79   11.50
  -3  -5 -10   54.29   10.50
  -3   5  10   58.49   10.50
  -3  -5 -10   71.59   13.20
  -3   5  10   66.69    6.90
  -3  -5 -10   53.19    9.30
   3  -5  10   68.89   11.30
   3  -5  10   44.40   11.80
   3   5 -10   50.79   12.40
  -3   5  10   50.09   10.50
   3   5 -10   54.29   10.30
  -3  -5 -10   77.59   10.00
  -3  -5  10   61.89    8.00
   3  -5 -10   71.19   10.30
   3   5  10   65.59   11.90
  -3   5 -10   50.89   11.00
  -3   5 -10   60.99   10.50
  -3   5 -10   54.89    9.50
  -3  -5  10   49.20    8.10
   3  -5 -10   51.29   10.60
  -3  -5  10   89.59   13.80
   3  -5 -10   67.39   11.40
   3   5  10   42.10   10.60
  -3  -5  10   59.29    6.90
  -3   0 -11    8.90    9.50
  -3   0 -11    6.90    6.60
  -3   0 -11    4.20    4.70
  -3   0 -11    5.20    6.80
  -3   0  11    0.70    7.40
  -3   0 -11    5.20    4.20
   3   0 -11    8.60    7.10
   3   0  11    1.80    7.40
  -3   0  11   -4.70    7.10
   3   0  11    4.80    6.80
  -3  -1 -11   55.99   10.40
  -3  -1 -11   64.29   10.90
   3   1 -11   55.49    8.90
  -3  -1 -11   69.59   10.50
  -3   1  11   51.89    9.90
   3   1 -11   73.39   13.40
  -3  -1 -11   84.19   13.70
  -3   1  11   53.99   10.70
  -3  -1 -11   74.29    8.40
   3  -1  11   87.69   12.40
   3  -1  11   63.49   10.20
  -3  -1 -11   86.09    8.20
  -3  -1  11   79.39   11.20
   3   1  11   78.59   11.40
  -3   1 -11   91.89   11.10
  -3  -1  11   59.89   10.50
  -3   1 -11   84.89    8.70
  -3   1 -11   61.59    9.90
   3  -1 -11   81.59    9.30
   3  -1 -11   81.89   10.00
  -3   1 -11   82.79    8.70
  -3   2  11    8.50    6.10
  -3   2  11   17.10    8.50
  -3  -2 -11   20.40    9.30
   3  -2  11    8.80    7.40
  -3  -2 -11   10.30   10.50
  -3  -2 -11   12.40    5.10
   3   2 -11   13.60    7.90
   3   2 -11   20.10    8.60
  -3  -2 -11   16.20    5.10
   3  -2  11   -1.30    6.30
  -3   2 -11   12.70    5.60
   3  -2 -11   22.20    7.70
  -3  -2  11    5.00   12.10
  -3  -2  11    6.80    2.80
   3  -2 -11   21.10    6.60
  -3   2 -11   13.70    8.80
  -3  -2  11    9.00    7.60
  -3   2 -11   12.80    5.50
   3   2  11    3.70    7.70
  -3   2 -11    9.80    7.60
  -3  -3 -11   42.60    9.70
  -3   3  11   31.80    9.30
   3   3 -11   26.60    8.90
   3   3 -11   53.29   13.20
  -3  -3 -11   27.80    6.50
  -3  -3 -11   28.50    9.40
  -3   3  11   34.50    7.40
   3   3 -11   53.09    8.90
  -3  -3 -11   20.50   11.20
   3  -3  11   53.69   10.30
  -3  -3 -11   40.30    7.00
   3  -3 -11   32.30    8.60
  -3   3 -11   34.10    8.90
   3  -3 -11   50.89   11.60
   3   3  11   36.70    9.00
  -3  -3  11   40.30    8.10
  -3   3 -11   53.39    9.90
   3   3  11   39.10   10.00
  -3   3 -11   40.60    7.40
  -3  -3  11   41.60    5.10
  -3   3 -11   44.10    7.80
  -3   3 -11   38.50   12.50
   3  -3 -11   21.30    9.00
   3  -3 -11   40.00    8.20
  -3  -3  11   45.80   10.60
   3   4 -11   -8.30    7.90
  -3  -4 -11   -0.90    6.30
   3   4 -11   -5.00    6.80
  -3  -4 -11   -3.10    8.00
  -3  -4 -11   -6.30    5.80
  -3   4  11    8.50    6.80
  -3   4  11    0.60    8.20
   3  -4  11   -2.60    7.30
   3  -4  11   -0.80    7.10
   3   4 -11    4.10    8.30
  -3  -4  11    0.60    5.20
   3  -4 -11   -3.20    7.40
  -3   4 -11   -2.80   10.00
  -3   4 -11   18.00    7.50
   3  -4 -11    5.30    6.80
  -3   4 -11   -2.80    7.60
  -3   4 -11  -11.90    6.30
   3   4  11   -7.30    7.30
  -3  -4  11    4.50    3.00
   3   4  11   -7.80    6.90
   3  -4 -11   21.30    8.30
  -3  -4  11  -10.40    8.20
   3  -4 -11   -1.80    6.60
  -3  -4  11    5.60    4.00
   3   5 -11   43.30    9.70
  -3  -5 -11   36.50    8.40
   3  -5  11   34.60   10.20
  -3   5  11   42.30   11.40
  -3  -5 -11   41.10    8.80
   3   5 -11   31.90   11.30
  -3  -5 -11   48.00   12.90
  -3  -5 -11   54.29   11.20
   3   5 -11   45.30   12.50
   3  -5  11   21.10    8.80
  -3   5  11   36.90    9.00
  -3   5 -11   50.19    9.60
   3   5  11   32.30    9.50
  -3   5 -11   25.10   17.50
  -3  -5  11   43.70    6.50
   3  -5 -11   38.50   11.70
  -3  -5  11   42.40   11.90
  -3   5 -11   41.60    9.10
  -3   5 -11   32.10    9.40
   3  -5 -11   40.20    9.90
   3  -5 -11   34.80    8.90
  -3  -5  11   28.40    5.50
   3   0  12  110.69   14.10
  -3   0  12  135.09   15.80
  -3   0 -12  108.89   10.70
   3   0  12  114.79   14.50
  -3   0  12   96.79   13.10
  -3   0 -12  118.29   13.80
  -3   0 -12  109.79   10.40
  -3   0 -12  124.59   15.10
   3   0 -12  129.39   14.30
  -3   0 -12  158.38   19.40
   3   0 -12  134.99   17.80
  -3  -1 -12   97.69    9.90
   3   1 -12   95.19   10.80
  -3   1  12   64.39   11.70
  -3  -1 -12   85.99   13.00
   3  -1  12   86.09   13.30
  -3  -1 -12  103.69   15.90
   3  -1  12   98.39   12.50
  -3  -1 -12   93.09   11.80
   3   1 -12  119.69   17.00
  -3  -1 -12   67.09   11.10
  -3   1  12   87.39   13.00
   3   1 -12  119.19   12.70
  -3  -1 -12   96.99    9.30
   3  -1 -12   88.69   11.80
   3   1  12   88.99   13.10
  -3   1 -12   97.09    9.80
  -3   1 -12   92.39    9.90
  -3   1 -12   76.09   13.80
  -3   1 -12  101.39   12.20
  -3   1 -12   86.59   12.80
  -3  -1  12   66.89   11.20
  -3  -1  12   93.39   12.10
   3  -1 -12   87.49   15.90
   3  -1 -12  111.39   12.10
   3   2 -12   84.49   11.20
   3  -2  12   81.09   11.90
  -3  -2 -12  103.29    9.90
  -3   2  12   78.29   12.60
   3   2 -12  101.19   12.20
  -3  -2 -12  102.49   16.50
   3   2 -12  113.79   16.40
  -3  -2 -12   94.09   10.20
  -3  -2 -12   90.49   12.10
   3  -2 -12   96.89   11.80
  -3  -2  12   84.89   13.10
  -3   2 -12   83.29   20.10
   3  -2 -12   83.99   10.40
   3  -2 -12   94.49   12.10
   3   2  12   74.29   12.30
  -3   2 -12   98.19   10.70
  -3   2 -12  124.29   13.80
  -3   2 -12  100.59   10.10
  -3  -2  12   89.09   11.40
  -3  -3 -12   19.70    9.80
  -3  -3 -12   27.40    6.80
   3   3 -12   35.50   18.80
   3  -3  12   23.10    8.90
   3   3 -12   14.70    7.90
  -3   3  12   28.40   11.10
  -3  -3 -12   25.20    6.50
  -3   3  12   23.20    7.50
   3   3 -12   31.10    9.40
  -3  -3 -12   34.30   10.20
   3  -3 -12   42.20   12.00
  -3   3 -12   37.90   10.80
   3  -3 -12   35.60    9.20
   3   3  12   14.00    8.50
  -3   3 -12   20.40    8.90
  -3   3 -12   26.00   12.50
  -3  -3  12   18.50    8.60
  -3   3 -12   23.00    7.50
  -3  -3  12   28.90    7.90
   3  -3 -12   42.90    9.20
   3  -3 -12   20.80    7.80
   3   4 -12   39.90    9.30
  -3  -4 -12   45.20   17.30
  -3   4  12   42.60    8.40
  -3   4  12   31.00    9.80
  -3  -4 -12   34.30   10.50
   3   4 -12   51.39   11.30
   3  -4  12   47.50   11.00
   3   4 -12   54.29   12.80
  -3  -4  12   42.00    8.30
   3   4  12   42.80   11.70
   3  -4 -12   37.60    8.70
   3  -4 -12   36.80   10.70
  -3  -4  12   47.30   11.60
  -3   4 -12   26.90    8.10
  -3   4 -12   37.50   18.70
   3  -4 -12   59.09   10.10
   3  -4 -12   49.20   10.10
  -3   4 -12   58.79    9.70
   3   4  12   40.70    9.70
  -3   4 -12   35.10    8.10
   3   0  13   55.89   10.80
  -3   0 -13   74.29    8.10
   3   0 -13   69.39   13.40
  -3   0 -13   50.09   10.50
  -3   0 -13   63.69    8.10
  -3   0 -13   53.19   10.00
   3   0 -13   87.79   11.30
  -3   0 -13  104.59   16.90
  -3   0  13   69.49   12.00
  -3   0  13   74.19   16.50
  -3  -1 -13   35.80    6.80
  -3  -1 -13   38.70   12.50
   3  -1  13   40.20    8.90
   3   1 -13   38.30    9.80
   3  -1  13   22.60    9.70
   3   1 -13   32.90    8.30
   3   1 -13   61.09   15.40
  -3   1  13   54.29   11.20
  -3  -1 -13   29.70    6.10
  -3  -1 -13   61.19   14.40
  -3   1  13   37.60   14.70
  -3   1 -13   29.50   10.90
  -3   1 -13   11.50    8.40
   3  -1 -13   79.69   10.40
  -3   1 -13   28.20    6.60
   3   1  13   41.10   10.00
  -3  -1  13   32.00    8.90
   3  -1 -13   34.60   12.80
  -3   1 -13   24.10    9.00
  -3   1 -13   19.70    9.10
   3  -1 -13   27.40   10.70
  -3   1 -13   36.50    6.90
   3  -1 -13   35.20    7.90
  -3  -2 -13   43.10   13.10
  -3  -2 -13   39.10   11.50
  -3  -2 -13   46.90    6.80
   3   2 -13   70.39   14.90
   3  -2  13   22.80   10.30
  -3   2  13   53.79   12.50
   3   2 -13   41.70   10.10
   3   2 -13   36.00    8.60
  -3  -2 -13   54.29    7.30
  -3  -2 -13   61.89   15.80
  -3  -2  13   28.80    9.80
   3  -2 -13   32.20    7.80
  -3   2 -13   39.90   12.60
  -3   2 -13   48.40   11.60
  -3  -2  13   39.90    9.40
   3  -2 -13   54.89   10.30
  -3   2 -13   19.60    9.20
   3   2  13   25.50   10.60
   3  -2 -13   29.10    9.40
  -3   2 -13   55.09   11.00
   3  -2 -13   54.29   10.30
  -3   2 -13   38.30    7.50
  -3   2 -13   38.10    7.50
   3   3 -13   27.90   11.90
   4   0   0 1801.72  108.89
   4   0   0 2148.49  108.99
  -4   0   0 1813.42  108.99
  -4   0   0 2127.99  109.09
   4   1   0 2873.61  146.49
  -4  -1   0 2889.01  146.69
   4  -1   0 2418.96  146.49
   4  -1   0 2627.24  146.59
  -4   1   0 2549.94  146.59
  -4  -1   0 2846.12  146.49
  -4   1   0 2342.97  146.59
   4   1   0 2691.63  146.59
  -4  -1   0 2870.11  146.59
   4   1   0 2838.22  146.49
   4  -1   0 2274.27  146.19
  -4   2   0 5236.58  302.17
  -4   2   0 5405.76  302.97
   4  -2   0 5567.04  302.97
   4  -2   0 5606.74  303.17
   4   2   0 5530.75  303.67
  -4   2   0 5591.74  303.07
   4   2   0 5540.25  302.87
  -4  -2   0 5558.54  302.97
  -4  -3   0  247.58   16.60
   4  -3   0  258.57   17.10
   4   3   0  226.48   16.40
   4   3   0  238.38   17.10
  -4  -3   0  269.97   16.70
   4  -3   0  243.98   16.90
  -4   3   0  253.77   16.90
   4   3   0  279.67   16.70
  -4   3   0  244.18   16.70
  -4  -4   0  670.83   39.50
   4   4   0  666.83   40.00
  -4  -4   0  690.93   40.20
   4  -4   0  689.23   40.40
  -4   4   0  662.73   40.10
  -4  -4   0  696.23   40.20
   4   4   0  713.33   40.20
   4  -4   0  702.53   40.40
   4   4   0  672.13   40.50
  -4   4   0  667.03   40.30
   4   5   0  347.47   24.50
  -4  -5   0  379.06   25.00
  -4   5   0  390.76   23.00
   4  -5   0  381.36   25.40
   4  -5   0  381.76   24.80
   4  -5   0  397.26   24.20
  -4  -5   0  401.66   25.30
   4   5   0  371.06   25.60
  -4  -5   0  396.26   23.80
   4   5   0  379.86   24.90
  -4   5   0  403.26   25.30
  -4   5   0  379.76   24.80
   4   6   0  495.05   31.20
  -4  -6   0  461.95   31.20
  -4  -6   0  480.15   29.00
  -4  -6   0  525.65   31.70
   4  -6   0  490.45   31.20
   4   6   0  479.65   30.50
   4   6   0  441.86   33.90
  -4   6   0  442.76   30.90
   4  -6   0  505.75   31.60
   4  -6   0  500.65   29.30
  -4   6   0  456.75   28.30
  -4  -7   0  168.08   17.80
   4   7   0  254.87   18.80
   4   7   0  200.58   18.90
   4  -7   0  281.47   21.70
   4  -7   0  196.08   18.30
  -4  -7   0  190.78   19.10
  -4   7   0  199.68   17.90
  -4  -7   0  221.88   20.60
  -4  -7   0  209.88   14.80
   4  -8   0  131.69   16.10
  -4  -8   0  187.48   20.60
  -4   8   0  162.58   17.10
   4  -8   0  174.18   18.00
  -4  -8   0  165.18   18.80
   4   8   0  142.09   17.80
   4   8   0  140.59   16.80
  -4   8   0  186.98   18.60
  -4   0   1  112.59    9.60
   4   0  -1  112.19    9.40
   4   0   1  137.39    8.00
   4   0   1  122.49    8.00
  -4   0   1   86.09    9.70
  -4   0  -1  142.59    8.60
   4   0  -1  111.59    9.80
   4   0   1  147.99   10.40
  -4   0  -1  130.19    8.40
   4   0   1  108.69    9.20
  -4   1   1  704.73   40.40
   4   1  -1  752.12   40.50
  -4   1   1  704.73   40.40
  -4   1   1  685.73   39.50
   4  -1   1  706.13   40.20
   4   1  -1  671.33   39.60
   4  -1   1  694.83   39.90
   4  -1   1  814.82   40.00
   4   1  -1  647.34   39.90
   4   1  -1  708.23   40.20
  -4  -1   1  696.43   40.00
  -4   1  -1  747.33   40.10
   4  -1  -1  717.53   40.40
  -4  -1   1  703.43   40.20
  -4   1  -1  676.03   40.10
  -4  -1   1  702.53   40.50
   4  -1  -1  745.73   40.50
  -4   1  -1  700.83   40.00
  -4   2   1  148.09   11.30
   4   2  -1  130.69   11.30
   4  -2   1  133.89   10.70
  -4  -2  -1  169.68   12.20
  -4  -2  -1  165.98   10.80
   4   2  -1  136.99   10.80
   4   2  -1  166.18   11.40
  -4  -2  -1  161.08   10.60
   4  -2   1  149.39   10.90
  -4   2   1  154.38   11.30
  -4  -2   1  136.89   11.20
   4  -2  -1  141.39    9.50
  -4   2  -1  143.69   11.10
   4   2   1  165.48   12.00
   4   2   1  150.88   10.00
  -4  -2   1  129.09   10.30
   4   2   1  173.58   10.50
   4  -2  -1  151.68   11.20
  -4   2  -1  136.19   10.30
   4  -2  -1  154.68   11.60
  -4  -2   1  140.49   10.90
   4   2   1  150.18   10.30
  -4   2  -1  134.39   11.10
  -4  -3  -1 1037.10   59.49
   4  -3   1 1057.39   59.49
   4  -3   1 1049.20   59.79
   4   3  -1 1009.20   59.49
  -4  -3  -1 1087.09   59.49
   4  -3   1 1079.09   59.59
  -4  -3  -1 1131.19   59.39
  -4   3   1 1050.79   59.69
  -4   3   1 1059.49   59.79
   4   3  -1 1093.79   59.59
   4   3  -1 1027.90   59.59
   4   3   1 1048.30   59.19
  -4   3  -1 1015.50   59.59
  -4  -3   1 1028.80   59.39
  -4  -3   1  982.90   59.49
  -4   3  -1 1033.40   59.69
   4   3   1 1136.89   59.29
   4  -3  -1 1043.30   59.69
  -4  -3   1 1026.90   59.49
   4  -3  -1 1066.59   59.79
   4   3   1  973.50   59.79
  -4   4   1    1.10    5.10
   4  -4   1    1.70    4.50
  -4   4   1   -0.40    4.60
   4  -4   1   -3.70    5.10
  -4  -4  -1   -1.50    4.70
   4  -4   1   -0.80    4.70
   4   4  -1   -8.20    5.10
   4   4  -1    0.70    4.80
  -4  -4  -1    2.00    5.20
  -4  -4  -1   -0.90    4.20
  -4   4  -1    1.20    5.20
   4  -4  -1    4.30    4.80
   4  -4  -1    3.70    5.30
   4   4   1    3.20    5.40
  -4  -4   1   -2.40    5.10
   4   4   1    1.80    4.50
   4   4   1    3.40    4.80
  -4  -4   1    0.10    5.10
  -4  -4   1    3.90    4.70
  -4   4  -1    0.30    5.00
  -4   5   1  149.19   13.70
  -4   5   1  156.28   13.30
   4  -5   1  136.29   13.10
   4   5  -1  138.19   13.00
  -4   5   1  144.39   11.60
  -4  -5  -1  144.79   12.40
   4  -5   1  150.58   12.40
   4   5  -1  158.58   13.20
  -4  -5  -1  163.28   13.70
  -4  -5  -1  136.09   13.60
   4  -5   1  152.78   13.20
  -4  -5   1  137.09   13.20
  -4   5  -1  120.09   13.40
  -4  -5   1  151.98   11.00
  -4   5  -1  146.09    9.50
   4  -5  -1  154.08   13.10
   4  -5  -1  142.09   13.40
  -4   5  -1  126.49   12.90
   4   5   1  139.99   12.60
  -4  -5   1  135.79   13.70
   4   5   1  153.28   12.90
   4   5   1  155.78   14.30
  -4  -5   1  155.68   13.10
  -4   6   1   86.09    8.80
  -4  -6  -1   85.09    8.80
  -4   6   1   74.49    9.90
   4   6  -1   74.59   10.30
  -4   6   1   83.59   10.60
   4   6  -1   74.99   10.60
   4  -6   1   77.29   10.50
  -4  -6  -1   80.69   10.50
  -4  -6  -1   73.59   10.70
   4  -6   1   81.99   10.20
   4   6   1   78.49    9.70
   4  -6  -1   76.49    9.20
  -4  -6   1   96.79   11.80
  -4   6  -1   55.89    9.70
  -4  -6   1   74.99   10.70
  -4  -6   1   70.99    7.70
   4  -6  -1   80.79   10.70
   4   6   1   72.09   10.90
   4   6   1   75.49    9.90
   4   7  -1  162.78   17.00
  -4  -7  -1  165.88   13.30
   4   7  -1  157.28   16.80
  -4   7   1  159.08   16.30
   4  -7   1  182.38   17.30
  -4  -7  -1  176.18   17.00
  -4  -7  -1  167.98   17.30
   4   7   1  168.98   17.10
   4   7   1  163.98   16.40
  -4  -7   1  171.88   18.00
   4  -7  -1  187.88   17.00
  -4   7  -1  193.28   16.90
  -4  -7   1  151.18   17.20
   4   8  -1   12.20    8.50
  -4  -8  -1   -9.20   10.20
   4  -8   1   24.10    9.20
  -4   8   1   30.70    8.90
  -4  -8  -1   12.20    9.40
  -4  -8  -1   12.50    8.40
  -4   8   1   10.70    8.60
   4  -8   1  -10.80   10.00
   4  -8   1   -2.40    7.10
   4   8  -1   -3.60    7.50
   4   8  -1    0.60    8.90
   4   8   1    5.50    7.90
  -4  -8   1   -0.10    9.00
   4   8   1    6.90    9.20
   4   8   1    5.20    7.70
  -4  -8   1   -0.50    8.70
   4  -8  -1    9.20    8.50
  -4   8  -1    3.00    8.30
  -4  -8   1    2.80    6.00
   4  -8  -1   13.70    8.20
  -4   8  -1    6.70    8.70
  -4   0  -2   58.09    4.60
  -4   0  -2   78.89    7.20
  -4   0   2   55.09    5.90
  -4   0   2   74.89    6.80
   4   0  -2   60.99    6.20
   4   0   2   69.29    8.00
   4   0   2   53.79    6.60
  -4   0  -2   52.39    4.80
  -4   0  -2   52.79    6.30
   4   0   2   60.19    7.00
  -4  -1  -2   40.60    3.90
   4   1  -2   42.20    5.20
  -4   1   2   34.80    5.30
   4  -1   2   29.10    6.20
  -4  -1  -2   34.50    5.60
  -4  -1  -2   39.00    3.70
   4  -1   2   41.90    3.90
  -4   1   2   41.60    5.50
  -4  -1  -2   38.10    4.80
   4  -1   2   26.70    5.40
   4   1  -2   27.90    5.10
   4  -1   2   37.00    3.70
   4   1  -2   35.90    6.30
   4  -1   2   41.70    4.30
  -4   1   2   39.00    4.70
  -4  -1   2   32.70    5.20
  -4   1  -2   32.00    5.90
   4   1   2   43.70   10.30
   4  -1  -2   37.70    6.70
  -4   1  -2   43.90    6.00
  -4   1  -2   31.50    4.30
   4   1   2   39.00    6.30
  -4   1  -2   40.60    4.40
   4   1   2   34.50    3.20
  -4  -1   2   36.30    5.70
   4  -1  -2   40.30    5.60
  -4   1  -2   38.40    4.40
   4   1   2   38.30    5.20
  -4  -2  -2   78.49    8.80
  -4  -2  -2   82.99    8.40
  -4  -2  -2   68.59    8.40
   4   2  -2   72.49    7.10
   4   2  -2   55.19    7.90
  -4   2   2   67.59    6.90
   4   2  -2   75.79    6.70
  -4   2   2   71.39    8.30
   4  -2   2   56.99    6.90
   4  -2   2   60.49    7.90
   4  -2   2   60.79    7.40
   4  -2   2   66.99    6.90
   4   2  -2   65.69    7.00
  -4  -2  -2   73.69    6.90
  -4   2  -2   63.99    7.40
   4   2   2   72.39    6.30
   4   2   2   56.99    7.20
  -4  -2   2   60.79    7.30
   4  -2  -2   58.69    6.50
   4  -2  -2   75.29    8.20
   4  -2  -2   68.49    7.30
  -4   2  -2   74.49   10.10
   4   2   2   73.99    6.10
  -4  -2   2   70.59    7.90
  -4  -2   2   63.79    7.00
   4  -3   2  103.99   10.70
   4  -3   2  111.69    9.90
   4  -3   2  125.39   13.30
   4   3  -2  117.89   10.50
   4   3  -2  115.59   10.80
   4  -3   2  115.79    9.90
  -4  -3  -2  121.29    9.90
  -4  -3  -2  126.79   10.80
  -4   3   2  109.09   10.70
  -4   3   2  116.19   10.60
  -4  -3  -2  133.19    9.80
   4   3   2  106.99    9.30
   4   3   2  112.29   10.90
   4  -3  -2  111.49   11.00
  -4  -3   2  117.89   10.50
   4  -3  -2  118.69   11.10
  -4   3  -2  113.29   10.50
  -4   3  -2  117.99   10.50
  -4  -3   2  113.19   10.20
  -4  -3   2  101.79   10.40
   4   3   2  120.49    9.40
   4   4  -2   -3.10    4.80
   4  -4   2   -2.30    4.70
   4  -4   2    6.40    4.90
  -4   4   2    1.70    5.10
   4  -4   2    4.20    6.80
   4  -4   2    0.00    4.60
  -4  -4  -2   -6.60    4.30
  -4  -4  -2   -7.50    4.30
   4   4  -2   -4.60    5.10
  -4  -4  -2   -1.60    4.90
  -4   4   2    0.90    5.00
  -4   4  -2    1.50    5.20
   4  -4  -2   -0.40    5.50
   4   4   2   -1.60    5.60
  -4  -4   2   -0.90    5.10
  -4  -4   2   -2.40    5.30
   4  -4  -2   -3.70    4.80
  -4   4  -2   -1.90    5.00
  -4  -4   2   -2.60    4.40
   4   4   2    1.80    4.40
   4   4   2   -5.90    4.30
   4  -5   2   75.09   11.80
  -4   5   2   82.49    9.60
  -4   5   2   66.39    7.90
  -4  -5  -2   69.39    9.00
  -4  -5  -2   62.59    8.60
   4   5  -2  105.89   10.80
   4   5  -2   52.49    8.50
   4  -5   2   61.29    8.70
   4  -5   2   62.89    8.40
  -4   5   2   59.99    8.50
  -4  -5  -2   60.69    7.90
   4  -5  -2   61.19    8.90
  -4  -5   2   57.49    9.40
  -4  -5   2   82.59   10.20
  -4   5  -2   66.29    9.00
  -4  -5   2   59.49    6.60
   4   5   2   58.49    8.00
  -4  -5   2   64.59    8.80
   4   5   2   76.49   10.60
   4  -5  -2   91.69   12.30
   4   5   2   67.69    8.40
  -4   5  -2   49.10    8.30
   4  -6   2    0.80    8.90
   4   6  -2   15.40    7.10
  -4  -6  -2    3.30    6.60
  -4  -6  -2   10.60    7.50
   4   6  -2   10.10    7.10
  -4   6   2    1.70    6.50
   4  -6   2    5.60   12.60
  -4   6   2   10.30    5.30
   4  -6   2   16.10    6.40
  -4   6   2   20.30    7.30
  -4   6  -2   36.10    8.70
  -4  -6   2    5.60    3.40
  -4  -6   2    0.90    6.90
   4   6   2    8.30    7.50
  -4  -6   2   -2.60    7.50
   4  -6  -2    6.00    7.10
   4   6   2   13.10    7.20
  -4   6  -2    7.30    6.40
   4   6   2   12.40    6.50
   4  -7   2  -15.70    8.80
  -4   7   2   -0.80    8.50
   4  -7   2   -0.80    7.50
  -4   7   2    0.70    6.60
  -4  -7  -2   20.00    8.70
  -4   7   2    8.20    5.10
   4   7  -2   -4.10    7.80
   4   7  -2    7.20    8.20
   4   7  -2   -0.80    7.30
  -4  -7  -2  -11.20    6.80
  -4  -7   2    6.60    8.80
   4   7   2    3.60    6.60
   4  -7  -2   11.10    8.20
  -4   7  -2   -2.00    6.80
  -4  -7   2    4.20    8.00
   4   7   2    4.60    8.00
   4   7   2    4.90    6.80
  -4  -8  -2    6.70   10.50
   4  -8   2  -10.40    9.40
  -4   8   2   -3.90    8.30
  -4   8   2    8.80    8.20
   4   8  -2  -12.50    7.50
   4   8  -2   -7.80    8.60
   4   8  -2  -11.50    7.20
  -4  -8  -2   -3.10    7.30
   4  -8   2   -2.80    7.60
   4  -8   2   -1.60    6.70
  -4  -8   2    2.30   10.60
   4  -8  -2    0.00    6.70
  -4  -8   2   -0.20    8.80
   4   8   2    4.10    7.00
  -4  -8   2   -3.00    5.80
   4   8   2   -4.40    6.70
  -4   8  -2    5.60    8.40
   4   8   2    3.20   10.30
  -4   0  -3 1855.41  106.69
  -4   0  -3 1951.10  106.49
   4   0   3 1909.91  106.89
  -4   0   3 2013.80  106.49
  -4   0  -3 1888.21  106.79
  -4   0  -3 1737.83  106.29
  -4   0  -3 1821.82  106.49
   4   0   3 1953.50  106.89
   4   0  -3 1872.71  106.29
   4   0  -3 1850.31  106.69
   4   0   3 2040.60  106.69
  -4   0   3 1924.51  106.19
  -4   0  -3 2061.89  106.69
  -4  -1  -3   28.80    5.50
  -4  -1  -3   34.70    5.70
   4  -1   3   31.20    7.00
  -4  -1  -3   31.90    5.60
  -4  -1  -3   33.60    3.70
   4   1  -3   32.70    9.20
  -4  -1  -3   23.50    5.50
  -4   1   3   41.40    5.60
  -4  -1  -3   34.90    5.50
   4   1  -3   34.20    5.60
   4  -1   3   37.70    4.80
   4  -1   3   29.80    5.70
   4   1  -3   27.20    5.20
  -4   1   3   40.00    5.40
  -4  -1  -3   27.00    3.40
  -4   1  -3   42.70    6.60
  -4  -1   3   38.30    5.70
   4   1   3   40.80    5.80
  -4  -1   3   28.80    5.10
  -4   1  -3   37.20    3.90
  -4   1  -3   32.70    3.70
   4  -1  -3   44.90    5.70
   4   1   3   43.70    6.20
   4  -1  -3   34.20    6.20
  -4   1  -3   38.20    6.60
  -4   1  -3   45.20    5.40
  -4   1  -3   36.00    6.80
   4  -1  -3   36.10    5.60
  -4  -2  -3 1199.98   60.99
  -4  -2  -3 1161.08   60.99
  -4   2   3 1083.99   60.29
   4  -2   3 1064.19   59.69
   4  -2   3 1021.10   61.49
  -4   2   3 1085.09   60.29
   4  -2   3  977.90   59.29
   4  -2   3  921.91   60.59
   4   2  -3  996.80   60.09
  -4  -2  -3 1132.99   59.49
   4   2  -3 1061.59   60.69
   4  -2   3 1066.29   61.09
   4   2  -3 1076.59   60.39
  -4  -2  -3 1175.98   60.89
  -4  -2   3 1028.00   60.19
  -4   2  -3 1016.40   60.79
   4   2   3 1112.79   60.79
   4   2   3 1213.48   60.69
   4  -2  -3 1063.99   60.39
  -4  -2   3 1014.60   60.29
   4   2   3 1070.59   58.89
  -4   2  -3 1012.40   59.69
   4   2   3  991.70   58.89
   4  -2  -3 1104.49   60.59
  -4  -2   3 1051.29   60.29
   4  -2  -3 1008.80   59.89
   4  -3   3    1.50    6.60
  -4  -3  -3    4.90    4.90
   4   3  -3    7.30    5.20
   4  -3   3    4.60    4.20
   4   3  -3   15.40    5.80
  -4   3   3    9.70    4.90
  -4  -3  -3    9.60    4.40
   4  -3   3   10.70    4.50
  -4   3   3   14.30    5.10
  -4  -3  -3    3.30    4.50
   4   3  -3    9.80    5.70
   4  -3  -3    6.10    5.10
  -4  -3   3    8.60    5.00
  -4  -3   3    0.10    4.30
  -4  -3   3   10.50    5.00
  -4   3  -3   11.00    2.60
   4  -3  -3    8.30    5.00
   4   3   3    4.90    3.50
   4  -3  -3   18.20    4.50
  -4   3  -3   10.80    5.00
   4   3   3    8.10    4.90
  -4   3  -3    3.60    4.40
   4   3   3    8.80    3.60
   4   3   3   10.60    5.50
  -4  -4  -3    5.90    5.10
  -4  -4  -3    4.60    4.70
  -4   4   3    9.20    5.20
   4  -4   3   -1.30    4.80
  -4  -4  -3   12.00    5.60
   4   4  -3    2.20    5.00
   4  -4   3   -0.80    6.70
  -4   4   3    3.40    5.10
  -4   4   3   10.70    5.60
   4   4  -3    9.60    5.70
   4  -4   3   -2.80    4.70
  -4  -4   3    6.70    5.00
   4  -4  -3    9.40    5.90
  -4  -4   3    4.50    5.60
   4   4   3    4.90    5.30
   4   4   3    2.10    4.10
  -4  -4   3    4.90    5.20
  -4   4  -3    5.80    5.30
   4  -4  -3    7.20    5.40
  -4   4  -3   -4.60    5.00
   4   4   3    2.50    4.10
   4   5  -3   -1.80    5.20
  -4   5   3   -3.70    5.40
  -4   5   3   -3.90    5.10
  -4   5   3   -3.10    5.10
   4  -5   3    3.90    7.90
  -4  -5  -3   -1.20    5.20
   4  -5   3   -1.20    4.90
  -4  -5  -3   -4.70    5.80
  -4  -5  -3   -1.70    5.90
   4   5  -3   -5.00    6.00
   4  -5   3   -1.60    5.30
   4  -5  -3   -0.60    7.10
  -4  -5   3  -13.00    5.60
  -4  -5   3   -2.00    6.10
   4   5   3   -4.00    4.80
   4   5   3   -4.20    6.80
  -4  -5   3   -1.00    5.90
  -4   5  -3    1.30    5.80
  -4   5  -3   -2.10    7.20
   4   5   3   -1.40    4.80
   4  -5  -3    8.60    6.60
   4  -6   3   13.40    8.10
   4  -6   3    5.00    6.30
  -4  -6  -3    2.10    5.70
  -4  -6  -3    7.10    7.30
  -4   6   3    9.80    5.70
  -4  -6  -3   14.30    7.10
  -4   6   3   17.10    6.90
   4  -6   3    8.90    8.50
   4   6  -3    5.00    6.80
  -4   6   3    1.10    6.50
  -4  -6   3    7.30    7.20
  -4  -6   3   10.50    7.60
  -4   6  -3    0.90    7.30
   4   6   3   10.50    8.50
   4   6   3    7.60    6.10
   4   6   3   10.30    5.90
   4  -6  -3   10.70    7.20
  -4   6  -3    0.80    6.60
  -4  -6   3    5.50    7.00
   4  -6  -3    5.30    7.10
   4  -7   3   13.00    7.50
   4  -7   3   11.50    9.90
   4   7  -3    5.20    8.30
  -4   7   3   -1.10    5.50
  -4  -7  -3    8.10    7.80
   4   7  -3    5.70    7.60
  -4   7   3    0.20    6.60
  -4  -7  -3   -3.00    7.60
  -4   7   3    1.90    8.40
  -4  -7   3    8.40    8.50
  -4   7  -3   10.00    9.00
   4   7   3   -1.20    6.30
  -4  -7   3    5.00    7.90
   4  -7  -3    3.80    8.00
   4  -7  -3    5.30    7.70
  -4   7  -3    7.10    6.90
   4   7   3    0.90    8.10
   4   7   3   -3.80    6.10
  -4  -7   3    4.50    7.00
   4   8  -3   -1.30    8.50
   4  -8   3    0.60    7.50
  -4  -8  -3    0.50    7.70
  -4   8   3    3.30    7.80
  -4   8   3    4.20    8.20
   4   8  -3    1.20    9.00
  -4  -8  -3   -3.40   14.60
   4  -8   3    3.30    8.40
   4  -8   3    6.40   10.30
  -4  -8   3   12.90    8.90
   4  -8  -3    8.90    8.50
   4   8   3    2.20    7.00
  -4   8  -3    3.90    8.80
  -4   8  -3    9.90    9.00
   4  -8  -3    9.90    7.40
  -4  -8   3    5.50    6.20
   4   8   3  -12.10   10.30
   4   8   3   -0.30    6.90
   4   8   3   16.20   10.80
   4   0  -4 2465.75  136.79
   4   0   4 2502.35  137.79
  -4   0  -4 2341.17  136.99
  -4   0  -4 2584.84  136.99
  -4   0   4 2480.45  136.69
  -4   0   4 2447.16  137.09
  -4   0  -4 2720.83  137.19
  -4   0  -4 2373.76  137.49
  -4   0  -4 2327.37  137.29
  -4   0  -4 2400.36  137.19
  -4   0   4 2625.24  136.79
   4   0  -4 2346.07  136.69
  -4  -1  -4  273.37   19.30
  -4   1   4  313.97   19.30
   4  -1   4  285.67   20.60
  -4   1   4  311.57   18.80
  -4  -1  -4  305.57   19.50
  -4  -1  -4  301.67   19.60
   4   1  -4  298.97   19.10
  -4  -1  -4  293.67   19.40
  -4   1   4  306.17   18.80
  -4  -1  -4  318.97   19.90
   4   1  -4  294.57   19.90
   4   1  -4  285.17   18.90
  -4  -1  -4  323.97   19.40
   4  -1   4  316.47   20.10
  -4   1  -4  267.17   19.70
  -4   1  -4  315.17   19.60
  -4   1  -4  298.67   20.70
  -4   1  -4  284.17   17.30
  -4   1  -4  317.47   19.10
   4   1   4  323.07   19.70
   4  -1  -4  299.47   19.20
   4   1   4  294.17   19.70
  -4  -1   4  294.97   19.00
  -4  -1   4  284.97   18.60
  -4   1  -4  281.67   18.70
   4  -1  -4  286.07   18.90
  -4   1  -4  304.77   17.40
   4  -1  -4  310.77   19.10
   4   2  -4  533.75   33.90
   4  -2   4  573.84   33.60
   4   2  -4  584.94   35.00
   4  -2   4  580.54   32.60
  -4  -2  -4  588.64   34.10
  -4  -2  -4  596.94   32.80
   4   2  -4  554.14   34.10
   4  -2   4  531.15   35.40
  -4  -2  -4  633.54   33.00
  -4   2   4  602.24   34.00
  -4  -2  -4  635.84   34.80
  -4  -2  -4  609.34   34.90
  -4   2   4  607.84   33.90
   4  -2   4  527.55   32.50
  -4   2  -4  506.95   35.40
   4  -2  -4  587.44   34.20
   4  -2  -4  562.04   34.00
  -4   2  -4  603.14   36.10
   4   2   4  643.44   34.90
  -4   2  -4  604.54   35.30
  -4  -2   4  548.45   33.70
  -4  -2   4  562.54   33.90
  -4   2  -4  520.15   33.10
  -4   2  -4  538.15   34.60
   4  -2  -4  562.34   33.90
   4   2   4  643.44   34.60
  -4   3   4  246.28   15.90
  -4   3   4  236.68   16.00
   4  -3   4  217.08   18.00
  -4  -3  -4  237.58   15.40
   4   3  -4  215.78   16.20
   4  -3   4  210.08   14.60
  -4  -3  -4  239.18   15.00
  -4  -3  -4  249.58   15.50
  -4  -3  -4  231.48   17.00
   4  -3   4  237.78   14.90
   4   3  -4  260.67   17.90
   4   3  -4  220.48   16.40
  -4   3  -4  210.18   16.50
  -4   3  -4  224.38   15.50
  -4  -3   4  219.28   16.50
   4   3   4  223.08   13.80
  -4   3  -4  218.58   13.90
   4   3   4  225.98   14.00
   4   3   4  258.97   16.50
   4  -3  -4  230.38   16.10
  -4  -3   4  212.38   15.70
  -4  -3   4  226.58   15.80
   4  -3  -4  229.58   16.30
  -4   3  -4  223.68   15.60
   4   3   4  216.18   16.50
   4  -3  -4  218.38   15.80
  -4   4   4  584.54   35.20
   4  -4   4  588.44   37.30
  -4  -4  -4  600.14   34.60
  -4   4   4  590.74   34.80
   4  -4   4  572.94   34.20
  -4   4   4  586.04   34.80
   4   4  -4  591.54   35.20
  -4  -4  -4  593.04   34.40
  -4  -4  -4  578.94   35.40
   4   4  -4  570.04   35.10
   4  -4   4  546.25   34.00
  -4  -4  -4  571.54   36.20
  -4   4  -4  543.45   34.60
   4  -4  -4  609.34   35.40
   4   4   4  568.84   33.40
   4   4   4  577.54   33.50
   4  -4  -4  623.74   35.40
  -4   4  -4  564.04   34.60
  -4  -4   4  558.44   34.80
   4   4   4  550.14   35.50
   4  -4  -4  551.04   34.50
   4   4   4  587.04   34.70
  -4  -4   4  568.14   35.50
  -4  -4   4  578.24   34.80
  -4   5   4   99.79   11.80
   4  -5   4  117.29   11.40
   4   5  -4  106.09   11.70
  -4  -5  -4  114.79   12.80
   4  -5   4  120.59   11.40
  -4  -5  -4  111.09   11.50
   4  -5   4  118.29   14.70
  -4   5   4   94.99   11.50
  -4   5   4  109.89   12.30
   4   5  -4  116.59   13.10
  -4  -5  -4  117.69   12.10
  -4  -5   4   95.59   12.40
  -4  -5   4  103.79   12.20
   4  -5  -4  111.39   12.50
   4  -5  -4  107.19   11.50
   4   5   4  102.89   13.70
  -4   5  -4  107.09   11.90
  -4  -5   4  115.79   11.90
   4   5   4  101.39   11.70
   4   5   4  112.99   10.20
   4  -5  -4  126.29   12.80
   4   6  -4   91.49   11.70
  -4  -6  -4  107.89   12.30
  -4   6   4  111.19   12.30
  -4   6   4  121.89   12.80
  -4   6   4  108.39   12.50
   4  -6   4  109.09   11.50
  -4  -6  -4  114.19   12.50
   4   6  -4   88.39    9.00
   4  -6   4  109.69   11.50
   4  -6   4  117.99   15.30
  -4  -6  -4  148.09   15.70
   4   6   4  109.39   10.70
   4   6   4  116.99   14.00
  -4  -6   4  110.69   12.30
   4   6   4  101.09   12.00
  -4   6  -4   90.19   11.50
  -4  -6   4  107.59   13.60
  -4  -6   4   98.39    7.30
   4  -6  -4  118.69   13.10
   4   6   4   96.59   11.40
   4  -6  -4   96.09   12.20
  -4   6  -4  117.49   13.10
  -4  -6   4  102.29   12.00
  -4   7   4    7.10    6.30
   4  -7   4    5.90    7.50
  -4  -7  -4   14.90    8.20
  -4   7   4   19.30    7.10
   4  -7   4   24.90   10.90
  -4   7   4   21.60    9.70
  -4  -7  -4    8.70    8.60
   4   7  -4   20.30    8.40
   4   7  -4   11.90    8.70
   4   7   4   30.80    7.20
  -4   7  -4   18.80    9.40
  -4  -7   4   26.70    8.70
  -4   7  -4   15.00    8.30
  -4  -7   4   17.30    8.90
   4  -7  -4    7.80    8.00
   4   7   4   27.40    9.00
   4  -7  -4   26.00    9.10
   4   7   4   17.00    8.30
  -4  -7   4   16.40    8.20
   4   7   4   18.90    6.30
   4  -8   4   60.99   10.90
  -4  -8  -4   53.99   14.80
  -4  -8  -4   28.90    8.90
   4   8  -4   39.20   10.10
  -4   8   4   60.89   10.30
   4  -8   4   75.49   11.10
  -4   8   4   71.69   11.20
   4  -8   4   58.69   19.20
   4   8  -4   42.10   11.20
  -4   8   4   63.69   15.00
  -4   8  -4   41.30   10.70
   4   8   4   52.09    9.00
   4  -8  -4   41.00   10.40
  -4   8  -4   59.69   19.10
   4   8   4   50.09   11.40
   4   8   4   39.00    9.60
  -4  -8   4   72.99   11.90
  -4  -8   4   83.89   16.20
   4  -8  -4   33.40   10.60
  -4   0  -5  597.84   37.80
  -4   0  -5  629.34   38.30
  -4   0  -5  649.04   37.90
  -4   0  -5  653.73   38.10
  -4   0  -5  641.34   38.00
  -4   0   5  696.63   37.50
   4   0  -5  626.24   37.40
  -4   0   5  624.64   37.10
   4   0  -5  666.33   37.70
  -4   0  -5  638.24   38.70
  -4   0   5  693.23   38.40
  -4   1   5  452.45   26.50
  -4  -1  -5  452.45   27.30
  -4   1   5  494.95   26.70
   4   1  -5  416.26   26.70
   4   1  -5  431.56   26.90
  -4  -1  -5  436.66   27.40
  -4   1   5  454.45   27.50
  -4  -1  -5  466.55   27.60
   4  -1   5  446.16   28.90
   4  -1   5  468.05   27.30
   4   1  -5  441.96   28.20
  -4  -1  -5  446.86   27.70
  -4  -1  -5  435.86   27.80
   4  -1  -5  445.06   26.90
  -4  -1   5  432.76   26.50
  -4   1  -5  480.15   27.80
  -4   1  -5  450.95   25.30
  -4   1  -5  407.96   27.80
  -4   1  -5  420.96   28.70
  -4   1  -5  438.26   27.00
   4   1   5  443.26   27.60
  -4   1  -5  466.45   27.30
  -4  -1   5  467.75   26.80
   4  -1  -5  444.06   26.90
   4   1   5  455.35   27.50
  -4   1  -5  422.76   25.30
  -4  -2  -5  267.67   18.40
   4   2  -5  282.87   18.00
   4  -2   5  261.17   17.40
  -4   2   5  274.17   17.30
  -4  -2  -5  265.17   17.90
   4   2  -5  264.27   19.00
  -4  -2  -5  261.47   18.20
  -4  -2  -5  248.98   18.50
   4  -2   5  239.48   19.60
  -4   2   5  264.27   17.90
  -4  -2  -5  293.87   18.50
  -4  -2  -5  255.47   15.80
  -4  -2  -5  281.87   16.00
   4   2  -5  279.07   17.80
   4  -2  -5  261.37   17.60
  -4  -2   5  268.77   17.60
  -4  -2   5  253.57   17.20
  -4   2  -5  255.07   20.70
   4   2   5  267.37   18.20
  -4   2  -5  259.87   16.90
   4   2   5  264.97   18.60
  -4   2  -5  233.18   18.50
   4  -2  -5  274.17   17.60
  -4   2  -5  265.67   16.60
  -4   2  -5  240.78   16.30
   4  -2  -5  276.37   18.10
   4  -3   5  189.58   16.50
   4  -3   5  182.88   12.40
  -4   3   5  183.18   13.60
  -4  -3  -5  187.78   13.00
   4   3  -5  183.08   14.40
   4   3  -5  194.88   14.50
  -4  -3  -5  190.28   15.10
  -4  -3  -5  187.18   13.10
  -4   3   5  203.88   14.00
   4  -3   5  167.78   13.50
   4   3  -5  191.38   16.50
  -4  -3  -5  184.28   14.00
  -4   3  -5  177.78   13.50
   4   3   5  203.28   14.80
   4  -3  -5  200.78   14.80
  -4  -3   5  164.78   15.00
  -4  -3   5  200.58   14.20
   4  -3  -5  197.58   14.30
   4   3   5  164.78   14.80
   4  -3  -5  191.28   14.50
  -4  -3   5  190.58   13.90
  -4   3  -5  211.38   13.70
  -4   3  -5  173.68   17.10
  -4   3  -5  175.78   12.40
  -4   3  -5  188.98   15.30
   4  -4   5   48.40    6.40
  -4   4   5   37.40    7.00
  -4  -4  -5   47.90    6.50
   4   4  -5   53.89    8.10
  -4   4   5   46.80    8.20
   4   4  -5   41.60    7.50
  -4   4   5   41.80    7.20
  -4  -4  -5   39.50    7.90
   4   4  -5   49.99    9.40
  -4  -4  -5   52.49    7.50
   4  -4   5   53.19    6.70
   4  -4   5   43.40    9.60
  -4  -4  -5   42.90    6.90
  -4  -4   5   34.70    7.00
   4   4   5   42.10    7.00
  -4   4  -5   51.99    7.70
   4  -4  -5   44.60    8.00
   4   4   5   54.49    5.10
   4  -4  -5   53.29    7.90
   4   4   5   44.50    8.10
  -4  -4   5   40.60    7.10
  -4   4  -5   45.90    7.10
  -4  -4   5   36.30    7.90
  -4   4  -5   40.40    7.20
   4   4   5   42.60    5.30
   4  -4  -5   43.70    7.50
   4   5  -5  146.79   14.80
  -4   5   5  123.09   12.90
   4  -5   5  135.99   12.50
   4  -5   5  132.29   16.80
   4  -5   5  135.89   12.10
  -4   5   5  128.29   13.90
  -4  -5  -5  115.49   13.10
  -4   5   5  160.18   13.40
  -4  -5  -5  145.89   16.80
  -4  -5  -5  145.09   13.90
   4   5  -5  134.59   14.30
  -4   5  -5  129.09   13.30
   4  -5  -5  145.69   14.60
  -4  -5   5  136.39   12.90
   4   5   5  135.99   11.10
   4  -5  -5  124.19   13.00
   4   5   5  146.39   13.60
  -4  -5   5  131.09   13.10
  -4   5  -5  132.59   13.20
   4   5   5  147.39   14.50
   4   5   5  131.09   10.60
  -4  -5   5  127.49   14.10
  -4  -6  -5   32.50    8.40
   4   6  -5   29.80    8.60
   4  -6   5   19.20    9.70
  -4  -6  -5   21.90    7.80
  -4   6   5   27.30    8.00
  -4   6   5   27.40    7.40
  -4   6   5   18.20    7.40
   4  -6   5   21.30    7.00
  -4  -6  -5   28.00    8.30
   4   6   5   26.00    6.10
   4  -6  -5   21.50    8.00
  -4  -6   5   22.30    2.90
  -4   6  -5   31.00    7.70
   4  -6  -5   27.30    8.50
   4   6   5   32.50    7.20
   4   6   5   29.20    5.80
   4   6   5   22.80    9.60
   4  -6  -5   21.60    8.70
  -4  -6   5   33.60    9.00
  -4  -6   5    6.40    6.20
  -4   6  -5   28.90    8.50
  -4  -6   5   26.00    7.80
   4  -7   5   12.90   10.10
  -4   7   5   14.40    7.00
  -4  -7  -5   12.20    7.90
  -4   7   5   24.00   12.20
  -4   7   5   19.10    7.00
   4  -7   5    9.30    7.30
  -4  -7  -5   19.10    8.90
   4   7  -5   20.40    8.50
   4   7   5   17.00    6.10
   4  -7  -5   13.80   10.30
  -4   7  -5   12.00    9.30
   4   7   5   12.60    6.40
  -4  -7   5    7.10    8.10
  -4   7  -5   22.70    8.60
  -4  -7   5   23.40    9.00
   4   7   5   13.30    6.50
  -4  -7   5   18.20    8.20
   4   7   5    6.90    8.50
   4  -7  -5   10.90    6.30
   4  -7  -5   23.20    8.90
  -4   0   6  832.52   46.90
  -4   0   6  768.52   45.20
   4   0  -6  845.72   45.90
  -4   0  -6  740.53   46.70
   4   0  -6  748.53   45.50
  -4   0  -6  794.62   46.30
  -4   0   6  820.42   45.40
   4   0   6  831.12   46.60
  -4   0  -6  781.42   47.20
  -4   0  -6  762.12   46.00
  -4   0  -6  819.52   46.40
   4   1  -6   48.20    7.20
  -4   1   6   65.09    7.30
   4   1  -6   69.19    9.20
  -4  -1  -6   62.59    7.90
   4   1  -6   60.89    7.20
   4  -1   6   49.40    7.10
   4  -1   6   52.89    9.00
  -4   1   6   58.29    7.60
  -4  -1  -6   55.89    8.10
  -4  -1  -6   46.60    7.20
  -4   1   6   56.39    6.30
  -4  -1  -6   64.29    8.80
  -4  -1  -6   55.89    7.80
  -4  -1  -6   50.19    7.70
  -4   1  -6   68.09    8.10
   4  -1  -6   64.59    7.20
  -4   1  -6   62.19    7.30
   4   1   6   50.29    7.80
   4  -1  -6   60.69    6.90
  -4   1  -6   49.10    7.30
  -4  -1   6   65.79    6.70
  -4  -1   6   63.69    8.30
  -4   1  -6   57.89    8.60
  -4   1  -6   53.69    5.20
  -4  -1   6   57.39    6.70
  -4   1  -6   56.29    5.40
   4   1   6   52.79    7.60
   4   2  -6  847.62   52.19
   4   2  -6  909.51   51.09
  -4  -2  -6  866.71   51.69
  -4  -2  -6  872.11   49.30
  -4  -2  -6  914.41   51.79
  -4  -2  -6  886.91   51.49
  -4   2   6  903.31   50.29
  -4   2   6  898.51   51.49
   4   2  -6  878.11   50.89
   4  -2   6  892.91   51.09
  -4  -2  -6  884.61   51.29
  -4   2   6  902.31   50.29
  -4  -2  -6  916.11   49.40
  -4  -2  -6  855.91   51.39
   4  -2   6  868.61   52.89
  -4   2   6  806.42   50.09
   4  -2  -6  850.11   51.29
   4  -2  -6  869.21   50.79
  -4   2  -6  891.91   53.19
  -4  -2   6  875.61   50.49
   4   2   6  938.71   51.49
   4   2   6  861.51   51.69
  -4  -2   6  928.31   50.69
  -4   2  -6  920.51   50.59
  -4   2  -6  838.82   49.80
   4   2   6  884.21   51.49
  -4   2  -6  899.61   49.90
  -4   2  -6  796.12   51.69
   4  -2  -6  898.11   50.89
  -4  -3  -6    2.90    4.60
   4  -3   6   18.10    7.10
  -4  -3  -6    9.90    4.40
  -4  -3  -6    5.90    5.60
  -4  -3  -6    0.30    5.10
  -4  -3  -6    3.30    4.20
  -4   3   6    4.30    6.40
   4   3  -6    9.50    7.20
   4  -3   6    4.10    5.00
   4  -3   6   13.80    3.80
  -4   3   6    8.10    4.90
  -4   3   6   11.90    4.90
   4   3  -6   10.30    5.70
   4   3  -6   15.90    6.10
   4  -3   6   12.50    3.20
   4   3   6   16.50    5.50
  -4   3  -6   12.30    8.20
  -4  -3   6    2.40    5.00
   4  -3  -6    4.00    5.50
   4  -3  -6    9.80    3.90
   4  -3  -6    8.20    5.70
  -4   3  -6   13.00    4.90
   4  -3  -6    8.30    5.40
  -4   3  -6   12.60    4.90
  -4   3  -6    4.30    5.20
  -4  -3   6   12.10    5.10
   4   3   6    1.10    6.30
  -4  -4  -6  221.98   24.10
   4  -4   6  227.18   20.80
  -4  -4  -6  252.97   17.40
  -4  -4  -6  265.77   17.80
   4  -4   6  244.88   18.30
   4   4  -6  258.27   21.30
   4  -4   6  256.07   16.50
  -4  -4  -6  266.97   18.00
  -4   4   6  263.17   19.50
   4  -4   6  233.58   16.30
   4   4  -6  237.88   18.70
  -4   4   6  257.47   17.90
  -4   4   6  256.27   17.70
   4   4  -6  314.17   25.40
   4   4   6  272.97   18.60
  -4  -4   6  252.37   18.10
   4  -4  -6  261.77   18.90
   4  -4  -6  265.47   18.80
  -4   4  -6  244.88   18.10
  -4  -4   6  248.28   19.60
  -4  -4   6  243.58   18.00
  -4   4  -6  252.27   19.20
  -4   4  -6  249.38   17.90
   4  -4  -6  244.68   18.60
   4   4   6  254.07   19.20
  -4   5   6    6.90    5.80
  -4  -5  -6    2.00    5.20
  -4  -5  -6   -2.70    6.30
   4  -5   6    6.90    8.40
  -4   5   6    8.90    7.60
   4   5  -6    2.70    6.70
  -4  -5  -6    6.30    6.40
  -4   5   6    3.60    6.00
   4   5  -6   18.00    7.90
  -4  -5  -6   -2.60    6.40
   4  -5   6    4.60    5.20
   4  -5   6    4.90    5.20
  -4   5  -6   28.70    8.40
  -4  -5   6   -0.50    5.70
   4  -5  -6   -3.40    6.60
  -4  -5   6   -4.90    5.50
  -4  -5   6    1.50    7.40
   4  -5  -6    8.40    7.40
   4  -5  -6   -1.90    5.60
   4   5   6   -0.30    4.10
   4   5   6    2.00    7.70
  -4   5  -6   -0.70   10.30
   4   5   6   -1.40    3.10
  -4   5  -6    5.10    7.10
   4   5   6   -2.60    5.50
  -4  -6  -6  145.29   16.20
   4  -6   6  168.38   19.40
  -4   6   6  186.78   15.80
  -4   6   6  151.78   16.30
   4  -6   6  180.88   14.50
  -4   6   6  160.08   16.50
   4   6  -6  166.18   16.90
   4   6  -6  182.68   17.40
   4  -6   6  172.48   14.60
  -4  -6  -6  175.18   16.50
   4  -6  -6  181.28   15.60
   4   6   6  156.08   12.40
   4   6   6  169.38   13.00
   4  -6  -6  163.48   17.10
   4   6   6  224.58   18.50
   4   6   6  162.38   15.10
  -4  -6   6  173.88   15.80
  -4  -6   6  172.98   17.90
  -4   6  -6  173.28   17.00
   4  -6  -6  166.68   16.90
  -4   6  -6  179.48   16.50
   4  -7   6   21.60    7.70
   4  -7   6   29.40   10.80
   4   7  -6   22.20   10.10
   4   7  -6   18.30    8.50
  -4  -7  -6   12.10    7.90
  -4   7   6   18.00    8.10
  -4   7   6   21.70    7.30
  -4  -7  -6   16.00    8.70
   4   7   6   17.00    6.80
  -4  -7   6   20.00    8.30
   4  -7  -6    4.00    5.10
   4   7   6    3.90    3.80
  -4  -7   6   19.30    8.70
  -4   7  -6   14.30    8.30
   4  -7  -6   10.70    8.80
   4   7   6   16.40    9.20
  -4  -7   6   14.40    7.60
   4   7   6   19.00    5.60
   4  -7  -6   14.60    8.40
   4   0  -7  147.79   11.70
  -4   0   7  142.79   10.40
  -4   0   7  150.28   13.30
  -4   0  -7  134.59   12.30
   4   0  -7  121.99   11.00
  -4   0  -7  133.79   12.40
  -4   0  -7  119.49   13.40
   4   0   7  149.39   12.30
  -4   0   7  135.19   10.40
  -4   0  -7  127.29   12.00
  -4   0  -7  126.29   12.40
   4   0   7  148.29   12.90
  -4   0  -7  119.39   12.40
  -4   1   7  746.83   41.90
   4  -1   7  743.53   45.40
  -4  -1  -7  738.33   43.90
  -4  -1  -7  739.33   44.00
   4   1  -7  769.22   43.10
  -4  -1  -7  734.93   44.50
  -4  -1  -7  685.23   43.00
   4  -1   7  773.22   43.80
   4   1  -7  714.23   42.70
  -4  -1  -7  703.43   43.50
  -4   1   7  768.12   42.10
  -4   1   7  752.22   44.00
   4   1  -7  753.42   45.10
   4  -1  -7  690.13   42.50
   4  -1  -7  781.52   43.00
  -4   1  -7  763.22   43.90
   4   1   7  700.83   43.70
  -4  -1   7  745.23   42.30
  -4   1  -7  724.53   45.00
  -4   1  -7  695.83   41.10
  -4  -1   7  722.83   43.80
  -4   1  -7  688.73   44.00
  -4   1  -7  770.32   43.40
  -4   1  -7  722.43   41.20
  -4   1  -7  741.83   43.30
  -4  -1   7  710.33   42.10
  -4  -2  -7  109.19   11.80
  -4  -2  -7  104.89   12.00
  -4   2   7   93.99   11.70
   4   2  -7  123.69   11.30
   4   2  -7  100.49   13.40
   4  -2   7  106.19   14.10
  -4  -2  -7  107.19    8.10
  -4  -2  -7  112.59   12.00
  -4   2   7  118.49    9.50
  -4  -2  -7   96.19   12.00
  -4   2   7   95.99    9.40
   4  -2   7  115.89   11.40
  -4  -2  -7  115.69    8.30
   4   2  -7   89.29   10.70
  -4   2   7  109.39    9.50
  -4   2  -7   98.89   11.90
  -4   2  -7  115.09   14.10
  -4  -2   7  126.19   10.30
  -4   2  -7  126.89   11.10
   4  -2  -7  127.09   12.40
   4  -2  -7  107.99   10.50
   4  -2  -7  119.39   11.00
   4   2   7  125.29   12.30
  -4  -2   7  105.39    9.90
  -4   2  -7  117.49    9.20
   4   2   7  111.99   12.50
  -4   2  -7  101.09    8.90
   4  -3   7  453.25   28.60
   4   3  -7  475.25   31.10
  -4  -3  -7  462.85   31.30
  -4   3   7  460.85   29.90
   4   3  -7  449.46   28.40
  -4  -3  -7  454.85   27.00
  -4  -3  -7  486.65   27.20
  -4   3   7  425.06   28.00
  -4   3   7  457.05   27.50
   4   3  -7  442.26   28.70
   4  -3   7  454.35   31.10
  -4   3   7  492.25   27.50
  -4  -3  -7  479.55   29.20
  -4  -3   7  452.45   27.90
   4  -3  -7  440.36   27.00
   4   3   7  439.16   29.70
  -4  -3   7  430.96   27.80
   4  -3  -7  461.45   28.60
   4   3   7  423.96   29.20
   4  -3  -7  477.35   29.40
  -4   3  -7  447.66   27.50
  -4   3  -7  424.36   29.50
   4  -3  -7  452.95   28.50
  -4   3  -7  453.85   33.40
  -4   3  -7  426.06   27.40
   4  -4   7  238.58   21.30
   4   4  -7  235.48   22.00
   4  -4   7  246.98   18.50
  -4  -4  -7  233.28   20.00
  -4   4   7  246.48   17.30
  -4  -4  -7  244.88   17.40
   4   4  -7  244.08   19.30
  -4  -4  -7  220.78   19.80
  -4  -4  -7  281.37   17.90
  -4   4   7  242.58   23.60
   4  -4   7  251.67   15.70
  -4   4   7  242.98   19.10
   4  -4   7  243.18   15.60
  -4  -4  -7  246.98   18.50
  -4   4   7  265.77   17.60
  -4   4  -7  231.48   22.20
  -4  -4   7  245.38   18.10
  -4   4  -7  235.88   17.80
  -4  -4   7  232.38   18.00
  -4  -4   7  226.08   19.80
  -4   4  -7  253.07   17.90
   4   4   7  263.47   18.70
   4  -4  -7  254.67   19.00
   4   4   7  233.88   26.80
   4  -4  -7  294.17   19.10
   4  -4  -7  281.67   24.50
   4   5  -7  329.87   22.20
  -4   5   7  288.67   22.30
  -4   5   7  320.07   23.20
   4  -5   7  269.77   18.90
   4  -5   7  293.37   24.30
  -4   5   7  278.87   19.90
  -4   5   7  315.57   20.50
  -4  -5  -7  280.77   22.70
  -4  -5  -7  277.27   20.40
  -4  -5  -7  308.27   20.40
  -4  -5  -7  307.47   21.20
   4  -5   7  289.57   18.90
   4   5  -7  298.17   21.90
   4  -5   7  287.97   21.50
  -4  -5   7  288.97   20.80
  -4   5  -7  292.97   21.70
  -4  -5   7  269.97   22.90
  -4   5  -7  280.37   21.50
  -4   5  -7  261.57   20.80
  -4  -5   7  278.47   22.30
   4  -5  -7  285.87   21.40
   4  -5  -7  281.57   21.20
   4   5   7  321.97   21.20
   4  -5  -7  292.37   21.90
   4   5   7  274.67   22.00
   4   6  -7    0.00    7.40
   4  -6   7    4.80    6.00
  -4   6   7    3.40    9.30
  -4   6   7    4.60    7.90
  -4  -6  -7    8.90    7.40
  -4   6   7    6.80    6.00
   4  -6   7    1.80    8.70
   4   6  -7    6.40    8.60
  -4  -6  -7   15.80    7.50
  -4   6  -7   -0.80    8.20
  -4  -6   7    5.10    6.60
   4  -6  -7   17.90    7.40
   4   6   7    8.00    6.30
   4   6   7   -1.20    8.20
   4   6   7    9.40    4.30
   4  -6  -7    3.60    7.80
  -4  -6   7    6.30    1.80
  -4  -6   7   17.10    9.30
   4  -6  -7   12.50    8.50
   4   6   7    3.00    2.50
  -4   6  -7   -6.40    7.00
  -4   7   7  119.19   17.00
  -4  -7  -7   84.59   12.80
   4  -7   7   65.49   19.30
  -4   7   7  116.79   12.80
  -4  -7  -7   69.89   10.60
   4  -7   7   90.19   11.00
  -4   7   7  107.29   13.80
   4   7  -7  129.39   15.00
   4   7  -7   83.09   12.80
   4   7   7   90.99   15.70
  -4  -7   7   91.79   12.20
  -4  -7   7  108.29   14.40
   4  -7  -7  134.09   20.00
   4  -7  -7   84.89   12.30
  -4  -7   7   72.19   15.60
   4   7   7  107.79    9.20
  -4   7  -7   89.09   13.10
   4   7   7  120.09   12.40
  -4   7  -7  101.59   13.70
   4  -7  -7  123.09   18.70
   4   0   8  387.96   26.10
  -4   0   8  413.56   23.60
  -4   0  -8  399.56   26.00
   4   0  -8  372.06   24.40
  -4   0  -8  395.56   22.20
   4   0   8  374.46   25.50
  -4   0  -8  382.06   25.30
  -4   0   8  389.76   26.20
  -4   0  -8  394.26   25.80
  -4   0  -8  396.26   25.80
  -4   0  -8  372.96   27.10
   4   0  -8  414.76   25.00
  -4   0   8  380.26   23.40
  -4  -1  -8  215.48   16.40
  -4   1   8  197.28   13.20
  -4  -1  -8  214.58   17.10
  -4   1   8  193.08   16.50
  -4  -1  -8  200.98   17.50
   4  -1   8  196.38   16.20
  -4  -1  -8  205.68   17.10
   4   1  -8  207.38   15.50
  -4  -1  -8  173.78   15.30
   4   1  -8  229.78   15.30
   4   1  -8  193.88   17.80
  -4   1   8  201.98   13.50
   4  -1  -8  199.68   15.30
  -4   1  -8  184.88   15.80
   4   1   8  208.38   16.30
  -4   1  -8  201.28   12.60
  -4   1  -8  210.88   16.00
  -4  -1   8  204.78   16.50
  -4  -1   8  197.08   13.70
  -4  -1   8  203.58   13.80
  -4   1  -8  177.78   16.00
  -4   1  -8  182.88   17.90
   4  -1  -8  196.78   14.50
  -4   1  -8  194.08   16.20
  -4   1  -8  176.28   14.50
  -4   2   8  123.79    9.80
  -4  -2  -8  123.89   13.20
   4   2  -8  131.89   14.90
  -4   2   8  115.19   10.80
  -4  -2  -8  115.89   13.30
  -4  -2  -8  111.59   13.30
  -4   2   8  119.29   14.00
  -4   2   8  129.49   10.20
   4   2  -8  124.59   12.40
  -4  -2  -8  139.59   14.60
  -4  -2  -8  132.69    9.60
   4   2  -8  125.69   12.10
  -4  -2  -8  136.99   14.40
  -4   2   8  142.69   13.80
   4  -2   8  144.19   15.80
   4  -2   8  136.29   12.90
  -4   2  -8  116.69   15.40
  -4   2  -8  122.89   10.10
  -4  -2   8  132.99   11.00
  -4  -2   8  120.79   10.70
  -4   2  -8  121.49   10.10
  -4  -2   8  108.79   13.40
   4  -2  -8  133.19   12.20
   4  -2  -8  132.39   13.40
  -4   2  -8  133.19   16.30
   4   2   8  136.19   13.50
   4  -2  -8  125.99   11.60
   4   2   8  125.59   13.60
  -4   3   8  190.38   16.90
  -4  -3  -8  127.59   15.50
   4  -3   8  184.68   18.10
  -4  -3  -8  196.98   17.10
  -4   3   8  184.38   13.20
   4   3  -8  168.88   18.40
  -4  -3  -8  188.48   13.20
  -4  -3  -8  213.48   13.10
   4   3  -8  166.08   15.10
   4  -3   8  187.28   15.30
  -4   3   8  189.98   12.80
  -4   3   8  174.48   14.00
  -4   3  -8  174.58   13.70
  -4  -3   8  172.68   14.10
   4   3   8  190.18   16.00
   4  -3  -8  175.08   15.20
  -4   3  -8  162.48   15.50
   4   3   8  192.28   16.60
  -4  -3   8  178.58   13.90
   4  -3  -8  178.98   13.70
  -4   3  -8  120.09   16.70
  -4   3  -8  172.88   13.80
   4  -3  -8  164.98   21.40
   4  -3  -8  187.08   15.20
   4   4  -8  187.58   19.50
   4   4  -8  186.88   16.60
  -4   4   8  177.68   15.70
  -4   4   8  168.28   13.30
   4  -4   8  208.28   12.50
  -4  -4  -8  173.88   16.10
  -4  -4  -8  208.58   15.00
  -4   4   8  181.38   13.90
  -4   4   8  221.08   17.80
   4   4  -8  183.78   16.40
   4  -4   8  156.78   18.20
   4  -4   8  169.18   15.90
  -4  -4  -8  174.38   14.30
   4  -4   8  174.18   11.50
  -4  -4  -8  186.58   18.10
  -4  -4   8  163.28   14.60
   4   4   8  177.18   17.00
  -4  -4   8  194.18   14.80
   4  -4  -8  194.98   16.50
  -4   4  -8  178.38   15.30
   4  -4  -8  190.28   16.40
  -4   4  -8  192.18   15.20
  -4   4  -8  173.98   16.60
   4   5  -8  108.79   15.00
   4  -5   8   91.69    8.50
   4   5  -8   99.09   12.50
   4  -5   8   78.09    8.40
  -4  -5  -8  103.39   11.20
   4  -5   8   89.79   14.80
  -4   5   8   77.59   11.70
  -4   5   8  106.69   12.90
  -4   5   8   98.89   10.40
   4   5  -8   85.39   11.30
  -4  -5  -8   81.69   12.40
  -4  -5  -8  120.19   15.00
  -4  -5  -8   93.89   11.90
   4  -5   8  103.99   16.10
  -4  -5   8  114.09   11.50
  -4  -5   8   68.39   11.50
  -4  -5   8   90.99    8.50
  -4   5  -8   71.59   10.90
   4  -5  -8   95.89   11.70
   4  -5  -8   80.99   11.70
   4   5   8   98.69   13.60
  -4   5  -8   94.69   11.00
   4  -5  -8  103.29   12.80
  -4   5  -8  102.09   11.60
  -4  -6  -8   60.59    8.70
  -4   6   8   45.50    8.10
  -4   6   8   62.79   11.60
   4  -6   8   51.19    7.40
  -4  -6  -8   36.50    8.60
   4  -6   8   49.70   12.70
   4   6  -8   58.39   10.20
  -4  -6  -8   58.29   10.10
   4  -6   8   46.40    9.80
  -4   6   8   50.69   10.60
  -4   6  -8   58.79   11.10
   4   6   8   57.99   11.20
   4  -6  -8   46.80   10.40
   4  -6  -8   61.89   10.90
  -4  -6   8   44.80    9.90
  -4   6  -8   53.19    9.80
  -4  -6   8   38.90    8.70
   4   0   9   13.80    7.20
   4   0   9   -0.80    5.70
  -4   0  -9    5.50    7.30
  -4   0  -9   11.40    6.90
  -4   0   9    1.90    3.70
   4   0  -9   -1.90    7.10
   4   0  -9    5.90    5.20
   4   0  -9    4.00    5.90
  -4   0  -9    6.70    3.20
  -4   0  -9    8.10    7.70
  -4   0   9    7.60    6.30
  -4   0  -9    2.50    2.90
  -4   0   9    7.80    3.50
  -4   0  -9   14.20    6.20
  -4   0   9   11.50    7.90
   4   1  -9  104.49   14.50
  -4   1   9   96.69    8.40
  -4  -1  -9  108.59   14.90
  -4   1   9   96.69    8.60
  -4  -1  -9  126.29   13.20
  -4   1   9  122.79   13.90
  -4  -1  -9  137.89   12.70
  -4   1   9  133.79   16.20
   4   1  -9   93.59   10.90
  -4  -1  -9  128.49   14.10
   4  -1   9  105.99   13.00
  -4  -1  -9  119.89   13.10
   4   1  -9  121.39   12.10
  -4  -1  -9  113.99    7.80
  -4   1  -9   84.29   11.10
  -4  -1   9   97.99    8.80
   4  -1  -9  114.19   10.90
  -4  -1   9  101.39    9.20
  -4   1  -9   99.99    8.40
  -4   1  -9   98.49    8.50
  -4  -1   9   66.59   14.90
   4  -1  -9  117.69   11.80
  -4   1  -9   99.59   12.00
   4   1   9  108.39   12.70
  -4   1  -9  108.29   12.70
  -4   1  -9  116.49   14.70
  -4  -2  -9   53.59    9.00
   4   2  -9   45.90   10.10
  -4  -2  -9   60.89    5.80
   4  -2   9   48.70    8.30
  -4  -2  -9   51.09   10.50
  -4  -2  -9   65.49   10.60
   4   2  -9   57.19    8.60
  -4  -2  -9   51.89    9.40
  -4   2   9   49.70    5.80
   4   2  -9   56.59    8.70
  -4  -2  -9   32.90    7.80
  -4   2   9   60.49    9.90
  -4   2   9   38.20    5.20
  -4  -2  -9   47.30    5.60
  -4   2   9   56.69   12.90
  -4   2   9   48.40    7.20
  -4   2  -9   28.20    9.20
  -4   2  -9   40.00    6.20
  -4  -2   9   55.09    6.50
  -4   2  -9   39.90    6.10
   4  -2  -9   51.29    9.10
   4   2   9   54.59    9.80
   4  -2  -9   50.69    7.70
  -4  -2   9   48.30    6.40
  -4   2  -9   24.70    7.40
   4   2   9   44.10    9.20
   4  -2  -9   63.19    8.60
  -4  -2   9   60.09    9.60
   4   3  -9   43.70    8.80
   4   3  -9   53.99   11.10
   4  -3   9   38.80   10.80
  -4  -3  -9   52.39    6.50
  -4   3   9   42.90    9.80
  -4   3   9   48.10    5.70
  -4  -3  -9   36.60    8.60
  -4  -3  -9   50.19    6.50
  -4   3   9   38.30    5.70
  -4   3   9   49.30    7.40
   4  -3   9   42.00    8.80
  -4  -3   9   50.99    9.90
   4  -3  -9   45.80    7.50
  -4  -3   9   41.40    6.70
   4   3   9   40.90    9.80
  -4  -3   9   39.10    7.80
  -4   3  -9   40.50    9.70
   4  -3  -9   47.20    8.10
  -4  -3   9   49.00    6.70
  -4   3  -9   34.20    7.10
   4  -3  -9   36.90    8.60
   4  -4   9   22.10    9.80
   4   4  -9   14.40    8.10
   4  -4   9    7.00    7.00
  -4   4   9   16.00    4.30
  -4  -4  -9   21.40    6.30
  -4   4   9   21.00    5.20
  -4  -4  -9   17.10    8.20
  -4  -4  -9   17.20    6.30
  -4   4   9   19.10    7.00
  -4   4   9   12.00    8.40
   4   4  -9   34.60   11.40
   4  -4  -9   15.40    7.70
  -4  -4   9   27.70    6.50
   4   4   9   18.00    8.10
   4  -4  -9   52.89    9.70
  -4  -4   9   26.80    6.70
  -4  -4   9   20.40    6.00
  -4   4  -9    4.90   10.60
  -4   4  -9   15.30    6.60
   4  -4  -9   18.50    7.30
  -4   4  -9    5.00    6.40
   4  -4  -9   11.40    5.90
  -4   5   9   76.59   12.00
  -4  -5  -9   53.09   10.90
   4  -5   9   56.99   12.50
   4  -5   9   81.69   11.60
   4   5  -9   66.19   11.20
  -4   5   9   59.99    7.90
  -4   5   9   76.99    7.80
   4   5  -9   67.09   10.50
  -4   5   9   60.59   10.40
  -4  -5  -9   71.19   10.60
  -4  -5  -9   73.79   13.00
  -4  -5  -9   48.30   10.00
   4  -5  -9   74.59   10.50
  -4   5  -9   69.89    9.90
  -4   5  -9   91.49   11.20
   4  -5  -9   60.89   10.90
  -4  -5   9   66.09    7.40
  -4  -5   9   82.49    9.30
   4   5   9   64.99   11.10
  -4  -6  -9   -0.60    6.10
   4  -6   9   12.50   11.00
  -4  -6  -9    4.60    8.40
   4  -6   9    4.40    3.10
   4  -6   9    1.80    7.70
  -4   6   9   -3.10    8.10
  -4   6   9    0.50    8.30
   4  -6   9    0.10    3.90
   4   6  -9   13.70   10.10
  -4  -6  -9   -2.10    7.00
  -4  -6  -9    5.00    7.50
  -4   6   9    8.60    5.70
   4  -6  -9    4.00    7.70
  -4   6  -9   -2.70    7.00
   4  -6  -9    7.00    8.40
  -4   6  -9   11.40    7.50
  -4   6  -9   -2.70    8.00
  -4  -6   9    2.00    7.50
  -4  -6   9    8.80    7.10
   4   6   9   -1.90    9.40
   4   0  10  270.47   21.00
  -4   0  10  275.37   21.50
  -4   0 -10  272.57   21.50
   4   0 -10  271.17   23.60
   4   0 -10  254.67   19.60
  -4   0  10  255.57   16.20
  -4   0 -10  239.28   23.10
  -4   0 -10  273.27   20.50
  -4   0  10  288.57   21.40
   4   1 -10    9.10    8.50
   4   1 -10   -4.70    6.70
   4   1 -10   -5.60    5.40
  -4   1  10  -12.20    6.80
  -4  -1 -10   -0.80    7.70
  -4  -1 -10    3.10    8.10
  -4  -1 -10   -0.50    6.60
  -4  -1 -10    6.00    6.10
  -4   1  10   -1.90    2.70
   4  -1  10   -4.60    6.70
  -4   1  10    0.80    3.50
  -4   1  10   -8.20    6.60
   4  -1 -10    1.90    6.40
  -4   1 -10    0.90    4.10
  -4   1 -10   -2.30    4.90
   4   1  10    2.80    7.30
  -4   1 -10    2.60    8.30
  -4  -1  10    7.00    7.30
  -4  -1  10    3.80    7.60
  -4  -1  10   -4.90    3.30
  -4   1 -10    0.30    3.90
  -4   1 -10   -2.60    7.00
  -4  -1  10    3.70    3.30
   4  -1 -10   -1.80    5.40
  -4  -2 -10   82.79    8.10
  -4  -2 -10   74.59    7.90
  -4  -2 -10   93.39   14.00
  -4   2  10   67.59    6.50
   4   2 -10   84.29   13.10
  -4  -2 -10   88.29   11.00
  -4  -2 -10   59.89   10.20
   4   2 -10   71.29   10.20
  -4   2  10   78.89   12.20
   4   2 -10   66.59   10.60
  -4   2  10   68.99   10.90
   4  -2  10   55.29    9.40
  -4   2 -10   78.09    8.90
  -4   2 -10   70.79   10.90
   4  -2 -10   91.09   10.90
  -4  -2  10   84.79   11.50
  -4  -2  10   73.09   10.50
   4   2  10   84.39   11.90
  -4  -2  10   78.69    7.60
  -4   2 -10   63.69    7.70
   4  -2 -10   80.49   10.90
  -4  -2  10   73.09    7.80
   4  -2 -10   81.19    9.50
   4   3 -10   43.20    8.70
  -4   3  10   35.80    9.40
   4  -3  10   34.20    9.60
   4   3 -10   51.79    9.70
  -4  -3 -10   55.69    6.80
  -4   3  10   47.40    5.40
  -4   3  10   38.20    4.80
  -4   3  10   41.80    7.50
   4  -3  10   48.40    9.60
  -4  -3 -10   60.79    7.30
  -4  -3 -10   46.80   11.20
  -4  -3 -10   46.50   10.00
   4  -3 -10   64.49    9.80
  -4  -3  10   49.20    6.40
  -4  -3  10   54.39    6.80
   4   3  10   35.80   10.00
   4  -3 -10   38.90    8.10
   4   3  10   50.69   10.20
  -4  -3  10   39.80    9.00
  -4   3 -10   43.50    7.50
  -4   3 -10   43.70    7.40
   4  -3 -10   40.80    8.80
  -4  -3  10   43.90    8.30
   4   4 -10  129.19   14.00
   4   4 -10  129.99   14.50
  -4   4  10  119.69    9.70
  -4   4  10  129.49   15.40
  -4  -4 -10  135.59   12.90
   4  -4  10  108.09   13.20
  -4  -4 -10  123.99   14.90
  -4   4  10  117.59   13.10
  -4  -4 -10   89.79   12.90
   4  -4  10  101.49   15.80
  -4  -4 -10  138.49   12.50
   4   4  10  124.99   14.70
  -4   4 -10  123.29   12.50
   4  -4 -10  133.39   13.80
  -4  -4  10  129.19   11.60
  -4   4 -10   87.59   12.30
  -4  -4  10  110.99   14.60
  -4  -4  10  118.59   12.00
  -4  -4  10  167.38   12.10
   4  -4 -10  151.08   12.70
   4  -4 -10  104.79   13.20
  -4   4 -10  102.89   16.00
   4   5 -10    2.50    7.70
  -4   5  10   -0.10    7.30
  -4  -5 -10   10.90    9.20
  -4   5  10    0.70    4.00
  -4  -5 -10    2.40    7.90
  -4  -5 -10   -6.30    6.20
   4   5 -10  -16.70   11.10
   4  -5  10   -2.90    9.10
  -4   5  10  -12.80    7.70
  -4  -5 -10    2.40    6.60
   4  -5  10    9.70    7.60
  -4   5  10    1.50    2.60
   4   5 -10    0.10    9.10
   4  -5 -10   -3.20    8.00
   4   5  10    0.30    8.40
   4  -5 -10   -4.40    8.10
  -4  -5  10    5.90    5.30
  -4   5 -10   15.10    8.30
  -4  -5  10   -5.20    3.50
   4  -5 -10   10.30    7.60
  -4   5 -10    2.80    7.70
  -4   5 -10   12.10    7.30
   4   0  11  106.69   13.60
  -4   0 -11  110.39    9.60
  -4   0 -11  101.49   15.20
  -4   0  11  130.09   14.80
  -4   0 -11  129.59    9.50
  -4   0 -11  130.99   14.30
  -4   0 -11  132.49   14.80
   4   0 -11  144.69   16.50
  -4   0  11  121.79   15.20
  -4   0 -11   74.59   12.00
  -4  -1 -11  137.49   18.00
   4   1 -11  126.69   14.30
  -4  -1 -11   98.99   12.70
   4  -1  11  130.99   15.40
  -4  -1 -11  130.99   16.00
  -4  -1 -11   92.59   12.30
  -4   1  11  131.69   15.90
  -4  -1 -11  137.59   10.30
  -4  -1 -11  138.69    9.90
  -4   1  11  127.59   15.50
  -4   1 -11  112.89   14.20
   4  -1 -11  142.59   19.40
  -4  -1  11  112.99   10.80
  -4   1 -11  146.19   17.80
   4   1  11  103.39   13.20
  -4   1 -11  140.19   15.40
  -4  -1  11  131.29   15.60
  -4  -1  11  150.68   15.60
  -4   1 -11  135.89   10.60
  -4   1 -11  130.09   10.40
   4  -1 -11  146.19   13.00
   4  -1 -11  153.68   16.00
  -4  -2 -11    7.80    9.70
   4   2 -11   14.00    7.90
  -4  -2 -11    0.50    7.70
  -4  -2 -11   22.30    4.90
  -4  -2 -11   -3.80    7.00
  -4  -2 -11   17.80    9.60
   4  -2  11   22.00    8.50
   4   2 -11    7.60    7.00
  -4   2  11   11.40    8.50
  -4   2  11   16.90    8.60
  -4  -2 -11   14.20    4.70
   4  -2 -11    9.80    8.20
   4  -2 -11   10.50    7.70
  -4  -2  11   14.90    4.10
  -4   2 -11   18.10    5.70
  -4  -2  11   13.50    7.80
  -4  -2  11   10.10    3.30
  -4   2 -11   24.90   15.40
   4   2  11    4.50    7.60
  -4   2 -11    1.90    8.00
  -4   2 -11    4.00    6.00
   4  -2 -11    9.20    7.30
  -4  -2  11   14.80    7.60
  -4   2 -11   16.10    5.70
  -4  -3 -11   70.19   11.80
  -4  -3 -11   84.19    9.00
  -4  -3 -11   85.69    9.70
  -4  -3 -11  104.19   15.40
  -4  -3 -11   78.49   11.60
   4   3 -11   87.79   12.00
  -4  -3 -11   76.79   12.20
   4   3 -11   80.69   14.80
  -4   3  11   78.49   12.90
   4   3 -11   77.89   10.90
   4  -3  11   77.79   11.50
  -4   3  11   80.09    9.70
   4   3  11   89.99   12.40
  -4  -3  11   63.49   11.00
  -4   3 -11   56.49    9.40
  -4  -3  11   82.09    8.30
   4  -3 -11  102.69   14.40
  -4   3 -11   72.49   11.30
   4  -3 -11   86.89   10.80
  -4  -3  11   99.99   11.60
  -4   3 -11   94.29   10.00
  -4   3 -11   87.19    9.50
   4   3  11   84.99   12.30
   4  -3 -11  102.39   11.90
  -4   3 -11   92.19   15.60
   4  -3 -11   97.99   11.50
   4   4 -11   17.10    9.40
  -4   4  11   20.90   10.10
   4   4 -11   14.40    7.90
  -4  -4 -11   23.50    7.30
  -4  -4 -11   26.20    9.40
  -4  -4 -11   36.90    7.60
   4   4 -11   31.10   11.10
  -4  -4 -11   12.50    8.10
   4  -4  11   24.00    8.20
   4  -4  11   19.70    9.50
  -4   4 -11   24.90   11.50
  -4   4 -11   26.60    9.70
   4  -4 -11   30.30    8.10
   4  -4 -11   27.00    7.50
  -4  -4  11   19.00    9.40
  -4  -4  11   20.90    5.30
  -4   4 -11   20.30    7.40
  -4  -4  11   24.60    7.00
   4  -4 -11   32.60    9.30
  -4   4 -11   21.30    7.90
   4  -4 -11   25.70    9.80
   4   4  11   24.30    9.30
  -4  -5 -11   73.29   10.10
  -4   5  11   43.90   11.10
   4  -5  11   55.59   13.00
   4   5 -11   78.49   16.00
  -4  -5 -11   66.69    9.90
  -4   5  11   62.59   10.30
   4  -5  11   85.49   12.90
  -4  -5 -11   70.69   12.00
   4   5 -11   71.49   12.00
   4   5 -11   79.49   16.90
  -4  -5  11   66.29    8.70
  -4  -5  11   60.79    7.50
   4  -5 -11   63.99   11.70
  -4   5 -11   73.39   11.10
  -4  -5  11   79.79   14.00
  -4   5 -11   52.19   10.00
   4  -5 -11   75.59   11.10
   4  -5 -11   81.09   14.20
  -4   5 -11   65.59   10.30
   4   5  11   65.69   11.70
  -4   0 -12   63.29   13.00
   4   0 -12   65.09   15.30
  -4   0 -12   34.90    8.40
  -4   0 -12   44.40   10.10
  -4   0  12   67.49   11.70
   4   0  12   57.99   10.50
  -4   0 -12   70.39    6.90
  -4   0 -12   58.19    6.80
  -4   0 -12   36.30    8.80
   4   0 -12   78.19   10.80
  -4   0  12   51.19   11.00
  -4   1  12   67.49   12.20
   4   1 -12   59.99   10.90
  -4  -1 -12   58.49   11.40
   4   1 -12   56.69    9.50
  -4  -1 -12   48.80    9.90
   4  -1  12   55.59   10.80
   4   1 -12   69.69   14.70
  -4  -1 -12   81.09   15.30
  -4   1  12   65.99   11.70
  -4  -1 -12   72.49    7.20
  -4  -1 -12   40.00   10.30
  -4  -1 -12   59.99    6.60
  -4  -1  12   73.59   12.00
  -4  -1  12   61.59   11.60
   4  -1 -12   59.29    8.90
   4   1  12   38.50    9.80
   4  -1 -12   43.20   12.70
  -4   1 -12   62.09    7.30
  -4   1 -12   53.69   12.70
  -4   1 -12   59.69    7.30
  -4   1 -12   72.69   11.90
  -4   1 -12   50.09   11.70
   4  -1 -12   69.89   10.50
  -4   1 -12   53.29   10.80
  -4  -2 -12   83.89   15.20
  -4   2  12   77.09   13.00
  -4  -2 -12   73.39    7.50
  -4  -2 -12   65.59   12.80
   4   2 -12   83.89   14.90
  -4  -2 -12   73.69    7.80
   4   2 -12   69.59   11.60
  -4  -2 -12   68.39   11.50
   4  -2  12   77.99   12.00
   4   2 -12   71.89   10.50
  -4  -2 -12   62.09   12.30
  -4   2 -12   79.69   16.50
   4  -2 -12   69.39   10.60
  -4   2 -12   71.19   11.40
  -4  -2  12   58.09   11.30
   4  -2 -12   69.09   11.50
  -4   2 -12   47.40   12.10
   4  -2 -12   68.69    9.50
   4   2  12   51.69   10.60
  -4   2 -12   63.29    8.00
  -4   2 -12   65.09    8.30
  -4   2 -12   53.19   15.90
  -4  -2  12   77.79   11.30
  -4  -3 -12   12.60    9.50
  -4  -3 -12   69.49   25.50
   4   3 -12   22.10   13.90
  -4  -3 -12   35.70   11.40
   4   3 -12   36.20    9.10
  -4  -3 -12   33.50   10.50
  -4  -3 -12   28.40    6.60
   4  -3  12   18.50    7.90
  -4   3  12   26.60    7.00
  -4  -3 -12   33.90    6.70
   4   3 -12   44.00   10.40
  -4   3 -12   30.10    9.00
   4  -3 -12   30.00    9.50
  -4  -3  12   33.10   12.30
  -4   3 -12   39.80    7.70
  -4  -3  12   15.70    3.80
   4  -3 -12   28.30    8.30
   4  -3 -12   21.50    8.10
  -4  -3  12   39.10    8.80
  -4   3 -12   29.70    9.70
   4   3  12   17.90   14.10
  -4   3 -12   30.60    9.70
  -4   3 -12   23.20    9.90
  -4   4  12   37.50    8.30
  -4  -4 -12   37.50   10.80
  -4   4  12   19.10   11.00
  -4  -4 -12   41.80    8.90
   4  -4  12   28.50    8.70
  -4  -4 -12   22.00   13.70
  -4  -4 -12   29.20    7.50
   4   4 -12   40.90    9.00
   4   4 -12   29.40    9.90
  -4   4 -12   27.60    8.20
   4  -4 -12   28.50   11.00
   4  -4 -12   33.50    8.60
   4   4  12   26.30    9.70
   4  -4 -12   42.10   10.00
  -4   4 -12   37.90   10.70
   4  -4 -12   25.60    9.30
  -4  -4  12   16.80    9.10
  -4   4 -12   32.50    8.40
  -4  -4  12   27.00    5.00
  -4  -4  12   47.10    9.40
  -4   0 -13    7.90    7.60
   4   0 -13   19.10    9.30
   4   0 -13   22.80    8.90
  -4   0 -13   21.60    7.90
  -4   0  13    9.20    8.60
  -4   0 -13   14.00    5.30
  -4   0 -13   12.60    5.30
   4   0 -13   16.00    7.60
  -4   0  13   23.80   12.20
  -4   0 -13   14.40    9.70
  -4   0 -13    2.50    7.50
  -4  -1 -13    5.00    7.70
   4   1 -13   27.90    9.10
   4   1 -13    2.30    6.80
   4  -1  13   -3.50    7.70
  -4  -1 -13    6.20    4.70
  -4  -1 -13   20.50   13.00
  -4   1  13    7.30   15.70
  -4  -1 -13   15.70    9.30
  -4  -1 -13    1.90    4.90
   4   1 -13   19.20   11.90
  -4  -1 -13   18.20    8.10
  -4   1  13    5.70    8.90
  -4  -1 -13   11.00   10.20
  -4  -1  13    4.80    7.70
   4  -1 -13    2.80    8.00
  -4   1 -13    7.00    7.30
   4  -1 -13   12.90   10.10
  -4   1 -13    0.90    6.40
  -4   1 -13   13.40    5.60
  -4  -1  13    4.30   11.50
  -4   1 -13   10.10    7.90
  -4   1 -13   25.00   10.60
   4  -1 -13   26.30    9.40
  -4   1 -13    2.00    5.30
   4  -1 -13   -2.30    6.20
  -4  -2 -13    8.80    5.30
  -4   2  13    6.10    8.60
   4   2 -13    2.70    7.00
   4   2 -13    2.90    8.20
   4  -2  13   -5.90    6.60
   4   2 -13   22.10   11.40
  -4  -2 -13    2.80    9.20
  -4  -2 -13    1.80    4.80
  -4  -2 -13    5.20   12.60
  -4  -2 -13   15.30    9.10
  -4  -2 -13    3.40   10.40
  -4  -2  13   -7.90    7.60
  -4   2 -13   11.90   10.10
  -4   2 -13   -3.30    8.40
  -4   2 -13   -5.40    8.50
   4  -2 -13    3.10    7.40
   4  -2 -13   -2.80    7.60
  -4   2 -13    5.60    7.70
  -4  -2  13    1.50    6.80
   4  -2 -13    1.70    8.00
  -4   2 -13    9.30    5.70
  -4   2 -13   -4.60    5.60
   4  -2 -13    1.20    6.80
  -5   0   0   -2.20    3.70
   5   0   0    6.30    3.90
  -5   0   0    4.50    3.90
   5   0   0   -4.10    3.50
  -5  -1   0    3.60    3.80
   5   1   0   -0.60    3.40
  -5   1   0   -4.30    3.80
  -5  -1   0   -2.00    3.80
   5   1   0   -0.70    4.20
   5  -1   0   -0.80    3.80
   5  -1   0    1.20    3.60
  -5   1   0   -4.10    3.90
   5  -1   0   -1.50    3.60
  -5  -2   0    0.70    4.50
   5   2   0   -3.30    3.90
   5  -2   0    0.90    4.00
  -5   2   0   -0.40    4.30
  -5   2   0   -5.80    4.20
  -5  -2   0    0.90    4.30
  -5  -2   0   -1.70    4.00
   5   2   0   -5.70    3.70
  -5   2   0   -0.60    3.20
   5   2   0   -2.60    4.50
   5  -2   0    6.00    4.60
   5   3   0    2.10    4.50
   5  -3   0   -0.10    4.70
  -5   3   0   -1.70    4.60
  -5   3   0   -3.90    2.70
   5  -3   0   -0.80    4.50
  -5  -3   0   -5.20    4.20
   5   3   0   -4.20    4.60
  -5   3   0   -1.40    4.60
  -5  -3   0    1.00    4.50
   5   3   0    2.40    4.20
  -5   4   0   -1.40    4.50
   5  -4   0    0.40    5.10
  -5   4   0    3.90    5.30
   5   4   0    1.30    5.70
  -5  -4   0    0.10    5.00
  -5  -4   0   -3.00    4.80
   5  -4   0    5.50    5.30
   5   4   0   -1.40    4.80
   5   4   0    0.50    4.80
   5   5   0   -3.90    6.00
  -5   5   0    1.70    8.90
  -5  -5   0   14.70    6.50
   5   5   0    2.40    5.50
  -5  -5   0    1.00    4.40
   5  -5   0   -0.70    5.80
  -5  -5   0    2.70    5.50
   5  -5   0   -1.50    4.80
  -5   5   0   -5.60    5.60
   5   5   0    0.50    5.40
   5  -5   0   -2.30    5.20
  -5  -6   0   -0.80    7.50
  -5  -6   0   -2.50    4.20
   5  -6   0   -4.50    5.00
  -5  -6   0    2.60    7.00
   5  -6   0  -10.40    6.00
   5   6   0   -5.50    8.40
  -5   6   0   -9.10    5.70
   5   6   0   -1.00    5.80
  -5   6   0   -5.50    6.40
  -5  -6   0   -2.40    6.70
   5   6   0    7.00    7.60
   5  -6   0   -1.10    6.90
   5   7   0    5.90    7.10
   5   7   0    6.90    8.50
  -5  -7   0   -5.10    7.90
   5  -7   0    7.40    7.70
  -5  -7   0    1.00    4.10
  -5   7   0   -3.30    6.80
  -5  -7   0   -1.10    7.40
   5  -7   0    2.60    7.80
  -5  -7   0    5.40    8.00
  -5  -8   0    1.50    5.50
   5   8   0   14.10    9.60
  -5  -8   0    3.70    8.60
   5  -8   0    8.80    8.10
   5   8   0    3.70    7.50
   5   8   0    3.30   13.90
  -5   8   0   23.00    9.70
   5  -8   0    7.30    8.50
  -5   8   0   11.70    8.70
  -5   0   1 1125.69   67.29
  -5   0   1 1088.09   67.19
   5   0   1 1154.18   66.99
  -5   0  -1 1366.26   66.89
  -5   0  -1 1250.77   66.89
   5   0  -1 1107.19   67.19
   5   0   1 1324.57   66.69
   5   0  -1 1091.69   67.19
   5   0   1 1236.18   67.39
   5   0   1 1262.07   66.69
   5   1  -1   47.20    6.10
  -5  -1  -1   74.09    6.50
  -5   1   1   65.89   10.70
  -5   1   1   72.19    7.00
   5  -1   1   63.49    5.90
  -5   1   1   56.99    5.50
   5   1  -1   59.29    6.40
   5  -1   1   64.39    6.60
   5  -1   1   81.89    7.20
   5   1  -1   69.79    6.40
  -5  -1  -1   73.29    7.10
  -5  -1  -1   75.59    6.30
  -5  -1   1   71.49    6.50
  -5   1  -1   58.19    6.80
  -5   1  -1   54.09    4.70
   5  -1  -1   56.09    6.30
  -5   1  -1   64.99    7.90
  -5  -1   1   61.79    7.00
  -5   1  -1   58.99    6.90
   5   1   1   65.29    5.90
   5  -1  -1   66.49    7.90
   5   2  -1  190.38   13.60
   5  -2   1  203.78   16.00
   5  -2   1  187.58   13.20
   5  -2   1  183.08   11.40
  -5  -2  -1  238.18   14.70
  -5   2   1  184.28   13.80
  -5  -2  -1  228.68   13.20
   5   2  -1  190.88   13.40
   5   2  -1  195.68   13.60
  -5   2   1  183.38   13.90
  -5  -2  -1  229.88   13.40
   5  -2  -1  180.08   13.80
  -5   2  -1  197.18   13.60
  -5  -2   1  199.68   14.00
  -5  -2   1  178.58   12.10
   5  -2  -1  174.48   13.60
  -5   2  -1  196.98   13.00
   5   2   1  217.08   12.90
  -5  -2   1  197.08   13.70
   5  -2  -1  181.68   11.80
   5   2   1  230.08   14.80
  -5   2  -1  196.08   13.50
  -5  -3  -1  129.79    9.90
   5   3  -1  122.39   10.40
  -5   3   1  108.79   10.70
   5   3  -1  120.99   10.40
  -5   3   1  111.79   10.60
  -5  -3  -1  105.99    9.60
   5  -3   1  109.89    9.80
   5  -3   1  118.49   10.10
   5   3  -1   98.99   10.10
   5   3   1   89.49    9.00
   5  -3  -1  104.19   10.60
  -5  -3   1  105.69   10.10
   5   3   1  139.19    9.70
  -5  -3   1  106.09    9.40
  -5   3  -1  102.99   10.20
  -5   3  -1  104.29   10.10
  -5   3  -1  113.29   12.10
   5  -3  -1  108.79   10.70
   5   3   1  102.79    8.10
  -5  -3   1  111.79    9.90
   5   3   1  108.79   11.10
   5  -4   1    0.20    4.90
   5   4  -1    3.00    5.20
  -5  -4  -1    1.90    4.90
   5  -4   1    0.80    4.40
   5  -4   1   -7.20    4.70
   5   4  -1    2.90    5.10
  -5   4   1    4.70    5.30
   5   4  -1    2.90    5.30
  -5   4   1    3.90    4.70
  -5  -4  -1    6.30    5.10
  -5  -4  -1    4.00    4.50
  -5  -4   1    6.90    5.30
  -5  -4   1    9.00    5.20
   5   4   1    5.60    4.80
   5  -4  -1   -2.20    5.00
   5   4   1    7.00    4.70
   5  -4  -1   -0.70    5.20
  -5   4  -1    2.90    5.20
  -5  -4   1   -2.60    4.60
   5   4   1    1.10    5.10
  -5   4  -1    3.80    5.20
  -5  -5  -1   15.90    6.70
   5   5  -1   12.30    5.90
  -5   5   1    9.00    6.40
   5  -5   1   16.30    6.00
  -5  -5  -1   22.10    5.90
   5   5  -1    6.10    6.50
   5  -5   1   10.80    6.60
  -5   5   1   23.00    5.40
  -5  -5  -1   20.80    6.40
   5   5  -1   13.20    6.40
   5  -5   1   19.10    6.20
   5  -5  -1   18.40    6.90
  -5  -5   1   10.40    8.70
  -5  -5   1   21.20    6.50
  -5  -5   1   21.40    7.10
   5   5   1   19.20    6.80
   5   5   1   21.20    5.90
  -5  -5   1   14.90    4.60
  -5   5  -1   14.40    6.60
   5   5   1   21.30    6.00
  -5   5  -1    1.40   10.30
  -5   5  -1   15.60    3.80
   5  -5  -1   22.20   11.30
   5  -6   1   29.20    6.70
   5   6  -1   10.30    7.00
  -5   6   1   14.50    7.10
  -5  -6  -1   24.70    7.60
   5  -6   1   37.90    8.40
  -5   6   1   22.10    7.40
  -5  -6  -1   25.70    5.80
   5  -6   1   33.70    7.80
  -5  -6  -1   14.30    7.90
   5   6  -1   24.30    7.80
   5   6  -1   28.00   14.40
  -5   6  -1   15.10    7.30
   5  -6  -1   15.20    7.50
  -5  -6   1   32.60    8.10
  -5  -6   1   20.70    4.90
  -5  -6   1   16.10    7.80
   5  -6  -1   35.70    6.60
   5   6   1   17.90    6.50
   5   6   1   17.70    7.00
   5   6   1   17.20    8.00
   5  -6  -1   24.00    7.90
  -5   6  -1   23.60    3.50
  -5  -6   1   -3.70    8.40
  -5  -7  -1    1.60    8.10
   5   7  -1    3.40    9.60
  -5   7   1    1.00    4.30
   5  -7   1   -1.40    7.20
   5  -7   1    8.60    8.00
   5   7  -1    7.70    7.30
  -5  -7  -1   -4.20    4.40
   5   7  -1   -0.30    8.00
  -5   7   1   -7.30    6.70
  -5   7   1    2.50    7.60
  -5  -7  -1   10.30    8.20
  -5   7  -1    1.20    7.10
   5   7   1    1.90    6.90
   5   7   1   -5.40    7.40
   5  -7  -1    4.70    7.80
   5   7   1    0.50    6.80
   5  -7  -1    9.50    7.70
  -5  -7   1   -1.60    2.50
  -5  -7   1   -6.60    7.30
  -5  -7   1   12.60    8.50
   5  -7  -1   -0.90    4.60
   5   8  -1   -1.90    7.60
  -5  -8  -1    4.60   14.90
  -5   8   1   -8.10    6.80
  -5  -8  -1  -15.30    8.80
   5  -8   1    7.70    7.80
   5   8  -1    6.10    7.70
  -5   8   1  -20.00    7.50
  -5  -8  -1    6.60    6.70
   5   8  -1   -7.90    7.70
   5  -8   1  -14.20    9.50
   5  -8   1    1.60    8.10
   5   8   1    2.00    7.80
   5   8   1    7.70    7.40
   5   8   1    2.70    8.50
   5  -8  -1    2.50   13.60
  -5   8  -1   10.70    8.30
  -5  -8   1   -0.80    8.50
   5  -8  -1   11.10    7.30
  -5  -8   1    4.40    5.90
   5   0   2  415.86   23.10
   5   0  -2  347.17   23.40
  -5   0  -2  382.06   21.60
  -5   0  -2  389.96   21.50
  -5   0   2  347.77   23.70
   5   0  -2  333.77   22.60
  -5   0  -2  400.86   23.00
  -5   0   2  350.56   22.60
  -5   0  -2  401.86   23.30
   5  -1   2  254.07   20.70
  -5   1   2  282.57   18.90
  -5  -1  -2  342.87   17.60
  -5  -1  -2  364.26   17.80
   5   1  -2  297.47   19.00
  -5  -1  -2  354.66   18.30
   5  -1   2  298.37   19.00
  -5   1   2  293.17   18.00
  -5  -1  -2  318.47   19.40
   5  -1   2  279.97   19.60
   5  -1   2  299.67   17.50
   5  -1   2  276.07   17.50
   5   1  -2  254.37   18.40
  -5   1   2  293.77   18.90
  -5  -1   2  280.47   19.10
  -5   1  -2  299.87   18.00
  -5   1  -2  286.27   17.60
   5  -1  -2  285.57   18.80
  -5   1  -2  272.07   17.80
  -5  -1   2  269.37   18.40
  -5   1  -2  279.17   18.90
   5   1   2  370.86   19.70
   5  -1  -2  289.77   19.10
   5   1   2  345.07   19.50
   5   2  -2  410.56   26.70
   5   2  -2  419.16   26.10
   5  -2   2  407.16   25.90
   5  -2   2  431.06   25.30
  -5  -2  -2  509.75   27.30
  -5  -2  -2  518.75   26.20
   5  -2   2  386.46   27.70
   5   2  -2  442.66   26.70
  -5   2   2  408.96   26.60
   5  -2   2  419.66   27.50
   5  -2   2  429.46   25.90
  -5  -2  -2  503.25   26.00
   5   2  -2  428.86   26.30
  -5   2   2  433.16   26.80
   5   2   2  522.15   25.60
   5  -2  -2  420.06   25.70
  -5   2  -2  426.86   26.30
   5  -2  -2  400.16   26.60
  -5  -2   2  459.95   26.90
  -5  -2   2  414.36   26.50
  -5   2  -2  435.36   26.40
   5  -2  -2  436.76   26.90
  -5   2  -2  438.26   26.30
   5   2   2  513.15   25.60
   5   2   2  497.35   27.60
  -5  -3  -2 1473.45   77.49
   5   3  -2 1275.57   76.69
   5   3  -2 1358.26   77.19
   5  -3   2 1342.57   76.79
   5  -3   2 1368.76   76.79
   5   3  -2 1356.16   77.19
  -5  -3  -2 1559.84   76.89
  -5   3   2 1354.66   77.29
   5  -3   2 1387.26   77.69
   5  -3   2 1332.47   78.69
  -5  -3  -2 1474.25   76.89
  -5   3   2 1362.26   77.29
  -5   3  -2 1347.07   76.99
   5  -3  -2 1357.36   77.29
  -5  -3   2 1331.67   76.79
  -5   3  -2 1338.47   76.99
   5  -3  -2 1254.27   77.69
   5   3   2 1381.46   76.39
   5  -3  -2 1371.46   77.39
  -5  -3   2 1322.87   77.19
  -5  -3   2 1310.27   76.99
   5   3   2 1449.06   76.49
   5   3   2 1346.97   77.59
  -5  -4  -2   -1.80    4.70
   5   4  -2   -7.20    5.10
   5  -4   2   -2.50    4.80
  -5  -4  -2   -0.20    5.00
  -5  -4  -2   -0.40    4.70
   5  -4   2    1.00    4.80
   5   4  -2    5.30    5.10
   5  -4   2    8.10    7.40
  -5   4   2   13.00    5.50
   5   4  -2    3.40    5.40
  -5   4   2    2.80    5.40
   5  -4   2    3.20    4.80
  -5  -4   2    0.40    4.80
   5   4   2    1.70    4.40
  -5   4  -2   -6.20    5.10
  -5  -4   2   -1.30    4.30
   5  -4  -2    0.90    5.40
  -5  -4   2   -1.30    5.00
   5  -4  -2    3.50    4.90
   5   4   2    0.40    5.30
  -5   4  -2    1.70    5.30
   5   4   2    7.10    4.60
  -5   5   2   11.20    5.60
   5  -5   2   10.80    6.30
  -5  -5  -2   12.30    5.90
   5  -5   2   17.60    6.10
  -5  -5  -2   10.60    6.10
  -5   5   2   11.20    6.50
   5   5  -2   15.60    6.50
   5  -5   2   23.00    9.40
   5   5  -2    6.90    6.40
   5  -5   2   23.70    6.30
  -5  -5  -2   16.40    6.70
   5   5   2   13.30    7.20
  -5  -5   2   14.30    6.70
   5   5   2   16.00    5.50
   5  -5  -2   20.10    6.60
  -5   5  -2    6.30    6.20
   5   5   2   14.10    5.60
  -5  -5   2   12.40    5.80
   5  -5  -2   10.60    6.60
  -5  -5   2   16.20    6.90
   5  -6   2    0.00    8.70
   5   6  -2   -0.60    7.40
   5  -6   2  -11.00    7.40
  -5  -6  -2   -1.10    5.20
  -5   6   2   -3.50    6.50
   5   6  -2   -3.60    6.60
   5  -6   2   -7.00    5.80
  -5   6   2    0.60    5.30
  -5   6   2    1.90    6.90
  -5  -6  -2   -5.90    6.90
   5   6  -2    0.40    6.80
  -5  -6  -2   -3.80    7.10
  -5  -6   2    2.40    7.00
   5   6   2    8.90    8.40
   5  -6  -2    2.30    7.00
  -5  -6   2    0.20    6.60
   5   6   2   -0.90    5.60
  -5  -6   2    2.70    3.20
  -5   6  -2   -1.90    6.70
   5   6   2    1.80    6.70
  -5   6  -2   -5.50    7.10
  -5   7   2   59.29   10.50
   5  -7   2   87.09   15.00
   5  -7   2   47.50   10.10
  -5   7   2   55.89    7.80
   5   7  -2   57.69   10.30
  -5  -7  -2   51.29    9.90
  -5  -7  -2   59.29   10.50
   5   7  -2   58.99   10.70
  -5   7   2   60.79   10.00
  -5  -7  -2   58.79    8.30
   5   7  -2   67.39   11.40
   5   7   2   51.59    9.00
  -5   7  -2   53.69    9.90
   5  -7  -2   63.09    7.90
  -5  -7   2   68.69   11.50
   5   7   2   50.99   11.40
  -5   7  -2   58.39   11.10
  -5  -7   2   50.49   10.70
   5   7   2   77.59   10.10
   5  -7  -2   47.60   10.10
   5   8  -2   -5.60    7.90
  -5  -8  -2   10.20    7.20
   5  -8   2    9.10    8.00
   5  -8   2   -3.90   10.00
   5   8  -2   10.90    8.20
  -5   8   2    1.60    7.30
   5   8  -2   -4.60    8.30
  -5   8   2    5.30    8.00
   5  -8   2  -12.90    7.60
  -5   8  -2    9.70    9.20
   5   8   2   -2.90    7.10
  -5  -8   2    1.60    5.50
   5  -8  -2   -1.70    7.50
  -5  -8   2   -1.10    8.10
  -5  -8   2    3.00   11.60
  -5   8  -2    6.30    8.30
   5   8   2    2.30    7.30
   5  -8  -2   -7.30    9.20
  -5   0  -3   59.49    4.90
  -5   0  -3   69.49    7.80
  -5   0   3   74.89    7.20
   5   0   3   68.89    7.60
   5   0   3   60.89    7.60
   5   0   3   88.99    8.80
  -5   0  -3   74.79    4.90
  -5   0  -3   63.59    8.10
   5   0  -3   58.29    6.80
  -5   0  -3   75.29    7.90
  -5   0  -3   69.39    8.50
  -5   0   3   68.69    7.60
  -5   0  -3   51.49    7.30
  -5   1   3    2.70    4.60
   5   1  -3    3.00    4.90
  -5  -1  -3    4.10    2.20
  -5  -1  -3   10.40    4.90
  -5   1   3    6.10    4.20
  -5  -1  -3    2.10    2.50
   5  -1   3    4.20    5.50
   5  -1   3    1.40    4.30
   5  -1   3   -0.40    3.30
  -5  -1  -3    8.20    4.10
  -5  -1  -3    9.00    5.10
   5   1  -3   -0.50    4.20
   5  -1  -3    2.30    4.30
   5   1   3   -2.60    4.70
  -5   1  -3    2.20    3.90
  -5   1  -3    2.70    3.70
   5   1   3    4.50    5.30
   5  -1  -3    4.70    4.60
  -5   1  -3    6.10    2.90
   5   1   3    2.50    4.30
  -5  -1   3    2.90    4.10
  -5   1  -3    6.50    5.10
  -5   1  -3    2.10    4.00
  -5  -1   3    6.10    4.60
  -5   1  -3    2.90    2.90
  -5  -2  -3 2044.30   99.09
   5  -2   3 1613.34   99.29
  -5  -2  -3 1896.91   98.69
  -5   2   3 1771.52   98.39
   5  -2   3 1622.04   97.29
   5   2  -3 1753.72   98.49
   5  -2   3 1764.22   99.19
   5   2  -3 1609.94   97.39
   5   2  -3 1657.73   98.19
  -5   2   3 1734.83   98.29
   5  -2   3 1724.53   97.49
   5   2  -3 1760.62   98.59
   5   2   3 1981.30   98.99
   5   2   3 2011.10   98.79
   5  -2  -3 1692.33   97.79
  -5  -2   3 1650.63   98.19
  -5  -2   3 1717.33   98.39
  -5   2  -3 1725.73   97.79
   5  -2  -3 1769.32   98.49
  -5   2  -3 1619.64   97.59
   5  -2  -3 1704.43   98.29
   5   2   3 1877.01   96.89
  -5   2  -3 1776.02   98.39
   5   3  -3  200.78   14.70
  -5   3   3  197.48   14.60
  -5   3   3  187.68   14.30
   5   3  -3  182.78   14.30
   5  -3   3  194.58   13.40
  -5  -3  -3  206.78   13.40
   5  -3   3  187.48   13.30
   5  -3   3  199.68   15.40
  -5  -3  -3  210.78   13.50
  -5  -3  -3  206.98   15.00
   5  -3   3  181.58   16.30
   5   3  -3  198.98   14.80
   5   3  -3  183.38   13.60
  -5  -3   3  194.08   14.20
  -5   3  -3  176.88   13.80
   5   3   3  179.58   14.90
  -5   3  -3  189.08   14.00
  -5  -3   3  192.18   14.40
   5  -3  -3  191.68   13.40
   5   3   3  194.58   12.50
   5  -3  -3  200.78   14.70
   5  -3  -3  204.58   15.10
   5   3   3  216.18   14.80
  -5  -3   3  194.68   14.10
   5   3   3  206.38   12.70
  -5   4   3  319.67   21.20
  -5  -4  -3  318.47   20.60
   5  -4   3  303.07   20.50
   5   4  -3  304.07   21.10
  -5   4   3  325.07   21.10
  -5  -4  -3  338.37   20.60
   5   4  -3  316.47   21.20
   5  -4   3  329.37   23.40
  -5  -4  -3  313.87   21.60
   5  -4   3  310.47   20.60
  -5  -4   3  314.57   21.00
   5   4   3  300.37   21.70
   5   4   3  338.97   19.90
  -5   4  -3  321.67   21.10
   5  -4  -3  318.07   20.10
  -5  -4   3  288.47   20.70
   5  -4  -3  313.87   21.20
  -5   4  -3  281.67   20.90
   5   4   3  322.07   19.70
  -5  -4   3  318.37   21.00
   5  -4  -3  329.17   21.70
  -5  -5  -3   29.70    7.30
   5  -5   3   21.20    6.40
   5   5  -3   11.10    6.50
  -5   5   3   10.60    6.40
  -5   5   3   18.30    7.40
  -5  -5  -3   17.60    6.30
   5   5  -3   23.90    7.10
   5  -5   3   15.60    6.40
   5  -5   3   17.50    8.30
   5   5  -3   17.00    7.00
  -5  -5  -3   22.70    6.60
  -5   5   3   24.20    6.70
   5  -5  -3   21.60    7.60
   5  -5  -3   17.60    6.90
  -5  -5   3   21.20    6.90
   5   5   3   22.80    5.80
  -5  -5   3   15.70    6.10
  -5   5  -3   21.90    6.90
  -5  -5   3   21.00    7.20
   5   5   3   20.90    5.80
   5   5   3   19.30    7.50
  -5   6   3  190.28   16.60
   5   6  -3  193.18   17.10
  -5  -6  -3  228.48   17.40
  -5   6   3  196.88   15.90
   5  -6   3  179.08   15.80
   5  -6   3  168.78   19.80
  -5  -6  -3  185.18   17.20
   5  -6   3  192.78   18.60
  -5  -6  -3  170.98   16.10
  -5   6   3  201.28   16.50
   5   6  -3  166.68   16.60
  -5   6  -3  200.18   17.80
  -5   6  -3  197.98   16.70
   5   6   3  212.98   15.60
   5   6   3  198.58   15.20
   5   6   3  189.28   17.30
  -5  -6   3  188.58   12.80
  -5  -6   3  176.98   16.90
   5  -6  -3  190.08   17.30
  -5  -6   3  191.98   17.00
   5  -7   3   66.99   10.30
  -5   7   3   54.09    9.70
  -5  -7  -3   58.59   10.70
  -5  -7  -3   54.79    9.00
   5  -7   3   60.69   13.30
   5   7  -3   58.79   10.50
   5   7  -3   46.60   10.00
  -5  -7  -3   75.59   11.00
  -5   7   3   75.69   11.10
  -5   7   3   43.60    7.90
   5   7   3   54.49    8.90
   5   7   3   53.39    8.80
   5  -7  -3   62.89   10.90
  -5  -7   3   68.29   10.70
  -5  -7   3   81.19   11.70
  -5   7  -3   41.10    9.30
   5  -7  -3   74.49   13.00
  -5   7  -3   65.49   11.60
  -5  -7   3   68.59   11.00
   5   7   3   45.10   10.70
  -5  -8  -3   81.39   11.60
   5  -8   3  102.69   12.40
   5  -8   3   84.69   12.20
   5   8  -3   96.99   13.70
  -5   8   3   82.39   12.30
  -5   8   3   71.99   11.50
  -5   8   3   86.49   10.90
   5   8  -3   71.39   14.00
   5  -8   3  119.59   28.10
   5   8  -3   68.59   12.30
  -5   8  -3   82.89   15.30
  -5  -8   3  106.69   13.90
  -5  -8   3   78.19   13.40
   5   8   3  100.69   11.60
   5   8   3  103.59   11.50
   5  -8  -3   69.89   12.10
   5  -8  -3   60.69   11.00
  -5   8  -3   95.69   13.30
   5   8   3   60.79   12.20
  -5   0  -4  599.74   33.60
  -5   0  -4  608.04   33.00
   5   0  -4  549.35   32.90
  -5   0   4  540.25   33.00
  -5   0  -4  520.95   33.30
  -5   0  -4  503.85   33.30
  -5   0  -4  556.54   33.60
  -5   0   4  571.84   32.80
  -5   0  -4  543.15   32.90
  -5   0   4  601.44   32.80
   5   0   4  554.54   34.00
   5   0   4  553.14   33.30
   5   1  -4 1344.07   79.79
  -5   1   4 1513.15   79.49
   5  -1   4 1506.15   79.59
  -5  -1  -4 1412.96   79.89
  -5  -1  -4 1372.46   79.79
  -5  -1  -4 1419.86   79.79
   5  -1   4 1365.46   80.49
  -5  -1  -4 1506.95   80.09
  -5   1   4 1451.15   79.59
  -5   1   4 1500.55   79.49
   5   1  -4 1429.66   79.59
  -5  -1  -4 1376.76   79.69
   5   1  -4 1300.97   79.19
  -5   1  -4 1368.66   79.79
  -5   1  -4 1402.26   78.19
   5   1   4 1491.65   79.99
   5  -1  -4 1372.86   79.39
   5   1   4 1510.25   80.09
  -5   1  -4 1452.15   79.29
  -5   1  -4 1312.17   79.19
  -5   1  -4 1355.56   80.19
  -5   1  -4 1307.77   78.19
  -5  -1   4 1345.97   79.19
   5  -1  -4 1454.65   79.59
  -5   1  -4 1437.56   80.79
  -5  -1   4 1475.85   79.59
   5  -2   4  508.25   30.80
  -5  -2  -4  564.04   33.10
  -5   2   4  578.64   32.70
  -5  -2  -4  633.84   31.50
   5  -2   4  538.75   30.90
  -5   2   4  543.25   32.50
  -5   2   4  548.25   32.40
   5   2  -4  562.54   33.00
  -5  -2  -4  549.05   31.20
  -5  -2  -4  576.44   33.40
   5   2  -4  534.25   33.20
   5  -2   4  520.75   34.10
   5   2  -4  530.75   32.50
  -5  -2  -4  560.14   32.80
   5  -2   4  560.94   33.00
  -5   2  -4  561.04   34.70
   5  -2  -4  562.94   32.80
   5  -2  -4  526.65   32.60
  -5   2  -4  504.85   33.30
  -5   2  -4  502.45   31.80
  -5  -2   4  557.34   32.60
  -5   2  -4  546.65   33.00
  -5   2  -4  519.15   31.60
   5  -2  -4  536.45   32.30
  -5  -2   4  510.95   32.30
   5   2   4  610.74   33.40
   5   2   4  613.84   33.50
  -5   2  -4  526.45   31.70
   5  -3   4  573.74   34.30
  -5  -3  -4  588.24   36.10
   5  -3   4  548.85   37.20
  -5   3   4  606.54   35.50
   5   3  -4  626.14   36.50
   5  -3   4  615.44   34.40
  -5  -3  -4  596.04   34.50
   5   3  -4  585.14   35.50
  -5  -3  -4  599.14   36.30
   5  -3   4  566.04   34.60
   5   3  -4  597.14   35.90
  -5  -3  -4  682.33   34.90
  -5   3   4  617.64   35.60
  -5  -3  -4  636.84   35.20
   5   3   4  586.84   33.50
   5  -3  -4  590.24   35.00
  -5   3  -4  562.34   34.00
  -5  -3   4  567.64   35.70
   5  -3  -4  598.34   35.70
  -5  -3   4  588.44   35.30
   5  -3  -4  613.84   35.90
   5   3   4  649.83   35.90
  -5   3  -4  590.14   35.00
  -5   3  -4  567.84   34.90
   5   3   4  584.34   36.30
   5   3   4  574.04   33.50
  -5  -3   4  599.74   35.60
   5  -4   4  153.18   12.30
  -5  -4  -4  167.48   13.30
  -5  -4  -4  161.08   13.00
  -5   4   4  179.08   13.40
   5  -4   4  161.98   16.40
   5   4  -4  158.98   13.90
  -5   4   4  175.68   13.80
   5   4  -4  153.98   13.50
   5  -4   4  167.68   12.40
  -5  -4  -4  161.28   14.40
   5   4   4  146.69   14.20
  -5  -4   4  157.58   13.20
   5   4   4  159.38   11.20
  -5   4  -4  144.39   13.00
   5  -4  -4  151.48   12.70
  -5  -4   4  161.18   13.10
   5  -4  -4  156.08   14.10
   5   4   4  164.38   13.90
  -5  -4   4  152.18   13.40
  -5   4  -4  153.68   13.40
   5   4   4  171.08   11.30
  -5   4  -4  147.29    9.80
   5  -4  -4  169.18   13.90
   5  -5   4  321.27   34.00
  -5  -5  -4  368.76   24.50
   5  -5   4  346.87   23.10
   5  -5   4  364.56   23.20
  -5  -5  -4  336.07   23.50
   5   5  -4  315.47   28.90
  -5   5   4  366.46   23.90
  -5   5   4  397.56   24.00
   5   5  -4  344.07   23.80
  -5  -5  -4  357.46   23.50
  -5   5   4  332.27   23.90
   5   5   4  371.96   22.20
   5   5   4  365.16   22.30
  -5   5  -4  333.97   23.50
  -5  -5   4  340.37   23.60
   5  -5  -4  337.07   23.00
   5   5   4  346.47   23.60
   5  -5  -4  344.97   24.40
   5   5   4  326.77   26.50
  -5  -5   4  349.17   24.20
  -5  -5   4  383.06   23.90
  -5   5  -4  360.56   25.60
  -5  -6  -4  147.79   14.40
   5  -6   4  143.39   17.80
  -5  -6  -4  140.89   15.20
  -5  -6  -4  163.18   15.50
  -5   6   4  134.49   14.30
   5  -6   4  145.39   13.80
  -5   6   4  153.18   14.40
  -5   6   4  159.98   14.80
   5   6  -4  143.89   14.70
   5   6  -4  131.69   15.20
   5  -6   4  133.89   13.70
  -5  -6   4  154.18   15.10
  -5  -6   4  132.09   15.00
   5   6   4  129.59   13.90
   5  -6  -4  144.19   15.60
  -5   6  -4  131.29   14.80
   5   6   4  166.08   13.30
   5  -6  -4  149.99   15.10
   5  -6  -4  141.39   12.80
  -5   6  -4  136.49   15.00
   5   6   4  123.09   15.50
   5   6   4  150.28   12.60
   5  -7   4  176.78   17.30
  -5   7   4  218.38   18.00
  -5  -7  -4  211.68   17.30
   5   7  -4  208.18   19.00
   5   7  -4  206.08   18.50
  -5   7   4  209.38   18.20
  -5  -7  -4  192.98   19.10
  -5   7   4  198.98   17.00
   5  -7   4  197.68   21.70
   5   7  -4  210.28   21.50
  -5  -7  -4  211.28   19.20
   5  -7  -4  220.78   19.30
  -5  -7   4  212.38   22.30
   5  -7  -4  195.78   16.70
   5   7   4  207.08   16.60
  -5   7  -4  242.98   20.50
  -5   7  -4  182.08   18.10
   5   7   4  193.58   15.90
  -5  -7   4  202.98   18.70
  -5  -7   4  219.48   19.00
   5   7   4  189.88   16.80
   5  -7  -4  209.58   20.40
   5   7   4  199.88   19.30
  -5   8   4   50.59    9.90
   5   8  -4   29.00    9.60
  -5  -8  -4   45.10   12.40
  -5  -8  -4   25.10    8.70
   5  -8   4   52.19   13.70
  -5   8   4   50.19   10.20
   5  -8   4   29.80    9.30
   5   8  -4   23.20   10.30
  -5   8   4   40.20   13.30
   5  -8  -4   26.60    9.60
   5   8   4   29.90    8.10
  -5  -8   4   50.79   10.90
   5   8   4   56.39    8.90
  -5   8  -4   40.60    9.90
   5   8   4   47.20   12.40
  -5  -8   4   43.70   10.60
  -5   0   5  910.91   50.49
   5   0  -5  910.41   50.89
  -5   0  -5  874.41   51.59
  -5   0  -5  897.51   50.99
   5   0  -5  867.81   50.59
  -5   0  -5  871.61   51.09
  -5   0   5  949.21   50.79
  -5   0   5  897.81   51.29
  -5   0  -5  856.71   51.19
  -5   0  -5  841.42   50.99
  -5   0  -5  863.41   51.49
  -5   1   5  171.18   12.70
   5   1  -5  146.69   13.60
  -5  -1  -5  155.08   13.40
  -5  -1  -5  147.09   13.00
  -5   1   5  169.78   12.10
   5  -1   5  160.68   12.10
   5  -1   5  155.58   14.30
  -5  -1  -5  158.78   13.00
  -5  -1  -5  146.69   13.10
   5   1  -5  151.68   11.80
   5   1  -5  153.18   12.80
  -5  -1  -5  150.28   12.70
  -5   1   5  152.68   11.80
  -5  -1  -5  159.18   12.50
  -5  -1   5  151.58   12.20
  -5   1  -5  151.38   12.30
  -5   1  -5  144.19    9.80
  -5   1  -5  165.68   12.40
   5   1   5  174.48   13.20
  -5  -1   5  163.78   11.90
  -5   1  -5  127.69   13.20
  -5   1  -5  157.78   12.90
  -5   1  -5  157.98    9.90
   5  -1  -5  160.08   12.30
   5   1   5  161.38   13.60
  -5   1  -5  152.98   14.30
   5  -1  -5  165.48   12.00
  -5   2   5  226.18   15.20
   5  -2   5  192.18   17.10
   5   2  -5  211.08   15.00
   5   2  -5  193.88   15.40
  -5  -2  -5  215.38   15.80
   5   2  -5  199.88   16.20
  -5  -2  -5  234.48   13.20
   5  -2   5  217.98   14.60
  -5  -2  -5  201.58   13.00
  -5  -2  -5  230.38   15.70
  -5   2   5  214.38   14.80
  -5  -2  -5  201.48   16.10
  -5   2  -5  209.68   15.80
   5  -2  -5  217.48   15.10
  -5   2  -5  210.48   13.70
  -5   2  -5  200.38   16.40
   5   2   5  221.18   15.80
  -5  -2   5  197.98   14.70
  -5   2  -5  192.58   13.60
   5  -2  -5  219.18   15.40
  -5  -2   5  198.38   14.80
  -5   2  -5  194.78   14.30
   5   2   5  225.28   16.20
  -5   2  -5  220.08   17.80
   5  -2  -5  209.68   15.20
  -5  -3  -5    5.90    4.50
   5  -3   5   -1.30    6.40
   5   3  -5   10.30    6.60
   5  -3   5    3.60    3.40
   5   3  -5    5.50    5.70
   5   3  -5   12.60    5.90
  -5  -3  -5    8.30    4.10
   5  -3   5   10.10    4.70
  -5  -3  -5    4.60    5.00
   5  -3   5    3.50    3.20
  -5   3   5   11.00    5.00
  -5   3   5   14.50    5.50
  -5  -3  -5   11.30    6.30
  -5  -3  -5    0.70    5.50
  -5  -3   5    9.50    5.20
   5  -3  -5    1.10    5.20
  -5   3  -5    9.80    4.80
  -5   3  -5    9.60    5.40
   5   3   5    4.60    5.70
   5   3   5    6.80    6.70
  -5  -3   5    6.90    5.30
   5  -3  -5   15.90    6.10
  -5   3  -5    4.60    3.50
   5  -3  -5   10.70    5.00
  -5   3  -5    6.60    4.80
   5  -4   5  114.19   13.80
   5  -4   5   98.39    9.30
  -5   4   5  109.59   11.20
  -5   4   5  113.79   12.80
  -5  -4  -5  125.69   10.50
  -5   4   5   97.19   10.90
   5  -4   5  110.99    9.80
  -5  -4  -5  108.99   10.70
   5   4  -5  113.49   16.00
  -5  -4  -5  107.29   12.20
   5   4  -5  119.79   14.20
   5   4  -5  107.59   11.50
  -5  -4  -5  112.19   11.20
   5  -4   5  103.69   10.50
   5  -4  -5  104.79   11.00
   5   4   5  103.19    7.90
   5   4   5  104.59    9.40
   5   4   5  103.09   12.40
   5  -4  -5  106.59   12.20
  -5   4  -5  101.59   11.20
  -5  -4   5  112.49   11.10
  -5  -4   5  105.59   11.00
   5  -4  -5  104.89   11.70
  -5   4  -5  115.39   11.30
   5   4   5  110.79   11.90
  -5  -4   5   87.89   11.60
   5  -5   5   33.60    6.70
   5  -5   5   44.90    7.40
  -5   5   5   39.80    7.90
   5   5  -5   34.10    8.70
  -5   5   5   33.90    8.40
   5  -5   5   38.10   10.40
   5   5  -5   31.20    7.90
  -5  -5  -5   33.90    7.60
  -5   5   5   35.50    7.60
  -5  -5  -5   33.70    7.90
  -5  -5  -5   41.60    8.00
   5   5   5   48.60    5.80
   5   5   5   36.60    9.10
   5   5   5   45.80    5.60
  -5  -5   5   38.00   12.00
   5   5   5   37.30    7.50
  -5  -5   5   48.20    8.70
   5  -5  -5   35.90    8.60
   5  -5  -5   32.90    7.10
  -5   5  -5   42.70    8.10
   5  -5  -5   45.40    9.00
  -5   5  -5   34.20    7.70
  -5  -5   5   37.80    7.60
   5   6  -5  158.08   15.70
  -5   6   5  155.48   15.00
   5  -6   5  155.18   13.80
  -5   6   5  148.29   14.70
   5  -6   5  138.89   18.50
  -5  -6  -5  168.78   15.50
  -5   6   5  157.48   15.30
   5  -6   5  145.39   14.00
  -5  -6  -5  142.69   15.70
  -5  -6  -5  157.68   15.60
   5   6   5  161.18   13.00
   5   6   5  156.08   16.90
  -5  -6   5  139.49   15.40
   5   6   5  144.29   14.70
   5  -6  -5  154.88   14.10
  -5   6  -5  140.19   16.10
   5  -6  -5  166.98   15.80
  -5   6  -5  148.79   15.20
   5  -6  -5  140.69   15.90
  -5  -6   5  157.28   15.20
   5   6   5  165.38   12.20
  -5  -7  -5    0.90    8.00
  -5  -7  -5    6.30    7.70
   5   7  -5    3.50    8.40
   5   7  -5    3.60    7.90
  -5   7   5   -2.90    6.30
  -5   7   5    8.70    7.00
   5  -7   5   -4.70    6.60
   5   7  -5   -4.00    7.90
   5  -7   5   12.80   10.60
   5   7  -5    2.50    2.70
  -5   7   5    6.40    7.70
  -5  -7   5    6.70    7.60
   5   7   5   10.80    9.10
   5  -7  -5    6.00    6.00
   5  -7  -5    0.20    7.80
   5   7   5    0.70    5.80
  -5  -7   5   10.60    7.80
  -5  -7   5    2.40    7.60
  -5   7  -5   -4.60    7.70
   5  -7  -5    9.00   14.60
   5   7   5    7.20    6.60
  -5   7  -5    2.70   11.10
   5   7   5    9.40    6.00
  -5   0   6   61.99    6.80
  -5   0  -6   47.90    7.10
  -5   0  -6   56.39    7.80
  -5   0  -6   61.59    8.90
  -5   0  -6   50.29    7.60
  -5   0   6   63.89    6.70
   5   0  -6   52.49    7.10
   5   0  -6   53.29    7.00
  -5   0  -6   54.29    7.80
  -5   0  -6   48.30    6.80
  -5   0   6   71.59    8.70
  -5   1   6  237.58   16.50
   5   1  -6  205.68   15.40
   5  -1   6  214.88   18.00
   5   1  -6  224.18   16.10
  -5  -1  -6  201.58   16.20
   5   1  -6  205.88   17.50
   5  -1   6  237.58   16.00
  -5   1   6  232.88   15.10
  -5   1   6  225.48   15.10
  -5  -1  -6  217.68   16.90
  -5  -1  -6  225.08   16.70
  -5  -1  -6  213.28   16.40
  -5  -1  -6  237.08   16.40
  -5  -1  -6  215.18   16.20
  -5   1  -6  225.18   16.10
  -5   1  -6  207.08   17.70
   5  -1  -6  230.68   15.60
  -5   1  -6  225.78   13.20
  -5  -1   6  215.48   15.10
  -5  -1   6  234.18   15.40
   5  -1  -6  213.68   15.40
  -5   1  -6  203.68   16.50
  -5   1  -6  205.58   15.90
  -5   1  -6  217.08   13.20
   5  -2   6  132.79   11.40
  -5  -2  -6  118.09   12.60
  -5   2   6  125.79   10.70
  -5  -2  -6  122.79   12.30
   5   2  -6  146.49   12.00
  -5   2   6  127.89   10.90
  -5   2   6  116.79   11.90
  -5  -2  -6  137.29   12.40
   5   2  -6  137.89   13.40
   5  -2   6  124.69   14.10
  -5  -2  -6  120.99   13.00
  -5  -2  -6  128.19    8.80
  -5  -2  -6  140.09    9.10
   5   2  -6  122.29   12.00
  -5  -2  -6  116.09   12.30
  -5   2  -6  125.49    9.70
  -5   2  -6  137.69   12.40
  -5   2  -6  126.69    9.80
   5   2   6  135.69   12.50
  -5  -2   6  149.69   11.20
  -5   2  -6  133.69   15.10
   5   2   6  128.49   12.80
   5  -2  -6  121.19   11.50
  -5   2  -6  112.19   12.80
   5  -2  -6  117.19   12.20
   5  -2  -6  138.29   11.90
  -5  -2   6  128.29   11.40
  -5   2  -6  128.99   11.10
   5  -3   6   14.80    3.80
   5   3  -6   15.20    6.30
  -5  -3  -6   11.10    4.80
  -5  -3  -6   15.70    7.20
  -5   3   6   10.40    5.00
   5  -3   6   27.60    8.10
   5   3  -6   19.40    7.70
  -5  -3  -6    5.60    6.20
  -5  -3  -6    7.90    5.70
  -5  -3  -6   20.10    4.60
   5   3  -6   10.00    6.00
   5  -3   6   15.80    3.00
   5  -3   6   14.40    5.30
   5  -3  -6   21.30    6.40
  -5   3  -6   15.10    7.80
   5  -3  -6   23.80    6.50
   5  -3  -6    8.80    5.70
  -5   3  -6   16.60    4.60
   5   3   6   17.60    6.50
  -5   3  -6   15.80    5.20
  -5  -3   6   13.30    5.60
   5   3   6   14.60    7.10
  -5  -3   6   17.70    5.60
  -5   3  -6   13.70    5.30
  -5   3  -6   19.00    7.10
   5  -4   6    1.60    9.90
   5  -4   6    0.30    4.90
  -5  -4  -6   -4.20    5.50
   5  -4   6   13.20    4.20
  -5  -4  -6  -10.10    5.60
   5   4  -6   -3.60    6.00
  -5  -4  -6    0.50    5.30
   5  -4   6    5.90    3.80
   5   4  -6   -0.80    7.10
  -5   4   6    0.30    5.20
  -5   4   6    3.80    5.70
  -5   4   6   14.30    7.10
  -5  -4  -6   -3.80    5.10
   5   4  -6   -4.50    6.50
  -5   4  -6   -4.90    6.10
  -5  -4   6   -6.40    5.30
  -5  -4   6   -1.70    4.90
   5   4   6    9.60    5.90
   5   4   6   -0.70    7.00
  -5  -4   6   -0.70    6.10
   5  -4  -6    0.60    5.40
   5  -4  -6   -0.10    6.10
   5  -4  -6   23.90   11.80
  -5   4  -6   -0.40    5.50
  -5   4  -6    4.90    5.60
  -5  -5  -6   65.09    9.10
   5  -5   6   60.59    9.00
  -5   5   6   61.69    8.80
  -5  -5  -6   46.50    8.40
   5  -5   6   52.09    7.30
  -5   5   6   48.40    8.30
   5   5  -6   53.69    8.90
   5  -5   6   66.19    7.70
  -5  -5  -6   53.29   10.00
  -5   5   6   61.59   14.50
   5   5  -6   72.39   10.60
   5  -5   6   56.19   11.70
   5   5   6   58.89   11.20
  -5  -5   6   65.49   10.80
   5  -5  -6   58.89    9.70
   5  -5  -6   63.69    9.20
  -5  -5   6   53.89    9.90
   5   5   6   64.59    7.00
   5   5   6   47.20    5.60
  -5  -5   6   66.69    9.60
   5   5   6   60.99    9.20
  -5   5  -6   44.10    8.80
   5  -5  -6   63.39   10.30
   5   6  -6   10.80    7.80
  -5  -6  -6   -1.00    6.50
   5   6  -6   10.70    8.40
  -5  -6  -6   12.70    7.80
  -5  -6  -6   13.50    7.50
  -5   6   6   10.90    6.60
  -5   6   6   11.90    7.00
   5  -6   6    9.10    5.70
  -5   6   6   10.70    8.00
   5  -6   6    2.40    8.90
   5  -6   6    5.30    6.00
   5  -6  -6    3.50    8.00
  -5   6  -6    7.60    6.80
   5   6   6    9.40    8.70
  -5   6  -6    6.30    7.70
   5  -6  -6   15.40    6.70
   5   6   6   -1.60    3.00
   5  -6  -6    2.70    7.50
   5   6   6   10.50    4.40
  -5  -6   6    7.60    7.00
   5   6   6   13.60    6.60
  -5  -6   6    6.00    8.00
  -5  -7  -6    9.80    8.30
   5  -7   6    6.00    7.20
   5   7  -6    3.20    7.80
  -5   7   6   24.60    8.40
   5  -7   6    4.50    8.00
   5   7  -6   23.60    9.30
  -5  -7  -6    8.90    7.60
   5   7  -6    1.30    2.90
   5   7  -6    5.90   11.40
   5  -7   6    6.40    9.60
  -5   7   6    2.70    6.80
  -5   7   6    5.30    7.20
  -5  -7   6   16.10    8.10
   5  -7  -6    7.70    8.40
  -5   7  -6    7.90   11.80
  -5   7  -6   14.90    8.40
   5   7   6    3.70    3.10
   5   7   6    2.40   11.00
   5  -7  -6    9.10    6.00
   5   7   6    5.40    4.90
   5   7   6   21.10    9.10
  -5  -7   6   20.60    8.40
   5  -7  -6   25.20    9.10
  -5   0  -7   22.20    6.90
  -5   0  -7   22.60    5.70
  -5   0   7   36.50    5.50
  -5   0   7   24.80    6.70
   5   0  -7   21.60    5.60
  -5   0  -7   15.60    6.10
  -5   0  -7   27.60    7.00
  -5   0  -7   19.10    6.50
  -5   0  -7   27.20    6.70
   5   0  -7   30.50    6.40
  -5   0   7   33.60    5.60
  -5  -1  -7    4.60    6.30
   5   1  -7   -3.80    5.20
   5   1  -7    1.10    6.50
   5  -1   7    5.40    6.40
  -5  -1  -7   -1.00    5.60
  -5   1   7    1.40    5.70
  -5   1   7   -6.20    3.80
  -5  -1  -7    3.30    5.70
  -5  -1  -7   -1.50    6.00
  -5  -1  -7   -7.70    4.70
  -5   1   7   -1.30    4.20
   5  -1   7    4.00    5.20
   5   1  -7   -0.90    4.70
  -5  -1  -7   -8.30    4.70
  -5  -1   7    7.70    5.80
  -5   1  -7    4.00    2.80
   5  -1  -7    3.10    5.10
  -5   1  -7    1.00    5.30
  -5   1  -7   16.80    5.90
  -5   1  -7    8.00    5.70
  -5   1  -7    5.10    4.90
  -5   1  -7    3.60    6.70
  -5  -1   7    8.30    4.40
  -5   1  -7    9.80    5.50
   5  -1  -7   -2.70    4.60
  -5   1  -7   -1.70    2.50
  -5  -1   7   -1.20    4.20
  -5  -2  -7   32.40    7.40
  -5  -2  -7   18.20    6.00
  -5  -2  -7   32.50    4.10
   5   2  -7   33.60    6.80
  -5   2   7   29.00    5.40
  -5  -2  -7   16.40    6.40
   5   2  -7   22.80    7.70
  -5  -2  -7   22.20    6.50
  -5   2   7   29.00    5.60
  -5   2   7   35.60    6.70
   5   2  -7   32.90    6.80
  -5  -2  -7   37.70    8.00
  -5  -2  -7   35.10    7.80
  -5  -2  -7   30.20    3.90
  -5   2   7   25.60    5.50
   5  -2   7   27.00    6.40
   5  -2   7   27.70    9.10
  -5   2  -7   23.90    8.90
   5  -2  -7   24.10    6.70
  -5   2  -7   22.90    6.40
   5   2   7   23.00    7.30
   5  -2  -7   18.80    6.10
   5  -2  -7   28.40    6.30
  -5   2  -7   40.00    5.00
  -5   2  -7   25.80    6.00
  -5  -2   7   25.90    5.90
  -5   2  -7   26.00    6.80
  -5  -2   7   28.60    5.90
  -5   2  -7   32.40    5.00
  -5  -3  -7   13.60    6.20
  -5   3   7    7.30    4.90
   5   3  -7   11.50    8.10
  -5  -3  -7   15.80    5.00
   5   3  -7   14.90    6.50
  -5  -3  -7   19.80    7.40
   5   3  -7   17.50    7.00
   5  -3   7    8.00    8.00
  -5  -3  -7   19.60    6.70
   5  -3   7    7.90    5.50
  -5  -3  -7   19.40    4.80
  -5   3   7   10.80    5.10
  -5  -3  -7   20.20    8.40
  -5   3  -7    9.70    5.10
  -5   3  -7    9.20    5.90
   5  -3  -7   10.20    4.50
   5   3   7   25.20    6.60
  -5   3  -7   19.30    8.20
  -5  -3   7    9.30    5.40
   5  -3  -7   17.00    6.60
  -5  -3   7   19.10    5.80
  -5   3  -7   11.10    5.20
   5   3   7   12.50    6.90
   5  -3  -7    9.80    6.20
   5  -3  -7   16.20    7.00
  -5  -4  -7   39.50    8.60
   5   4  -7   69.09   12.30
  -5  -4  -7   47.40    7.80
   5  -4   7   53.89    5.90
  -5   4   7   60.19    8.00
  -5  -4  -7   45.50    8.40
   5  -4   7   53.59    8.40
   5   4  -7   48.10    8.90
  -5   4   7   54.59   10.30
   5  -4   7   68.89   11.50
   5   4  -7   68.29   10.10
  -5  -4  -7   52.69    7.30
  -5  -4   7   33.80   12.70
  -5  -4   7   50.99    8.30
  -5   4  -7   51.69    7.90
  -5   4  -7   63.99   10.30
  -5   4  -7   46.20    7.90
   5   4   7   53.59    8.50
   5  -4  -7   36.40   10.50
   5  -4  -7   45.10    9.00
   5  -4  -7   40.40    8.70
   5   4   7   53.59   10.20
  -5  -5  -7    8.80    6.30
  -5   5   7    8.60    8.20
   5   5  -7   -7.00    7.30
   5  -5   7    3.00    4.40
   5  -5   7    4.90    6.20
  -5   5   7    9.80    6.00
  -5  -5  -7   -7.40    6.30
  -5  -5  -7   -1.10    6.60
   5  -5   7    4.90    4.00
  -5   5   7    3.40    5.80
   5  -5   7   12.80    9.00
   5   5  -7   13.50    7.50
  -5  -5  -7   12.40    6.80
  -5  -5   7    0.00    6.60
  -5   5  -7    3.10    6.20
   5   5   7    1.30    7.70
  -5  -5   7    9.60    6.50
   5  -5  -7   -1.90    7.30
  -5  -5   7    8.80    6.50
   5   5   7    1.20    6.10
  -5   5  -7   -1.40    6.90
   5  -5  -7   -1.60    7.10
   5  -5  -7   -2.10    5.40
   5  -6   7   20.00    8.00
   5  -6   7   10.10    7.40
   5   6  -7    1.40    8.50
  -5  -6  -7   12.40    8.00
  -5   6   7    8.40    6.30
  -5  -6  -7   14.00    7.50
   5  -6   7    4.30    5.60
   5  -6   7    1.40    8.20
  -5   6   7   10.60    8.00
  -5   6   7    3.20    6.40
   5   6  -7    5.90    7.70
  -5  -6   7    6.80    8.10
   5  -6  -7   -2.10    5.90
   5   6   7   -2.50    6.00
   5  -6  -7   28.40    8.90
   5   6   7    4.80    3.10
  -5  -6   7   -5.00   11.00
  -5  -6   7    1.20    6.80
  -5   6  -7   -2.10    7.70
   5   6   7    6.10    9.20
   5  -6  -7   -8.60    7.30
  -5   6  -7   -6.60    7.10
   5   7  -7   13.00   10.40
  -5   7   7   -0.70    6.70
  -5   7   7   -1.30   10.60
   5  -7   7    5.00    5.10
  -5   7   7    0.20    6.30
  -5   7   7   -0.20    7.10
  -5  -7  -7    0.10    7.80
   5   7  -7   -2.40    7.60
   5   7  -7    2.70    3.20
  -5  -7  -7    9.90    7.80
   5  -7   7    1.60    9.50
   5   7  -7   -9.10    7.60
   5  -7   7    3.90    6.20
  -5   7  -7    5.20    9.60
   5  -7  -7    5.20   10.10
   5   7   7    2.80    2.80
  -5  -7   7   -1.00    8.10
  -5  -7   7    5.30    7.60
   5   7   7    6.70    6.50
   5   7   7    7.40    2.70
   5  -7  -7   -1.10    8.60
   5   7   7   -2.90    8.60
  -5  -7   7    1.60    7.40
  -5   7  -7   -6.50    9.60
  -5   0  -8   81.19   11.50
  -5   0  -8   55.69    8.80
  -5   0  -8   47.60    7.50
  -5   0  -8   73.19    9.60
  -5   0   8   77.29    8.30
   5   0  -8   79.89    8.90
  -5   0   8   70.69    7.60
  -5   0  -8   86.29   10.30
  -5   0  -8   89.29   10.20
  -5   0   8   97.09   10.90
   5   0  -8   90.99    9.60
  -5   1   8  109.79    9.30
  -5  -1  -8  115.99   13.00
   5   1  -8   93.79   10.80
   5   1  -8  123.49   12.00
  -5  -1  -8  108.39   12.60
   5   1  -8  110.69   14.50
  -5   1   8  107.49   12.60
  -5  -1  -8  117.69   13.00
  -5  -1  -8  103.89   12.90
  -5  -1  -8   93.39   13.00
  -5  -1  -8  113.79   11.50
   5  -1   8   98.59   11.70
  -5   1   8  110.79    9.70
  -5   1  -8  102.09    7.80
  -5   1  -8  122.09   14.40
   5  -1  -8  112.49   10.90
  -5   1  -8  107.39   12.60
   5  -1  -8  114.19   11.50
  -5  -1   8   96.19    9.70
  -5   1  -8   95.79   11.90
  -5  -1   8  101.19   12.50
  -5   1  -8  100.49    7.80
  -5  -1   8  100.39    9.90
  -5  -2  -8   12.40    7.00
  -5  -2  -8    5.50    6.50
   5   2  -8   11.30    6.50
   5   2  -8   14.70    8.00
  -5   2   8   13.70    4.80
  -5   2   8   12.10    4.80
   5  -2   8    8.10    8.10
   5   2  -8   15.80    6.50
  -5   2   8    3.50    4.60
   5  -2   8    6.10    6.00
  -5  -2  -8   12.80    6.60
  -5  -2  -8    7.70    6.30
  -5  -2  -8   15.60    7.40
  -5  -2  -8   11.80    3.50
  -5  -2  -8   12.60    7.40
  -5  -2  -8    8.80    3.50
  -5   2   8    3.70    6.60
  -5  -2   8    9.90    5.30
  -5  -2   8    8.10    7.10
   5  -2  -8   -0.60    5.40
  -5   2  -8   18.50    6.70
  -5   2  -8   12.00    8.90
  -5  -2   8   18.90    5.20
  -5   2  -8    7.50    4.30
  -5   2  -8   10.60    4.40
  -5   2  -8   13.80    6.80
   5   2   8   15.40    7.60
   5  -2  -8   12.20    6.20
   5  -2  -8    6.90    6.40
  -5   2  -8   20.00    6.80
   5   3  -8  266.77   20.30
   5   3  -8  264.77   22.40
  -5  -3  -8  283.97   17.80
  -5   3   8  305.77   18.40
   5  -3   8  267.27   19.90
  -5  -3  -8  310.27   18.10
  -5   3   8  295.37   21.70
   5   3  -8  262.37   20.50
  -5   3   8  270.47   18.80
  -5  -3  -8  286.37   20.90
  -5   3   8  256.77   18.40
   5  -3   8  254.87   22.70
  -5  -3  -8  280.27   21.20
   5  -3  -8  276.77   25.00
  -5   3  -8  263.97   18.40
   5  -3  -8  286.77   20.10
  -5  -3   8  271.47   19.20
   5  -3  -8  285.97   18.50
   5   3   8  270.57   21.20
  -5   3  -8  284.67   18.70
  -5  -3   8  265.37   19.00
  -5   3  -8  258.37   21.00
   5  -3  -8  291.27   23.50
  -5   4   8   65.19    8.30
  -5  -4  -8   68.19    8.50
   5   4  -8   66.29   12.60
   5   4  -8   57.19    9.70
  -5   4   8   73.29   11.00
  -5  -4  -8   70.39    9.80
   5   4  -8   71.39   10.90
  -5   4   8   83.69   10.60
   5  -4   8   59.19   12.50
  -5  -4  -8   79.99    8.50
   5  -4   8   74.19    9.70
  -5   4   8   64.89    7.80
  -5  -4   8   69.79    9.10
  -5   4  -8   79.99    9.40
   5  -4  -8   73.39   10.40
  -5  -4   8   71.39    9.00
   5   4   8   55.59   10.20
  -5   4  -8   85.89   12.10
   5  -4  -8   68.49   10.00
  -5   4  -8   68.79    8.80
   5  -4  -8   75.09   10.10
   5   5  -8   57.79   13.30
  -5  -5  -8   54.19   10.10
  -5   5   8   34.80    9.10
  -5  -5  -8   60.89    9.60
  -5  -5  -8   35.10   11.30
   5  -5   8   38.80   11.60
  -5  -5  -8   31.70    8.90
  -5   5   8   41.10    9.80
   5   5  -8   45.30   10.20
   5   5  -8   36.50    9.00
   5  -5   8   41.90    5.30
  -5   5   8   42.60    7.60
  -5  -5  -8   51.29    8.90
   5  -5   8   43.60    9.10
  -5   5  -8   50.79    8.90
   5   5   8   48.10   10.50
  -5   5  -8   52.29   10.50
  -5  -5   8   44.20    8.20
   5  -5  -8   45.10    9.50
   5  -5  -8   33.70    9.00
   5   5   8   22.50    9.10
  -5   5  -8   58.69    9.60
   5  -5  -8   55.39   10.10
  -5  -5   8   52.79    8.70
  -5   6   8    5.00    6.00
  -5   6   8    8.30    5.90
  -5   6   8    8.90    8.50
  -5  -6  -8    2.40    7.20
   5  -6   8    5.90    6.80
   5   6  -8    4.70    9.20
   5   6  -8   16.20    8.00
  -5  -6  -8   19.20    7.70
   5  -6   8    4.00    3.30
  -5   6   8   12.90    9.20
   5  -6   8   10.40    4.90
   5  -6   8    3.70    9.20
  -5  -6  -8    4.50    9.00
  -5  -6   8    5.10    6.70
   5  -6  -8    2.50    7.90
  -5  -6   8    8.80    7.30
  -5   6  -8    3.80    8.30
   5   6   8    7.00   10.10
  -5  -6   8    7.00    7.70
  -5  -6   8    3.30    2.80
   5  -6  -8   16.90   10.10
   5   6   8   19.40    7.10
  -5   6  -8   -6.10    6.90
  -5   0   9   -2.50    4.20
  -5   0   9    3.50    3.90
   5   0  -9   -0.70    6.00
  -5   0  -9   -1.40    6.30
  -5   0  -9    0.70    5.10
  -5   0  -9    0.70    2.50
  -5   0  -9   -4.30    6.90
  -5   0  -9   -2.50    7.20
  -5   0  -9   -5.30    7.20
   5   0  -9   -7.50    6.20
  -5   0   9   -4.20    7.30
  -5   1   9   43.60    5.50
   5   1  -9   52.49    8.60
  -5  -1  -9   28.50    7.60
   5   1  -9   48.90   10.20
  -5  -1  -9   40.40    9.10
  -5  -1  -9   42.20    8.80
   5   1  -9   34.30    7.30
  -5  -1  -9   23.90    7.20
   5  -1   9   30.10    7.60
  -5   1   9   56.59    9.80
  -5  -1  -9   25.60    7.70
  -5  -1  -9   24.90    8.50
  -5   1   9   39.40    5.80
  -5  -1   9   41.10    9.00
  -5  -1   9   56.09    6.30
  -5   1  -9   34.10    9.10
  -5   1  -9   33.00    6.20
  -5   1  -9   48.20    8.90
  -5  -1   9   44.60    6.20
   5  -1  -9   41.60    7.30
  -5   1  -9   15.30    6.40
  -5   1  -9   34.90    8.40
  -5   2   9   83.69   11.60
  -5  -2  -9  121.69   14.20
  -5  -2  -9  138.19   14.00
  -5   2   9   95.79    9.20
  -5  -2  -9   83.09   12.50
   5  -2   9   90.59   12.30
   5   2  -9   96.29   10.70
   5   2  -9   98.29   14.00
   5   2  -9  106.69   13.30
   5  -2   9   85.89   10.80
  -5   2   9   93.89   15.30
  -5  -2  -9   84.59   11.50
  -5  -2  -9  120.69   13.80
  -5  -2  -9   96.29   10.80
  -5  -2  -9   92.29   12.60
  -5   2   9   99.79    8.70
   5  -2  -9  114.99   11.60
  -5   2  -9  110.09    9.10
  -5   2  -9   75.39   11.80
   5  -2  -9  108.49   11.10
  -5   2  -9   90.79   11.90
  -5  -2   9   81.59    9.50
  -5  -2   9   98.49   11.90
  -5  -2   9   78.49    9.60
  -5   2  -9   95.59    8.90
  -5   2  -9   96.59   13.80
  -5   3   9   55.19    6.60
  -5  -3  -9   44.80    9.80
  -5  -3  -9   65.59   11.80
  -5  -3  -9   51.69    6.70
  -5   3   9   48.50   10.70
  -5   3   9   59.29    7.70
   5   3  -9   64.59   10.10
   5   3  -9   73.29   12.10
   5   3  -9   44.30    8.80
  -5  -3  -9   65.09    7.20
   5  -3   9   58.19    9.00
   5  -3   9   65.09   13.20
  -5   3   9   54.29    6.90
  -5  -3   9   59.59    7.80
  -5  -3   9   75.39   11.40
   5  -3  -9   69.99    8.30
   5   3   9   41.60    9.40
   5  -3  -9   45.50    8.70
  -5   3  -9   59.59    7.60
   5  -3  -9   67.39   10.00
  -5  -3   9   52.29    7.50
  -5   3  -9   53.29    7.50
  -5   3  -9   41.10    8.60
  -5  -4  -9   37.40    6.70
  -5  -4  -9   37.10    6.80
   5  -4   9   34.30    8.20
   5   4  -9   23.40    8.30
   5  -4   9   41.70   10.90
  -5  -4  -9   37.10   12.20
  -5   4   9   22.50    5.30
  -5   4   9   16.40    7.10
   5   4  -9   28.00   10.20
  -5  -4  -9   33.30   11.40
   5   4  -9   46.10    9.70
  -5   4   9   31.50    6.30
  -5   4   9   46.50   10.60
  -5  -4   9   34.60    7.00
  -5   4  -9   -0.40    9.90
   5   4   9   42.20    9.20
   5  -4  -9   34.20    8.50
  -5   4  -9   22.00    7.00
  -5  -4   9   27.00    6.80
   5  -4  -9   44.00    9.60
   5  -4  -9   28.70    8.50
  -5   4  -9   26.50    9.80
   5  -4  -9   37.90    6.40
  -5  -5  -9   27.90    8.30
   5   5  -9   14.70    8.90
  -5  -5  -9    1.80    7.70
   5  -5   9   18.40    9.80
  -5   5   9   16.60    6.00
  -5   5   9   12.70    8.10
  -5  -5  -9   21.50    9.40
   5   5  -9   17.10    8.10
   5  -5   9   14.80    7.40
  -5  -5  -9   27.00   12.00
  -5   5   9   -0.60    7.30
   5  -5  -9   24.50    9.10
  -5   5  -9   21.90    8.40
  -5  -5   9   17.40    6.90
  -5   5  -9   23.70    7.90
  -5  -5   9    9.70    4.70
  -5  -5   9   16.20    6.60
   5  -5  -9   32.70    8.20
   5   5   9   11.70    8.20
  -5  -6  -9    5.80    6.40
   5  -6   9   -1.00    3.30
   5   6  -9   -2.30    9.30
  -5  -6  -9    5.40    7.30
   5   6  -9   13.50   10.20
  -5   6   9    0.20    8.70
  -5  -6  -9    2.10    7.80
  -5   6   9   -2.30    7.60
  -5  -6  -9   -3.10    8.30
   5   6  -9   -4.80    6.50
   5  -6   9   -1.50    6.90
   5  -6   9    8.10    2.90
   5  -6   9    5.40    9.80
   5  -6  -9    1.40    7.50
  -5   6  -9    4.00    8.80
  -5  -6   9   11.60    6.80
   5  -6  -9   -0.30    8.90
  -5  -6   9   -7.00    6.30
   5  -6  -9    3.30    7.80
  -5   6  -9   17.00    8.10
  -5  -6   9    1.00    2.20
  -5   0 -10   43.30    4.60
  -5   0 -10   41.90   10.40
  -5   0 -10   36.60    4.30
  -5   0  10   43.40    5.30
  -5   0  10   42.00    5.60
  -5   0 -10   19.70    7.40
  -5   0  10   39.90    9.70
  -5   0 -10   42.70    9.00
  -5   0 -10   34.10    8.90
  -5   0  10   31.10    9.00
   5   0 -10   41.20   11.20
  -5   0 -10   39.40   10.80
   5   0 -10   37.00   11.10
  -5   1  10  141.39   16.10
   5   1 -10  146.29   15.40
  -5  -1 -10  129.49   16.90
   5   1 -10  126.59   16.20
  -5  -1 -10  124.29   14.90
   5  -1  10  148.39   14.70
  -5  -1 -10  136.49    9.10
  -5   1  10  137.89   10.10
  -5  -1 -10  148.99   15.40
   5   1 -10  118.59   13.00
  -5   1  10  137.79    9.90
  -5   1  10  141.39   15.60
  -5  -1 -10  154.58   17.10
  -5  -1 -10  155.68   16.20
  -5   1 -10  130.99   10.00
  -5  -1  10  124.89   10.70
  -5   1 -10  115.99    9.80
  -5  -1  10  124.69   10.30
  -5  -1  10  118.79   14.80
   5  -1 -10  110.99   12.60
  -5   1 -10  155.98   15.30
  -5   1 -10  116.19   16.40
  -5  -2 -10   10.90    7.20
  -5  -2 -10    3.90    3.90
  -5   2  10    2.40    3.30
  -5  -2 -10   -0.70    3.70
  -5   2  10    3.30    3.70
  -5   2  10    1.30    7.20
  -5  -2 -10   -0.70    8.00
  -5  -2 -10   -2.50    7.00
   5   2 -10   -1.20    6.40
  -5  -2 -10   -2.20    6.50
  -5   2  10   -1.60    7.40
  -5  -2 -10   -1.10    8.10
   5   2 -10    9.50    8.60
   5   2 -10    5.10    7.30
   5  -2  10    1.70    6.60
  -5   2 -10    1.30    9.00
  -5   2 -10    4.80    4.60
   5  -2 -10    0.60    7.00
  -5  -2  10   -9.60    6.20
  -5  -2  10   -5.60    4.40
  -5   2 -10   -0.80    4.30
  -5   2 -10    2.70    7.60
  -5  -2  10   -4.10    3.80
   5  -3  10   27.70   10.20
  -5  -3 -10   42.30    6.50
   5   3 -10   37.60    9.60
  -5   3  10   34.60    5.20
  -5   3  10   43.80    5.80
  -5  -3 -10   34.90    8.90
  -5  -3 -10   29.40   10.10
  -5  -3 -10   46.20    6.50
  -5   3  10   30.60    7.10
   5  -3  10   31.30    8.40
  -5   3  10   39.10    9.70
   5   3 -10   17.70    8.90
   5   3 -10   37.40    8.70
  -5  -3 -10   73.99   12.80
  -5  -3  10   43.00    9.80
  -5   3 -10   47.10   10.40
  -5   3 -10   33.30    6.90
   5  -3 -10   39.90    7.80
  -5  -3  10   37.90    6.40
  -5  -3  10   36.50    6.70
  -5   3 -10   41.50    7.20
   5  -3 -10   52.39    9.30
   5   3  10   34.50    9.30
  -5  -3  10   43.50    8.70
   5  -3 -10   44.60    8.50
   5  -4  10    2.30    6.70
  -5   4  10   10.60    4.60
  -5   4  10    2.20    3.10
   5   4 -10   10.20    8.70
  -5   4  10   13.80    6.60
  -5  -4 -10    6.10    8.20
  -5   4  10   13.30    8.40
   5   4 -10    6.90    7.60
  -5  -4 -10    4.70    5.90
  -5  -4 -10    8.70    7.80
  -5  -4 -10    3.90    6.10
   5  -4  10    4.70    9.10
  -5   4 -10   17.10   11.30
   5  -4 -10    8.80    6.20
   5   4  10   -0.30    7.80
  -5   4 -10    6.00    6.70
   5  -4 -10   10.60    7.60
  -5  -4  10   12.90    6.50
  -5   4 -10    8.60    7.10
  -5  -4  10   23.90    5.90
  -5  -4  10    5.20    5.50
  -5  -4  10    5.10    8.80
   5  -4 -10   15.10    8.50
  -5  -5 -10   58.99   11.20
  -5   5  10   58.99   11.80
   5   5 -10   52.09   10.80
  -5   5  10   65.69    7.90
  -5  -5 -10   80.09   12.40
   5  -5  10   86.69   22.90
   5  -5  10   67.79   11.00
  -5  -5 -10   81.69   10.10
   5   5 -10  109.59   17.40
  -5  -5 -10   92.99   13.10
  -5   5  10   80.09   11.50
   5   5 -10   69.89   14.10
  -5  -5  10   77.09    8.80
   5  -5 -10   93.79   12.80
  -5   5 -10   80.29   11.00
   5  -5 -10   54.59   10.60
   5   5  10   78.59   12.30
  -5   5 -10   73.29   10.60
  -5  -5  10   70.39    9.60
  -5  -5  10   85.89    9.80
  -5   5 -10   63.19   12.50
   5  -5 -10   97.69   14.00
  -5   0 -11  149.88   10.60
  -5   0 -11  181.08   17.70
  -5   0 -11   95.39   14.30
  -5   0 -11  144.49   15.40
  -5   0 -11  132.79   17.50
   5   0 -11  128.49   15.30
  -5   0  11  150.18   11.80
  -5   0  11  142.59   16.60
  -5   0 -11  146.59   15.50
  -5   0 -11  139.29   11.30
  -5   0  11  143.29   16.50
   5  -1  11   66.49   10.60
  -5  -1 -11  102.19   14.40
  -5   1  11  102.29   13.40
  -5  -1 -11   70.59   11.00
  -5  -1 -11   64.69   11.90
  -5  -1 -11   84.89   10.30
  -5   1  11   84.69   12.20
  -5  -1 -11   66.49   10.40
   5   1 -11   78.59   11.80
  -5  -1 -11   90.79   11.50
  -5   1 -11   69.09   12.50
  -5   1 -11   95.59   12.20
  -5  -1  11  106.79   12.60
  -5   1 -11   74.69    8.00
   5  -1 -11   83.89   11.20
  -5   1 -11   77.69    8.30
  -5  -1  11   76.09   12.00
  -5  -1  11   70.19    7.60
  -5  -1  11   68.09    7.20
   5  -1 -11   88.49   10.10
  -5  -2 -11   40.10   10.40
   5  -2  11   33.10    8.70
   5   2 -11   41.60    8.70
   5   2 -11   50.39    9.90
  -5  -2 -11   59.69   11.40
  -5  -2 -11   42.50    5.60
  -5  -2 -11   43.20    5.80
  -5  -2 -11   48.60   11.00
  -5   2  11   30.50    9.70
  -5  -2 -11   72.59   13.20
  -5   2  11   49.00   10.60
  -5  -2 -11   28.80    8.40
   5  -2 -11   62.09    8.80
  -5   2 -11   44.60   11.60
  -5  -2  11   38.50    5.50
  -5   2 -11   45.20    6.80
  -5   2 -11   50.99    9.90
  -5  -2  11   37.10    5.80
   5  -2 -11   38.40    8.90
  -5  -2  11   56.39   11.30
  -5   2 -11   50.49   10.60
  -5   2 -11   51.49    6.60
  -5  -2  11   50.79    9.30
   5  -2 -11   50.59    9.80
  -5  -3 -11   45.10   10.10
   5   3 -11   49.50   12.20
  -5   3  11   50.09    7.60
  -5  -3 -11   68.99   13.50
  -5   3  11   27.90   10.10
  -5  -3 -11   52.69    7.00
  -5   3  11   44.30    5.40
   5   3 -11   49.70   10.50
   5  -3  11   53.49    9.50
  -5  -3 -11   63.19   12.80
  -5  -3 -11   44.10    7.00
  -5  -3 -11   48.90   10.80
  -5   3 -11   35.30   10.50
  -5   3 -11   51.19   13.40
  -5   3 -11   26.80    9.20
  -5  -3  11   42.00    6.60
  -5   3 -11   46.70    7.60
   5  -3 -11   57.19   10.50
  -5   3 -11   41.20    7.40
  -5  -3  11   59.29   10.20
   5   3  11   58.49   11.10
  -5   3 -11   40.40   10.50
   5  -3 -11   48.00    9.10
   5  -3 -11   45.10    8.60
  -5  -3  11   29.70    9.60
  -5  -4 -11  118.29   12.40
  -5   4  11  121.99    9.00
  -5  -4 -11   79.89   12.80
   5   4 -11  131.39   14.60
  -5  -4 -11  108.89   12.30
  -5   4  11   91.39   15.00
   5   4 -11  100.79   12.70
  -5  -4 -11  108.69   13.90
   5   4 -11  157.58   20.20
   5  -4  11   84.19   12.10
  -5  -4 -11  117.09   16.30
   5  -4  11   86.29   18.10
   5  -4 -11  111.39   12.20
  -5  -4  11   90.49   14.40
   5  -4 -11   97.59   12.40
   5   4  11  113.39   14.20
  -5   4 -11  115.79   12.60
  -5   4 -11   96.29   16.10
   5  -4 -11  101.09   13.70
  -5  -4  11  110.29   12.30
   5  -4 -11  118.49   14.00
  -5   4 -11  108.79   17.70
  -5  -4  11   92.59   11.00
  -5   4 -11   96.19   12.90
  -5   0 -12   11.10    8.30
   5   0 -12   34.00    9.40
  -5   0 -12   17.00    4.70
  -5   0 -12   24.70   10.90
   5   0 -12   16.90    7.20
  -5   0 -12   11.20    8.00
  -5   0 -12   17.50    4.40
  -5   0  12   12.00    8.40
  -5   0  12   21.50    9.00
  -5   0 -12   16.50    8.70
   5   0 -12   23.30   12.80
   5   1 -12   48.40   10.60
   5  -1  12   37.90    9.80
  -5  -1 -12   42.10    9.60
   5   1 -12   40.40    8.80
  -5  -1 -12   35.60    9.70
   5   1 -12   62.09   13.90
  -5  -1 -12   40.30   11.20
  -5  -1 -12   48.90    5.80
  -5   1  12   36.80   10.70
  -5  -1 -12   45.60   13.60
  -5  -1 -12   46.90   10.00
  -5  -1 -12   60.59    6.20
  -5   1  12   54.69   11.20
  -5   1 -12   78.79   12.20
  -5  -1  12   41.00   10.50
  -5   1 -12   57.69   13.40
  -5   1 -12   39.20    6.30
   5  -1 -12   29.00   11.90
  -5   1 -12   51.99    6.40
  -5   1 -12   55.59   14.40
  -5  -1  12   60.69   11.40
   5  -1 -12   46.40    8.70
   5  -1 -12   49.20   10.30
  -5   1 -12   58.29   17.90
  -5  -2 -12   -0.40    4.40
  -5  -2 -12    0.50    8.60
  -5  -2 -12   -4.80    4.20
  -5   2  12   10.20    8.70
  -5  -2 -12    7.90   10.70
   5   2 -12   23.10   10.90
   5   2 -12  -10.30    7.80
   5  -2  12    0.70    6.70
  -5  -2 -12    3.90    7.20
   5   2 -12  -10.10    6.40
  -5  -2 -12   -9.60    8.80
  -5  -2 -12   -0.20    7.20
  -5   2 -12    7.30    5.40
  -5   2 -12   -4.60    8.60
  -5  -2  12    3.70    2.30
  -5   2 -12   -3.60    7.50
   5  -2 -12   -2.60    6.10
   5  -2 -12   13.50    8.60
  -5  -2  12    3.80    3.20
  -5  -2  12    1.90    6.80
  -5   2 -12   10.50   10.30
  -5  -2  12    5.90    7.40
   5  -2 -12   16.30    8.80
  -5   2 -12    3.50    8.30
  -5   2 -12    6.20    5.40
  -5  -3 -12   45.50   20.90
  -5  -3 -12   41.20    6.90
  -5   3  12   50.39   13.20
  -5  -3 -12   29.10    9.70
   5   3 -12   46.50   19.40
   5   3 -12   27.30    8.60
   5   3 -12   38.10   10.80
  -5   3  12   38.80    7.00
  -5  -3 -12   44.10    6.80
   5  -3  12   38.90    9.60
  -5  -3 -12   35.90   10.60
  -5  -3 -12   27.40    9.90
  -5   3 -12   51.69    8.00
   5  -3 -12   60.49   10.60
  -5  -3  12   24.70   11.80
  -5   3 -12   32.00   11.50
  -5   3 -12   32.20    9.50
  -5  -3  12   34.40    5.40
   5  -3 -12   38.80    9.30
  -5   3 -12   39.80    8.20
   5  -3 -12   32.50    8.80
  -5   3 -12   44.70   10.60
  -5   3 -12   33.30   11.30
  -5  -3  12   37.30    8.50
   5   4 -12   19.20   12.60
  -5   0 -13   28.50    5.50
   5   0 -13   37.40    9.90
  -5   0 -13   37.60    8.90
  -5   0 -13   37.30    5.60
  -5   0 -13   33.30   11.40
  -5   0 -13   20.20    7.00
  -5   0 -13   28.90    9.20
  -5   0  13   16.80    9.60
  -5   0  13   38.70   10.10
   5   0 -13   35.80   10.20
   5   0 -13   35.30    8.50
  -5   1  13   17.00   12.90
  -5   1  13   10.50   14.80
  -5  -1 -13   25.50    4.90
   5   1 -13   33.90   10.10
  -5  -1 -13   29.60    5.40
  -5  -1 -13    8.90    8.10
  -5  -1 -13   18.80    9.20
   5   1 -13   43.00   13.50
   5   1 -13   34.20    9.00
  -5  -1 -13   29.40   13.50
  -5  -1 -13    5.90    9.70
  -5  -1 -13   25.80    8.60
   5  -1 -13   13.60    7.30
  -5  -1  13   16.00    9.50
   5  -1 -13   17.70   10.10
  -5   1 -13   26.10    7.90
  -5   1 -13   17.00   10.40
  -5   1 -13   13.20    5.20
   5  -1 -13   33.80    9.40
  -5   1 -13   15.60    5.20
  -5   1 -13   16.50    8.50
  -5   1 -13   12.60    8.30
  -5  -1  13   11.40    8.50
  -5  -2 -13    6.10    4.90
  -5  -2 -13    5.50    4.90
   5  -2  13    1.10    7.50
   5   2 -13   33.50   11.40
  -5  -2 -13    8.40   11.30
   5   2 -13   24.10    8.20
  -5  -2 -13    9.80    8.50
  -5   2  13    5.40    9.40
   5   2 -13   14.20    9.00
  -5  -2 -13    6.10    8.60
  -5   2 -13   11.40    9.30
  -5   2 -13    8.10    5.40
   5  -2 -13   -0.10    8.10
  -5  -2  13    8.80    8.10
   5  -2 -13   -0.40    6.60
  -5   2 -13    6.80   13.30
  -5   2 -13    6.00    5.50
   5  -2 -13    6.40    8.00
  -5  -2  13   -9.50    7.70
   6   0   0 1074.29   64.19
  -6   0   0 1206.28   64.39
  -6   0   0 1075.99   64.39
   6   0   0 1236.98   64.29
   6   1   0 3605.44  195.98
  -6  -1   0 3795.82  195.88
  -6  -1   0 3917.81  195.88
  -6  -1   0 3771.82  197.18
   6  -1   0 3062.69  195.48
   6  -1   0 3385.96  195.78
   6  -1   0 3298.67  196.08
   6   1   0 4077.39  195.88
  -6   1   0 3424.16  195.88
  -6   1   0 3158.88  195.68
   6  -2   0  727.03   45.70
   6  -2   0  763.92   45.70
  -6  -2   0  754.92   45.60
   6  -2   0  709.83   44.90
   6   2   0  902.61   45.70
   6   2   0  837.42   45.60
  -6  -2   0  913.81   46.20
  -6   2   0  760.72   45.80
  -6  -2   0  865.51   45.70
   6   2   0  803.62   46.00
  -6   2   0  765.62   45.80
  -6  -3   0 1570.84   86.99
   6   3   0 1473.65   86.69
   6  -3   0 1520.65   87.09
  -6   3   0 1549.54   87.29
  -6  -3   0 1527.95   86.09
   6  -3   0 1520.15   87.09
   6   3   0 1696.43   87.09
  -6   3   0 1534.45   87.29
  -6  -3   0 1527.05   86.99
   6   3   0 1583.64   87.39
   6   4   0    1.30    4.90
  -6   4   0   -0.20    5.20
  -6  -4   0    3.60    5.10
  -6   4   0   -6.20    4.80
   6  -4   0    4.00    5.20
   6   4   0    1.20    5.00
   6  -4   0   -6.20    5.00
  -6  -4   0    0.90    4.70
  -6  -4   0   -1.40    4.70
   6   4   0   -0.70    4.60
   6   5   0  240.38   18.90
   6   5   0  280.37   18.60
   6  -5   0  280.47   18.70
   6  -5   0  174.28   22.50
  -6   5   0  261.37   19.50
   6   5   0  273.67   18.80
  -6  -5   0  254.57   18.00
  -6  -5   0  259.07   18.90
  -6   5   0  262.27   18.80
  -6  -5   0  282.87   18.90
   6  -5   0  258.57   19.30
  -6  -6   0  -12.90    6.30
   6  -6   0    6.30    6.80
  -6   6   0    6.30    6.90
   6   6   0    0.20    6.00
   6   6   0    2.50    6.90
  -6  -6   0    2.80    4.40
  -6   6   0    0.50    4.30
  -6  -6   0   -1.80    6.40
  -6  -6   0    9.10    7.20
   6  -6   0    0.20    7.10
   6  -6   0   -4.50    5.20
   6   6   0   -4.10   11.00
  -6  -7   0  398.86   26.90
   6   7   0  329.87   25.70
  -6  -7   0  377.36   26.40
   6   7   0  373.86   26.70
   6  -7   0  388.96   24.50
  -6  -7   0  353.36   23.70
  -6   7   0  390.36   26.50
  -6  -7   0  347.07   26.50
   6  -7   0  372.26   26.40
   6  -7   0  370.16   26.60
  -6  -8   0    8.80   13.80
  -6  -8   0   -0.20    3.20
  -6  -8   0   -4.20    8.80
   6   8   0   -2.80    8.30
   6  -8   0   -1.60    7.40
  -6   8   0   15.10   13.00
   6  -8   0    1.70    9.30
  -6   8   0    2.60    8.80
   6   8   0    0.70    7.60
   6   8   0    1.60    8.80
   6   0   1   84.09    7.40
   6   0  -1   85.09    8.50
   6   0   1   94.19   10.70
  -6   0   1   86.39    8.90
  -6   0  -1   85.09    8.10
  -6   0  -1   92.89    8.00
  -6   0   1   84.99    8.70
   6   0   1   90.19    7.80
   6   0   1   95.39    7.30
   6   0  -1   92.89   12.20
  -6   1   1    8.80    4.90
   6  -1   1    1.40    4.20
  -6   1   1    8.30    4.70
   6   1  -1    3.20    4.30
  -6  -1  -1   13.50    3.80
  -6  -1  -1   12.60    5.00
   6  -1   1   14.40    3.90
  -6  -1  -1   17.80    4.20
   6   1  -1   12.90    4.60
   6  -1   1   12.50    4.20
  -6  -1   1   11.00    4.50
   6   1   1   17.00    5.50
  -6   1  -1   10.80    2.40
   6   1   1   15.20    3.50
  -6   1  -1   10.70    4.20
   6   1   1   16.30    3.70
  -6  -1   1    6.70    4.60
   6  -1  -1   11.40    4.90
   6  -1  -1   12.70    4.60
  -6   1  -1   11.00    4.30
  -6  -1   1   13.70    5.30
  -6   2   1 1451.65   87.19
   6  -2   1 1511.15   86.89
   6  -2   1 1465.85   86.79
   6   2  -1 1617.04   87.19
   6   2  -1 1518.45   87.09
   6   2  -1 1469.55   87.69
  -6  -2  -1 1826.52   86.89
  -6  -2  -1 1836.12   87.69
   6  -2  -1 1353.26   85.99
   6   2   1 1785.52   86.69
  -6  -2   1 1495.75   87.19
   6  -2  -1 1536.95   87.29
   6   2   1 1758.22   87.69
   6  -2  -1 1518.05   87.19
  -6   2  -1 1454.85   86.99
  -6   2  -1 1443.46   86.99
  -6  -2   1 1646.24   87.09
  -6  -2   1 1479.15   86.99
  -6   2  -1 1430.56   87.19
  -6   3   1  332.87   23.70
   6  -3   1  375.46   23.20
   6   3  -1  386.36   23.40
   6  -3   1  350.06   23.10
   6   3  -1  360.86   23.30
  -6   3   1  375.96   23.80
  -6  -3  -1  439.66   23.30
  -6  -3  -1  424.26   23.40
   6   3  -1  379.86   23.60
   6   3   1  397.66   22.80
  -6  -3   1  346.67   23.10
   6  -3  -1  358.86   23.60
   6   3   1  429.46   23.10
   6   3   1  394.96   24.10
  -6   3  -1  357.96   23.40
  -6  -3   1  352.76   22.20
  -6   3  -1  357.86   22.50
  -6   3  -1  358.06   23.60
   6  -3  -1  359.26   21.60
   6  -3  -1  376.06   23.70
  -6  -3   1  386.36   23.60
   6  -4   1    3.30    5.20
   6  -4   1    4.00    5.00
  -6   4   1    9.80    5.70
   6  -4   1    7.10    5.40
   6   4  -1    8.90    5.40
   6   4  -1    3.20    5.10
  -6  -4  -1   -3.30    4.60
  -6  -4  -1    2.00    4.90
  -6   4   1    3.00    4.90
   6   4  -1    0.90    5.00
  -6  -4  -1    4.30    5.20
   6   4   1   -5.10    4.40
  -6  -4   1   11.00    5.60
   6  -4  -1    8.50    5.80
  -6   4  -1   -2.60    5.20
  -6   4  -1   -0.50    5.20
   6   4   1    2.30    5.60
  -6  -4   1    4.80    4.80
   6  -4  -1    2.40    5.10
  -6  -4   1    1.30    4.60
   6   4   1    4.50    4.70
  -6   4  -1    8.40    3.90
  -6  -5  -1   -9.50    5.40
  -6  -5  -1    2.00    5.90
  -6   5   1   -0.80    5.40
   6   5  -1    2.20    5.80
   6  -5   1    0.40    5.50
   6  -5   1   -2.00    4.90
   6  -5   1   -2.40    6.10
   6   5  -1   -1.50    6.30
  -6  -5  -1    7.50    5.40
   6   5  -1    0.10    6.00
  -6   5   1   -5.50    5.50
  -6  -5   1   -9.10    5.60
   6   5   1   -4.10    5.30
  -6  -5   1  -11.10    5.60
   6   5   1   -1.10    5.90
   6   5   1    4.40    5.20
  -6   5  -1   -5.10    5.60
  -6   5  -1   -3.80    5.60
  -6   5  -1   -0.10    3.50
  -6  -5   1    3.10    6.00
   6  -5  -1    0.70    6.30
   6  -5  -1    0.60    5.50
  -6  -6  -1  202.18   17.30
  -6   6   1  203.98   14.70
  -6  -6  -1  181.28   15.20
  -6   6   1  204.28   17.10
   6  -6   1  191.38   16.90
   6  -6   1  197.18   15.90
  -6  -6  -1  196.38   17.00
   6   6  -1  202.18   16.90
   6  -6   1  200.58   16.70
   6   6  -1  185.38   16.70
  -6  -6   1  186.48   14.20
  -6  -6   1  192.08   17.00
  -6   6  -1  216.78   17.40
   6   6   1  175.38   15.40
   6  -6  -1  204.38   17.10
  -6  -6   1  253.47   17.80
   6   6   1  185.38   16.10
  -6   6  -1  182.28   12.50
   6   6   1  172.68   16.70
   6  -6  -1  190.18   17.00
  -6   7   1   31.70    9.50
   6   7  -1   37.40    9.30
   6   7  -1   26.20    8.60
   6  -7   1   20.30    8.40
  -6   7   1   36.50    8.80
  -6  -7  -1   43.40   10.20
  -6  -7  -1   35.50    6.50
   6   7  -1   42.40   10.20
  -6  -7  -1   34.00    9.60
  -6   7   1   33.40    6.00
   6  -7   1   25.10    8.40
  -6  -7  -1   31.40   10.40
   6  -7  -1   37.40    9.50
   6  -7  -1   33.10    7.10
  -6  -7   1   26.90    9.60
  -6  -7   1   24.20    9.20
  -6  -7   1   28.80    9.30
   6   7   1   28.10    8.20
  -6  -7   1   16.40    4.10
  -6   7  -1   36.10    8.80
   6   7   1   19.90    8.70
   6  -7  -1   38.00    8.80
  -6   8   1   24.00    9.60
  -6  -8  -1   14.10    6.90
   6   8  -1   32.30   10.10
   6   8  -1   17.70    8.90
  -6  -8  -1    3.40    9.80
   6  -8   1   34.10    8.80
   6  -8   1   18.00    8.90
  -6  -8  -1   49.10   19.40
   6   8  -1    8.40    8.00
   6   8   1   26.60   11.20
  -6  -8   1   32.50    9.60
   6   8   1   28.10    8.40
   6   8   1   47.00    9.80
   6  -8  -1   25.30    9.10
  -6   8  -1   24.00    9.20
  -6  -8   1   19.80    9.60
   6  -8  -1   20.00   15.60
  -6   8  -1   22.10    8.50
   6   0   2  556.24   31.80
   6   0   2  537.25   29.60
  -6   0  -2  550.04   30.10
   6   0   2  474.35   29.50
  -6   0   2  496.85   31.00
  -6   0   2  501.45   31.10
   6   0  -2  491.35   31.10
  -6   0  -2  522.85   31.10
   6   0   2  585.24   31.20
   6   0  -2  484.55   31.00
  -6   0  -2  561.84   30.20
   6   0   2  585.64   31.70
  -6  -1  -2   33.10    4.10
   6   1  -2   15.50    5.20
   6  -1   2   13.90    5.80
   6   1  -2   25.50    5.40
   6  -1   2   23.80    6.30
  -6  -1  -2   32.10    4.70
  -6   1   2   17.20    5.30
  -6   1   2   21.80    5.70
   6  -1   2   23.00    3.60
   6  -1   2   23.90    4.90
  -6  -1  -2   21.60    5.60
  -6  -1  -2   26.50    4.10
   6  -1   2   19.50    3.60
  -6   1   2   27.10    4.30
  -6  -1   2   21.50    5.00
   6  -1  -2   23.50    5.20
  -6  -1   2   33.50    5.80
  -6   1  -2   24.50    4.40
   6   1   2   21.70    5.60
   6   1   2   32.60    3.30
   6  -1  -2   27.10    5.70
  -6  -1   2   22.40    4.30
   6   1   2   25.50    5.40
  -6   1  -2   21.50    3.60
   6   1   2   29.70    3.10
   6   1   2   25.10    5.80
  -6   1  -2   17.80    4.80
  -6  -2  -2 1099.59   53.29
  -6   2   2  912.21   53.99
   6  -2   2  895.61   53.49
   6  -2   2  914.21   54.69
   6   2  -2  892.71   53.79
   6  -2   2  849.02   54.99
   6   2  -2  946.21   53.29
  -6   2   2  955.00   54.09
   6  -2   2  903.71   52.49
   6   2  -2  932.41   53.99
  -6  -2  -2 1127.99   53.69
   6   2  -2  943.91   53.39
   6  -2   2  943.31   53.29
   6  -2  -2  971.20   54.39
  -6  -2   2  933.21   54.09
   6   2   2 1092.59   54.69
  -6   2  -2  897.41   53.69
   6  -2  -2  908.51   53.99
  -6  -2   2  879.81   53.79
  -6   2  -2  948.71   53.59
  -6   2  -2  920.81   53.59
   6   3  -2  351.56   22.80
   6  -3   2  341.17   22.00
  -6  -3  -2  409.56   22.30
   6  -3   2  347.37   24.80
  -6   3   2  339.57   22.90
   6   3  -2  344.87   22.40
   6   3  -2  340.97   22.80
  -6   3   2  337.27   22.70
   6  -3   2  359.26   22.10
   6  -3   2  335.97   23.40
  -6  -3  -2  385.56   22.30
  -6  -3  -2  395.36   23.80
   6   3   2  406.56   21.80
  -6  -3   2  350.76   22.70
  -6  -3   2  339.67   21.70
   6   3   2  386.86   21.60
  -6   3  -2  330.57   22.40
   6  -3  -2  345.87   23.10
  -6  -3   2  350.06   22.50
   6   3   2  406.66   21.80
   6  -3  -2  353.06   22.90
  -6   3  -2  353.56   22.10
   6   3   2  374.86   23.50
   6  -3  -2  321.07   21.10
  -6   3  -2  361.26   22.60
  -6  -4  -2  129.39   10.90
   6  -4   2  114.19   11.80
   6  -4   2  115.89   10.90
   6   4  -2  106.19   11.00
   6   4  -2  119.39   11.70
  -6  -4  -2  135.19   11.20
   6  -4   2  121.99   14.80
  -6   4   2  104.39   11.10
   6   4  -2  107.99   11.10
   6  -4   2  110.49   11.00
  -6  -4  -2  129.89   11.80
  -6   4   2  123.49   11.50
   6   4   2  120.59   12.00
  -6   4  -2  103.59   11.50
  -6   4  -2  102.39   11.40
  -6   4  -2  103.89    9.90
   6  -4  -2  117.99   12.00
  -6  -4   2  111.09   11.10
   6  -4  -2  110.39    9.10
   6  -4  -2   95.29   10.90
  -6  -4   2  114.59   10.70
   6   4   2  113.89   10.20
   6   4   2  130.69   10.20
  -6  -4   2  114.09   10.30
  -6   5   2   -1.70    6.00
   6   5  -2   -7.70    5.60
   6   5  -2   -3.70    5.30
   6  -5   2   -4.90    5.50
   6  -5   2    0.70    5.10
   6  -5   2   -3.00    8.10
   6   5  -2   -4.00    5.70
  -6  -5  -2   -2.00    5.50
  -6  -5  -2    2.20    5.20
  -6   5   2   -4.60    5.70
   6  -5   2    7.30    5.60
  -6  -5  -2   -0.90    5.70
  -6   5  -2   -1.00    5.90
   6  -5  -2   -7.80    6.10
   6   5   2    0.90    6.70
  -6  -5   2   -0.60    4.70
  -6   5  -2    2.00    6.40
  -6  -5   2    2.50    5.60
  -6  -5   2   -8.20    5.70
   6  -5  -2    1.70    5.70
   6   5   2    0.80    5.10
   6   5   2   -5.00    5.00
   6   6  -2  179.48   16.80
  -6   6   2  154.28   15.70
  -6   6   2  203.78   15.20
   6  -6   2  161.28   15.90
   6  -6   2  200.68   20.40
   6   6  -2  166.48   15.90
   6   6  -2  177.18   16.40
  -6  -6  -2  197.58   15.60
  -6   6   2  188.58   16.90
   6  -6   2  202.88   16.40
  -6  -6  -2  184.48   16.90
  -6  -6  -2  185.18   16.30
  -6  -6   2  183.48   16.50
   6   6   2  206.38   16.80
   6   6   2  194.78   15.60
  -6  -6   2  193.18   17.20
  -6   6  -2  168.48   16.10
   6  -6  -2  176.18   16.50
  -6   6  -2  183.08   17.00
  -6  -6   2  172.48   13.10
   6   6   2  171.78   16.60
   6   7  -2   51.99   10.30
  -6   7   2   48.60    9.70
   6   7  -2   52.19   10.10
  -6  -7  -2   48.30   10.20
  -6  -7  -2   33.60    9.60
   6   7  -2   52.39   10.00
   6  -7   2   52.09    9.70
   6  -7   2   42.70   11.70
  -6   7   2   55.99    7.90
   6  -7   2   56.99   13.20
  -6  -7  -2   60.09    8.60
   6  -7  -2   70.09    8.70
   6   7   2   49.90    8.70
  -6  -7   2   63.59   10.80
   6  -7  -2   55.59   10.60
   6   7   2   45.00   10.50
  -6  -7   2   46.00   10.20
  -6   7  -2   53.99   10.30
  -6   7  -2   76.09   11.30
   6  -7  -2   36.20    9.60
   6   7   2   59.79    9.40
   6   8  -2   52.39   11.10
   6   8  -2   51.09   10.70
  -6   8   2   45.40   10.50
   6  -8   2   44.90   10.50
  -6  -8  -2   55.09   12.00
   6  -8   2   34.60   15.80
   6  -8   2   41.00    9.70
   6   8  -2   22.40   12.00
  -6   8   2   52.59    7.20
  -6  -8  -2   23.70    7.80
  -6  -8   2   46.90   11.00
   6  -8  -2   37.90    6.80
  -6  -8   2   54.19   11.00
   6  -8  -2   34.50    9.20
  -6   8  -2   34.50   11.10
  -6  -8   2   56.99   11.70
   6   8   2   61.29    9.60
   6   8   2   30.20   11.40
   6  -8  -2   27.50    9.80
  -6   8  -2   35.30    8.90
   6   8   2   44.10    9.50
   6   0  -3    0.00    4.60
   6   0   3    0.70    4.80
  -6   0  -3   -5.10    5.30
  -6   0   3    3.60    4.60
   6   0   3   -1.20    5.20
  -6   0   3   -1.10    4.50
   6   0  -3    0.00    4.50
  -6   0  -3    2.10    4.90
  -6   0  -3   -2.40    5.00
   6   0   3   -1.50    5.20
  -6   0  -3   -2.10    2.50
  -6   0  -3    3.60    2.50
  -6   0  -3   -2.90    3.90
  -6  -1  -3  330.27   19.50
   6   1  -3  261.47   18.10
  -6  -1  -3  303.67   16.70
   6   1  -3  281.17   18.60
  -6  -1  -3  293.07   19.10
  -6  -1  -3  303.97   16.80
  -6   1   3  292.37   18.80
   6  -1   3  273.27   18.50
   6  -1   3  234.48   19.20
  -6   1   3  274.97   17.90
   6  -1   3  265.47   19.40
  -6  -1   3  272.87   18.50
  -6   1  -3  273.77   17.10
  -6  -1   3  272.27   18.30
  -6   1  -3  280.57   17.20
   6  -1  -3  270.37   18.70
  -6   1  -3  273.17   19.50
   6  -1  -3  287.17   18.60
   6   1   3  301.57   19.40
  -6   1  -3  270.77   17.40
  -6   1  -3  264.67   18.90
   6   1   3  337.27   19.20
   6   1   3  330.77   19.40
   6  -2   3  646.44   43.70
   6  -2   3  702.73   41.50
  -6   2   3  668.53   41.70
  -6   2   3  750.02   42.80
   6  -2   3  683.03   43.50
   6  -2   3  725.43   41.90
  -6  -2  -3  846.12   43.50
  -6   2   3  733.13   42.80
   6   2  -3  692.33   45.60
  -6  -2  -3  737.33   41.50
   6   2  -3  662.63   42.50
   6   2  -3  725.13   42.70
   6  -2   3  672.23   41.40
  -6  -2  -3  837.72   43.50
   6   2   3  756.62   40.80
  -6   2  -3  700.13   42.00
   6  -2  -3  696.23   41.80
   6  -2  -3  743.93   42.80
  -6  -2   3  682.33   42.40
  -6  -2   3  683.53   42.70
  -6   2  -3  692.03   42.60
   6   2   3  845.02   42.80
   6   2   3  831.82   40.80
   6   2   3  814.72   43.50
  -6   2  -3  702.73   41.90
   6  -2  -3  750.32   43.00
   6   2   3  870.71   43.40
   6   3  -3   15.90    5.60
  -6   3   3    7.20    5.20
  -6  -3  -3   17.90    4.90
  -6  -3  -3   18.70    6.80
   6  -3   3   11.50    4.50
   6  -3   3   13.20    6.10
   6  -3   3   10.60    3.50
  -6   3   3   16.00    5.60
   6   3  -3   17.30    5.80
   6   3  -3   15.00    4.80
   6  -3   3   20.90    7.40
   6  -3   3   15.70    4.40
  -6  -3  -3   16.60    4.50
  -6  -3  -3   13.70    5.70
   6   3  -3   20.60    5.70
   6  -3  -3   11.20    4.10
  -6  -3   3   19.90    8.20
  -6  -3   3   17.00    5.70
  -6   3  -3   17.30    5.00
  -6   3  -3   11.20    5.20
  -6  -3   3   21.90    5.50
   6  -3  -3   32.00    6.60
   6   3   3   21.90    5.50
   6  -3  -3   13.40    5.60
   6   3   3   29.60    7.40
   6   3   3   15.30    3.70
  -6   3  -3   24.60    6.00
   6   3   3   19.80    3.90
   6  -4   3  133.49   13.40
  -6  -4  -3  160.38   12.20
  -6  -4  -3  141.99   13.40
  -6  -4  -3  146.29   12.50
   6   4  -3  144.99   12.40
   6  -4   3  123.19   11.50
   6  -4   3  158.28   15.30
   6   4  -3  121.29   12.80
   6  -4   3  131.09   11.70
  -6   4   3  155.88   12.70
  -6   4   3  165.98   13.00
   6   4  -3  124.59   12.00
   6  -4  -3  147.19   12.60
   6  -4  -3  149.79   11.10
  -6  -4   3  140.59   11.90
   6  -4  -3  127.49   13.30
  -6   4  -3  134.39   12.30
   6   4   3  138.89   10.90
   6   4   3  143.99   10.90
  -6   4  -3  130.49   12.50
  -6  -4   3  136.29   12.50
   6   4   3  138.99   13.70
  -6  -4   3  138.19   11.90
  -6  -5  -3   99.69   10.70
   6   5  -3  114.99   11.60
  -6  -5  -3   94.69   11.10
   6  -5   3   98.49   20.60
  -6   5   3   92.89   10.80
   6  -5   3   96.09   11.10
   6   5  -3   94.69   11.30
   6   5  -3   89.59   10.30
   6  -5   3   87.79   10.00
  -6  -5  -3  115.19   11.90
  -6   5   3  105.49   11.20
   6   5   3   95.59    9.90
  -6   5  -3   78.39   10.90
   6  -5  -3   91.69    9.50
  -6  -5   3   89.79   11.10
   6   5   3  108.39   18.00
   6   5   3   96.19   10.20
   6  -5  -3   93.99   10.90
  -6  -5   3  119.19   12.30
  -6  -5   3   91.49   10.80
  -6   5  -3   80.29   10.40
   6  -5  -3  118.79   17.30
   6   6  -3    1.40    7.00
  -6  -6  -3   17.00    8.00
  -6   6   3   11.40    6.80
  -6  -6  -3   11.90    7.40
   6   6  -3    5.50    7.50
   6  -6   3    6.20    6.50
  -6   6   3    8.70    6.40
  -6   6   3   20.50    7.70
  -6  -6  -3    5.90    6.70
   6  -6   3   13.80    9.90
   6   6  -3    4.30    7.40
  -6  -6   3   18.70    7.40
   6   6   3   13.30    6.10
   6  -6  -3    7.70    4.50
   6   6   3   10.80    8.20
  -6   6  -3   13.10    7.90
  -6   6  -3   21.30    7.70
   6  -6  -3   20.60    8.10
  -6  -6   3    7.20    7.50
  -6   7   3   47.10    9.60
   6   7  -3   76.59   12.80
  -6  -7  -3   73.29   11.40
  -6   7   3   56.09    8.60
   6   7  -3   39.40    9.50
  -6   7   3   64.09   10.60
  -6  -7  -3   54.99    8.80
   6  -7   3   48.40   13.50
  -6  -7  -3   49.60   10.30
   6   7  -3   36.10    9.20
   6  -7   3   50.89    9.50
   6  -7  -3   54.49    7.60
   6   7   3   50.59    9.20
  -6  -7   3   55.09   10.40
   6  -7  -3   49.60   10.70
   6   7   3   48.70   10.60
  -6  -7   3   55.59   10.40
   6  -7  -3   45.00    9.70
  -6   7  -3   49.30    9.70
  -6  -7   3   50.99   10.10
   6   7   3   58.69    8.40
  -6   7  -3   64.59   11.20
   6  -8   3   34.70   12.70
   6   8  -3   43.80   10.70
   6  -8   3   41.30    9.40
   6  -8   3   35.50    9.30
  -6   8   3   33.90    9.60
  -6   8   3   27.10    7.00
   6   8  -3   24.00   12.00
  -6  -8  -3   18.00   10.40
   6   8  -3   40.20    9.60
  -6  -8  -3   18.40    8.00
   6  -8  -3   23.00    9.10
  -6  -8   3   29.70    9.90
   6  -8  -3   38.40    6.70
   6   8   3   32.70    8.30
  -6   8  -3   23.90    8.80
   6   8   3   42.40    8.30
   6   8   3   14.50    9.10
  -6  -8   3   36.40    9.50
  -6   0  -4   52.29    7.00
   6   0  -4   85.29    8.50
  -6   0  -4   74.49    8.80
   6   0   4   82.39    9.40
  -6   0  -4   62.19    8.20
  -6   0   4   72.19    8.30
  -6   0  -4   68.69    5.10
  -6   0  -4   71.49    8.70
   6   0   4   84.29    9.80
   6   0   4   78.59    8.30
  -6   0  -4   82.99    8.80
  -6   0  -4   76.79    5.20
  -6   0  -4   66.69    8.20
  -6   0   4   75.39    7.80
  -6   1   4   44.90    6.30
  -6  -1  -4   25.80    6.40
   6   1  -4   39.70    5.90
  -6   1   4   41.60    6.00
  -6  -1  -4   43.80    7.30
  -6   1   4   36.70    6.10
  -6  -1  -4   41.70    6.40
  -6  -1  -4   36.10    3.50
   6  -1   4   32.70    6.90
  -6  -1  -4   33.40    5.80
   6  -1   4   42.30    7.20
  -6  -1  -4   30.00    6.30
   6   1  -4   44.20    6.60
  -6  -1   4   56.89    7.00
  -6  -1   4   42.70    6.10
  -6   1  -4   37.40    7.30
   6   1   4   33.50    5.80
  -6   1  -4   22.10    5.40
  -6   1  -4   43.20    4.40
   6  -1  -4   36.50    6.20
  -6   1  -4   40.00    5.80
  -6   1  -4   39.60    4.20
   6  -1  -4   39.40    6.30
  -6   1  -4   24.30    5.80
   6  -2   4   22.80    7.00
  -6  -2  -4   23.30    6.70
   6   2  -4   21.30    6.10
   6   2  -4   20.80    5.50
   6  -2   4   32.10    7.10
  -6   2   4   24.20    5.80
  -6  -2  -4   23.00    5.40
   6  -2   4   29.10    3.40
  -6   2   4   29.40    5.40
  -6  -2  -4   29.10    4.10
  -6  -2  -4   33.80    7.30
   6  -2   4   20.60    3.10
   6   2  -4   24.10    6.00
  -6   2   4   32.80    6.20
  -6   2  -4   25.00    4.80
   6   2   4   25.10    5.80
   6  -2  -4   26.80    5.40
  -6   2  -4   23.50    4.60
   6  -2  -4   32.00    6.00
  -6  -2   4   25.50    5.90
  -6  -2   4   16.20    5.60
   6  -2  -4   27.80    6.30
  -6   2  -4   23.30    6.00
   6   2   4   26.10    6.10
  -6   3   4  214.08   15.90
  -6  -3  -4  230.08   14.40
   6   3  -4  216.08   16.50
   6   3  -4  218.28   16.00
   6  -3   4  187.78   13.70
  -6  -3  -4  241.18   16.60
   6  -3   4  200.38   13.90
  -6   3   4  208.78   15.70
   6  -3   4  221.88   14.20
  -6  -3  -4  199.38   16.50
  -6  -3  -4  250.07   14.60
   6   3  -4  204.98   15.60
   6  -3   4  210.08   17.90
   6  -3  -4  214.58   16.30
  -6  -3   4  203.38   15.30
   6  -3  -4  224.78   14.80
   6  -3  -4  211.48   16.10
   6   3   4  207.68   16.80
  -6  -3   4  206.28   15.80
   6   3   4  230.88   16.40
  -6   3  -4  208.98   15.70
  -6   3  -4  197.18   14.90
  -6   3  -4  203.38   14.90
  -6   3  -4  200.08   13.80
   6   3   4  215.48   12.60
   6   4  -4   14.40    5.70
   6  -4   4   21.30    5.30
  -6  -4  -4   21.20    6.40
  -6  -4  -4   17.40    5.50
   6   4  -4   22.80    6.30
  -6   4   4   21.10    6.50
   6  -4   4   28.20    5.10
   6   4  -4   19.80    6.40
  -6   4   4   13.00    6.20
  -6  -4  -4   12.40    5.80
   6  -4   4   16.80    8.40
   6  -4   4   22.40    5.20
   6   4   4   21.80    6.70
  -6   4  -4   18.00    6.10
  -6   4  -4   21.20    3.50
   6  -4  -4   19.30    5.40
   6  -4  -4   26.30    7.00
  -6  -4   4   28.80    6.70
  -6  -4   4   17.40    6.40
   6   4   4   21.80    6.20
   6   4   4   20.20    4.10
   6   4   4   16.20    7.20
   6  -4  -4   18.40    6.80
  -6  -4   4   26.80    6.20
  -6   4  -4   13.70    6.00
  -6   5   4   13.00    6.30
  -6   5   4   10.30    6.40
  -6  -5  -4    7.70    6.60
  -6   5   4    2.70    6.30
  -6  -5  -4    2.60    5.90
  -6  -5  -4   10.10    6.00
   6   5  -4    9.60    6.20
   6  -5   4    3.80    8.50
   6   5  -4    9.30    6.90
   6   5  -4   -1.10    5.20
   6  -5   4    6.30    5.60
   6  -5   4    4.60    5.70
  -6   5  -4   -2.90    6.10
   6   5   4    9.80    6.10
   6   5   4   10.60    4.60
   6   5   4    4.60    4.70
  -6  -5   4  -10.70    9.60
   6  -5  -4    5.20    4.90
   6  -5  -4    0.50    6.70
  -6   5  -4    1.20    6.40
  -6  -5   4   10.70    6.40
   6  -5  -4   -0.30    6.60
   6   5   4    6.30    6.90
   6  -6   4  -12.10    8.70
  -6   6   4   -1.80    6.10
  -6  -6  -4   -4.60    5.60
   6   6  -4    7.30    7.60
   6   6  -4   23.60    7.40
  -6  -6  -4    4.80    7.30
  -6   6   4    4.90    7.00
   6  -6   4    6.40    6.40
  -6   6   4   -2.80    6.30
   6  -6   4    7.60    6.10
  -6  -6  -4    2.20    7.50
   6  -6  -4    0.40    7.40
   6  -6  -4   -3.50    7.50
  -6   6  -4   -2.30    6.40
  -6  -6   4    1.00    6.90
   6   6   4    0.20    7.00
  -6   6  -4    5.70    7.70
   6   6   4    6.90    5.10
   6  -6  -4    4.30    4.70
   6   6   4    6.70    6.40
   6   6   4  -13.20    4.90
  -6  -6   4   -0.70    6.50
  -6   7   4    1.50    6.40
   6   7  -4   -0.30    7.60
  -6  -7  -4    5.10    5.90
   6  -7   4    5.60    9.80
   6  -7   4    8.50    7.20
  -6   7   4   16.30    7.70
  -6  -7  -4   24.20    9.00
   6   7  -4   -2.40    7.70
  -6  -7  -4   13.10    8.40
  -6   7   4    6.30    7.60
   6   7   4    9.40    6.70
   6  -7  -4    1.80    8.20
  -6  -7   4    1.40    1.90
  -6   7  -4   -0.90    7.20
  -6  -7   4    0.40    8.10
   6   7   4   12.50    8.30
   6  -7  -4    7.80    5.10
  -6  -7   4    5.80    7.00
  -6  -7   4    9.80   11.00
  -6   7  -4    9.60    9.20
   6   7   4    0.40    5.50
   6   7   4    6.20    6.70
  -6   0  -5    1.80    5.10
   6   0  -5   -2.60    4.50
   6   0   5    1.60    5.90
  -6   0  -5    2.80    4.50
  -6   0  -5    6.20    5.30
  -6   0  -5    1.10    4.70
  -6   0   5    1.60    4.60
  -6   0  -5   -3.70    4.40
  -6   0   5    9.00    5.10
  -6   0   5    0.20    4.40
  -6   0  -5   -4.50    4.10
   6  -1   5   82.69    8.80
  -6  -1  -5   89.59   11.00
  -6  -1  -5   80.49    9.20
   6   1  -5   82.39    9.20
  -6  -1  -5  102.69   10.40
  -6  -1  -5   92.89   10.00
  -6  -1  -5   77.19   10.00
   6   1  -5  100.09    9.50
   6   1  -5   74.99   10.50
  -6  -1  -5   83.29   10.10
   6  -1   5   93.29   10.80
  -6   1   5   95.59    9.90
  -6   1   5   87.29    9.20
  -6   1   5   85.19    9.40
  -6   1  -5   83.19   11.50
   6  -1  -5   83.59    8.60
  -6   1  -5   87.59    9.60
  -6   1  -5   80.09   10.10
  -6   1  -5   78.79    6.50
  -6  -1   5   75.79    9.00
  -6   1  -5   88.99    9.20
  -6  -1   5   95.89    9.60
   6  -1  -5   89.29    9.90
  -6   1  -5   91.49    6.60
  -6   1  -5   81.39    9.10
   6   1   5   93.59   10.40
   6   2  -5    9.70    5.60
  -6  -2  -5    8.50    5.60
  -6   2   5    5.90    4.60
   6  -2   5    6.50    4.40
   6   2  -5   11.00    5.60
  -6  -2  -5    1.10    5.50
  -6  -2  -5    9.40    5.40
  -6  -2  -5    7.50    3.20
   6  -2   5    9.90    6.40
  -6   2   5    6.10    5.00
   6   2  -5   14.10    5.70
  -6  -2  -5    2.60    5.60
  -6  -2  -5    2.00    3.10
  -6   2  -5   17.80    6.50
  -6   2  -5    7.20    5.60
  -6   2  -5    9.00    7.30
  -6   2  -5    6.90    4.10
  -6   2  -5    8.20    4.40
   6  -2  -5   -1.30    5.00
   6  -2  -5   14.80    5.30
  -6  -2   5    8.90    5.00
  -6   2  -5   -3.70    3.80
   6   2   5    9.00    6.50
   6   2   5   10.30    5.30
   6  -2  -5    1.60    5.20
  -6  -2   5   11.00    5.10
   6  -3   5   97.39   12.60
  -6  -3  -5  106.49    9.20
  -6  -3  -5  105.09   11.00
  -6   3   5   99.69   11.00
   6  -3   5  102.69    8.00
   6  -3   5  114.09    9.70
   6  -3   5  116.89    8.20
   6   3  -5   99.89   12.40
  -6  -3  -5  118.79    9.70
  -6  -3  -5  115.19   12.50
   6   3  -5  101.69   11.30
  -6   3   5  110.69   11.00
   6   3  -5  103.79   11.50
  -6  -3  -5  112.69   12.10
  -6   3  -5  103.59    9.10
  -6  -3   5   97.69   10.70
   6   3   5  110.89   12.20
  -6   3  -5  103.69    9.90
   6   3   5  115.39   12.70
  -6   3  -5  112.19   11.50
   6  -3  -5  101.19   11.20
  -6  -3   5   98.39   11.10
   6  -3  -5  115.99   10.80
   6  -3  -5  101.49   11.80
  -6   3  -5   98.79    9.90
   6  -4   5   -7.40    7.00
  -6  -4  -5   -6.00    4.80
  -6   4   5    1.90    5.40
   6   4  -5    1.30    6.10
  -6  -4  -5   -0.80    5.30
  -6   4   5   -3.40    5.40
   6   4  -5    0.60    7.10
  -6  -4  -5   -3.20    5.40
   6  -4   5   -4.70    4.10
   6  -4   5    3.90    4.10
   6   4  -5   -9.90    6.40
   6  -4   5    1.20    4.20
   6   4  -5    2.70    4.90
  -6   4  -5   -7.50    5.10
  -6  -4   5   -1.10    5.90
  -6  -4   5   -2.90    5.50
   6   4   5    4.70    6.20
   6  -4  -5   -1.00    4.90
   6   4   5   -0.40    2.30
   6   4   5  -17.10    6.30
  -6   4  -5    6.10    3.40
  -6   4  -5   -2.00    5.40
   6  -4  -5    7.60    6.60
  -6  -4   5   -2.60    5.10
   6   4   5    1.60    3.80
  -6   5   5   50.59    8.50
  -6   5   5   46.50    8.30
   6   5  -5   40.80    8.60
  -6  -5  -5   54.49    8.40
   6  -5   5   35.30   10.60
   6   5  -5   60.59    8.60
  -6  -5  -5   50.19    8.70
   6  -5   5   39.20    7.00
   6  -5   5   49.20    7.10
  -6   5   5   52.49    9.30
  -6  -5  -5   60.39    8.80
   6   5   5   46.50    8.50
  -6  -5   5   45.70    8.80
   6  -5  -5   43.20    9.10
   6   5   5   66.29   11.00
  -6   5  -5   52.99    8.90
   6  -5  -5   46.10    7.80
   6   5   5   44.80    5.70
   6   5   5   51.69    5.80
  -6  -5   5   59.59    8.80
  -6  -5   5   42.70    8.50
  -6   5  -5   56.19   13.20
   6  -5  -5   44.10    9.00
  -6  -6  -5   -2.40    6.50
   6   6  -5    0.30    7.10
  -6   6   5    3.00    6.30
   6  -6   5    1.30    9.30
  -6  -6  -5    0.60    7.30
  -6   6   5   -8.80   12.00
   6  -6   5   -2.80    5.20
   6  -6   5    4.30    6.20
  -6  -6  -5    2.70    7.20
  -6   6   5    0.90    6.70
   6   6  -5   -2.90    6.70
   6   6   5    0.40    4.70
  -6  -6   5    1.20    7.00
   6  -6  -5   -3.40    7.70
   6  -6  -5  -10.40    7.10
   6  -6  -5    5.80    5.20
   6   6   5    9.40    4.40
   6   6   5    8.00    9.30
  -6   6  -5    2.70    6.90
  -6   6  -5   -6.30    7.80
  -6  -6   5   -8.70    6.30
   6   6   5   11.30    6.90
   6  -7   5   35.40   12.10
   6  -7   5   20.10    7.70
  -6   7   5   21.30    7.60
   6   7  -5   11.00    8.60
   6   7  -5   31.60    9.30
   6   7  -5   33.00    9.90
  -6   7   5    6.50    7.40
  -6   7   5   29.20    9.30
  -6  -7  -5   39.30    9.60
   6   7   5   24.80    6.50
  -6  -7   5   33.80    9.90
   6  -7  -5   32.40    7.20
  -6   7  -5   21.00    8.20
  -6  -7   5   16.40    8.30
   6  -7  -5   33.50    9.70
   6  -7  -5   34.90    9.30
   6   7   5   17.60    7.40
  -6  -7   5   20.50   11.40
   6   7   5   29.90   11.00
  -6   0  -6  206.08   15.30
  -6   0  -6  205.78   16.40
  -6   0  -6  214.38   15.60
  -6   0   6  214.08   14.80
   6   0  -6  214.38   15.40
  -6   0  -6  184.08   15.90
  -6   0   6  210.78   15.80
  -6   0  -6  192.38   16.00
  -6   0  -6  211.18   15.70
  -6   0   6  218.28   14.60
  -6   1   6   95.79    9.20
   6   1  -6  110.29   10.50
  -6   1   6   91.29    9.40
  -6  -1  -6   87.69   10.80
   6  -1   6  110.09   12.60
  -6  -1  -6   75.69   10.60
  -6  -1  -6   85.69   10.50
  -6   1   6   97.89   10.70
  -6  -1  -6  107.79   11.10
   6   1  -6   82.99    9.30
   6  -1   6   94.89    9.80
  -6  -1  -6   82.79    9.60
  -6  -1  -6   94.09   10.00
   6   1  -6   89.79   10.70
  -6   1  -6   80.59    6.70
   6  -1  -6   75.19    9.20
  -6   1  -6   80.39    6.50
  -6   1  -6   95.49   10.60
  -6  -1   6   86.39    9.20
  -6   1  -6   99.59   11.70
  -6   1  -6   89.79   10.00
  -6   1  -6   79.79   10.50
   6  -1  -6   92.59   10.20
  -6   1  -6   87.59   10.20
  -6  -1   6   92.99    9.70
   6   1   6   87.89   10.50
   6  -2   6   13.50    5.10
  -6   2   6   13.20    5.40
  -6  -2  -6   14.10    5.70
   6   2  -6    6.40    6.30
  -6  -2  -6    6.50    6.20
  -6  -2  -6   11.80    3.40
  -6  -2  -6   12.30    6.10
  -6   2   6    8.20    5.00
   6   2  -6   10.50    5.90
   6  -2   6   16.50    7.30
   6   2  -6   28.30    6.60
  -6  -2  -6   12.30    6.70
  -6  -2  -6   19.50    3.30
  -6  -2  -6   21.90    6.80
  -6   2   6   11.60    4.80
   6  -2  -6    4.00    5.30
  -6   2  -6   13.70    6.20
   6   2   6   17.80    6.00
  -6   2  -6    8.40    7.40
  -6   2  -6    5.80    4.80
  -6  -2   6    4.40    5.30
  -6  -2   6    6.90    5.20
  -6   2  -6    9.20    5.00
   6   2   6    6.40    6.20
  -6   2  -6   13.00    4.10
  -6   2  -6   10.00    3.90
   6  -2  -6   10.60    5.60
  -6   3   6  159.38   12.40
   6   3  -6  138.59   13.70
   6  -3   6  153.68   12.00
   6   3  -6  149.69   15.00
  -6  -3  -6  136.29   13.00
   6  -3   6  136.29   15.40
   6   3  -6  138.19   12.80
  -6  -3  -6  160.88   11.20
  -6  -3  -6  148.19   10.90
   6  -3   6  123.59    8.60
  -6  -3  -6  140.29   13.60
  -6  -3  -6  141.89   14.40
   6  -3  -6  139.89   12.90
  -6  -3   6  139.59   12.90
   6   3   6  150.48   13.40
  -6  -3   6  126.49   12.30
  -6   3  -6  138.69   11.30
  -6   3  -6  160.78   17.30
  -6   3  -6  135.19   13.80
  -6   3  -6  124.19   13.10
   6  -3  -6  139.69   13.30
   6  -3  -6  150.28   13.10
  -6   3  -6  136.19   11.70
   6   3   6  133.59   13.90
  -6   3  -6  137.49   11.60
   6  -4   6   27.30    9.20
  -6  -4  -6   26.20    6.10
   6  -4   6   24.10    5.90
   6   4  -6   32.90   12.50
  -6  -4  -6   28.30    6.80
  -6  -4  -6   17.30    6.90
   6   4  -6   16.30    5.30
  -6  -4  -6   21.00    6.20
   6  -4   6   25.90    4.50
  -6   4   6   22.30    6.60
   6  -4   6   25.70    4.60
  -6   4   6   27.90    6.90
   6   4  -6   17.00    7.80
   6   4  -6   22.40    9.00
  -6  -4   6   20.10    6.20
   6   4   6   39.80   10.40
  -6   4  -6   27.40    6.80
   6   4   6   15.30    6.60
   6  -4  -6   29.10    8.10
   6  -4  -6   11.20    7.20
   6  -4  -6   22.50    6.60
  -6  -4   6   27.50    7.10
  -6   4  -6   21.40    6.40
  -6  -5  -6   39.70    8.20
  -6   5   6   43.20   10.40
   6   5  -6   35.60    9.30
  -6   5   6   34.60    8.10
   6  -5   6   37.00    6.00
  -6   5   6   42.10    7.90
   6   5  -6   39.70    7.80
  -6  -5  -6   37.60    7.90
   6  -5   6   40.40    6.50
   6  -5   6   53.79   11.90
   6   5  -6   39.10    8.70
  -6  -5  -6   30.70    8.10
   6  -5   6   45.30    7.40
  -6  -5   6   37.50    8.00
   6  -5  -6   27.70    6.90
   6   5   6   35.50    7.80
   6  -5  -6   37.20    9.00
   6   5   6   43.60   10.70
  -6  -5   6   41.40    8.10
  -6  -5   6   34.50    8.10
  -6   5  -6   32.60    8.70
  -6   5  -6   39.00    8.40
   6  -5  -6   25.10    8.30
   6   6  -6   15.00    7.90
  -6   6   6   28.80    7.80
  -6  -6  -6   18.20    7.90
   6  -6   6   23.90   10.70
   6   6  -6   16.40    7.60
   6  -6   6   13.70    6.60
  -6   6   6    6.20    7.90
  -6  -6  -6   11.00    7.70
   6  -6   6   18.40    7.10
  -6   6   6   17.50    7.80
   6  -6   6   24.20    7.80
   6   6  -6   20.00    8.90
  -6   6  -6    8.70    7.30
  -6   6  -6   14.90    8.50
   6  -6  -6   23.20    7.10
   6  -6  -6   28.90    8.90
   6   6   6   24.00    4.60
   6  -6  -6   11.40    8.30
   6   6   6   10.70    8.30
  -6  -6   6   24.70    8.50
  -6  -6   6   27.00    9.00
  -6  -6   6   28.50    8.00
  -6   7   6    8.00    6.70
  -6   7   6    6.10    7.90
   6   7  -6   -1.40    8.60
  -6  -7  -6   44.10   10.10
   6  -7   6    0.20    4.20
   6   7  -6   -1.90    2.70
   6  -7   6    7.40    7.00
  -6  -7  -6   16.70    8.90
  -6   7   6    5.90    7.30
   6  -7   6    9.20   16.40
  -6  -7  -6   14.70    7.90
  -6  -7   6   13.50    8.00
  -6  -7   6   13.90    8.20
   6   7   6    0.30   10.10
  -6  -7   6   21.50    7.90
   6  -7  -6    1.90    8.00
   6   7   6    8.10    4.50
   6  -7  -6   11.30    6.00
  -6   7  -6    9.00    9.50
   6   7   6    7.20    6.80
   6   7   6    0.90    2.90
  -6   7  -6    6.20    8.30
  -6   0  -7  214.48   17.80
  -6   0   7  250.97   16.40
   6   0  -7  261.47   17.20
  -6   0  -7  244.58   17.30
  -6   0  -7  218.18   18.20
  -6   0  -7  200.68   17.30
  -6   0  -7  234.08   17.20
  -6   0   7  224.58   16.10
  -6   0   7  244.68   17.80
  -6   0  -7  243.88   17.50
  -6  -1  -7    0.10    4.80
  -6   1   7   -0.40    4.60
  -6  -1  -7    7.80    5.10
  -6  -1  -7    0.90    6.00
   6  -1   7    9.10    7.60
   6   1  -7    2.30    5.50
   6  -1   7    2.50    4.80
  -6  -1  -7    6.10    5.60
  -6   1   7    9.00    4.70
  -6   1   7    4.20    6.00
  -6  -1  -7    1.60    6.10
  -6  -1  -7    2.90    5.60
   6   1  -7    2.00    5.00
   6   1  -7    6.60    7.10
  -6   1  -7    6.30    2.80
  -6  -1   7    1.30    4.80
  -6   1  -7   -1.60    6.70
   6  -1  -7    3.20    5.00
   6  -1  -7    5.60    5.40
  -6  -1   7   -4.50    5.40
  -6   1  -7    4.60    2.60
  -6   1  -7    2.00    5.40
  -6   1  -7    5.40    4.90
  -6   1  -7    4.30    5.80
  -6   1  -7    1.40    4.80
  -6  -1   7    5.80    4.80
  -6   1  -7    5.90    5.70
   6   2  -7  103.79   12.00
  -6  -2  -7  126.99   13.90
   6  -2   7  130.79   11.70
   6  -2   7  113.69   14.30
   6   2  -7  104.49   11.50
  -6  -2  -7  115.79    8.40
  -6  -2  -7  121.09   13.50
  -6  -2  -7  121.19   13.00
  -6   2   7  129.79   10.90
  -6  -2  -7  117.49   13.00
  -6   2   7  116.39   12.20
  -6   2   7  123.19   10.50
  -6  -2  -7  112.39   12.90
   6   2  -7  100.89   13.70
  -6  -2  -7  113.39    8.20
  -6  -2  -7  116.49   12.50
  -6   2  -7  109.09    9.40
  -6   2  -7  101.19   12.60
   6   2   7  114.59   12.60
  -6  -2   7  119.29   11.20
  -6   2  -7  118.99   15.50
   6   2   7  122.79   13.30
   6  -2  -7  140.49   12.40
  -6   2  -7  107.49    9.20
  -6   2  -7  113.69   11.30
  -6  -2   7  107.09   11.20
   6  -2  -7  119.49   11.60
  -6   2  -7  116.99   12.20
  -6  -3  -7   74.59    9.70
   6   3  -7   58.69    9.20
   6  -3   7   91.19   13.70
  -6   3   7   76.79    8.50
  -6  -3  -7   80.49    8.60
  -6  -3  -7   43.70    8.20
   6   3  -7   72.29   11.20
  -6  -3  -7   73.49    8.10
   6  -3   7   74.79    8.70
  -6  -3  -7   64.09    9.90
  -6  -3  -7   65.59   10.30
   6   3  -7   81.89   10.50
  -6   3   7   78.89    8.60
  -6   3  -7   73.59    8.20
  -6  -3   7   95.49    9.50
   6  -3  -7   70.89   10.20
  -6   3  -7   79.89   12.30
  -6   3  -7   75.29    9.30
  -6   3  -7   54.09    8.80
  -6  -3   7   82.29    9.10
  -6   3  -7   75.59    8.00
   6  -3  -7   68.49    9.40
   6  -3  -7   70.29    8.30
   6   3   7   90.39   10.50
  -6   3  -7   92.19   14.20
   6   3   7   74.69   10.20
   6  -3  -7   99.49   10.80
   6  -4   7  198.38   13.00
  -6   4   7  209.08   16.00
  -6  -4  -7  219.58   17.00
  -6   4   7  224.68   18.30
   6  -4   7  208.68   15.90
   6  -4   7  200.38   13.10
  -6  -4  -7  220.48   18.40
   6   4  -7  217.78   20.20
  -6  -4  -7  216.18   15.70
  -6  -4  -7  214.28   15.50
   6   4  -7  193.18   16.90
   6  -4   7  197.08   19.60
   6   4  -7  204.38   17.80
   6  -4  -7  200.78   17.50
  -6  -4   7  202.48   16.00
  -6   4  -7  203.28   16.00
   6   4   7  189.68   18.30
  -6   4  -7  186.18   17.50
   6  -4  -7  209.08   17.30
   6  -4  -7  220.18   17.30
  -6  -4   7  217.48   16.70
  -6   4  -7  200.48   16.30
   6   4   7  217.98   17.40
   6  -5   7    0.70    3.90
  -6   5   7    1.40    6.20
   6   5  -7    0.30    5.90
   6   5  -7    6.50    7.30
   6   5  -7    6.50    7.90
   6  -5   7    3.50    3.90
  -6   5   7    6.40    6.30
  -6  -5  -7    0.20    6.40
  -6   5   7   -2.90    7.20
   6  -5   7    2.80    8.70
   6  -5   7   -0.20    5.70
  -6  -5  -7    8.40    6.50
  -6  -5   7   -0.40    6.40
  -6  -5   7   -3.50    6.50
  -6   5  -7   -0.70    6.70
   6   5   7    2.10    8.50
   6  -5  -7   -0.50    6.70
   6   5   7   11.30    7.00
   6  -5  -7    4.00    8.00
  -6   5  -7   -4.60    6.30
   6  -5  -7   -5.40    7.00
   6   6  -7   20.20    8.40
  -6  -6  -7   34.90    9.20
   6  -6   7   33.00   11.40
   6   6  -7   30.60    7.90
  -6   6   7   16.40    7.20
  -6  -6  -7    9.60    8.00
   6   6  -7   27.80   18.20
  -6   6   7   -4.10    6.80
   6  -6   7   16.10    6.90
  -6   6   7   25.60    9.00
   6  -6   7   20.70    5.40
   6  -6   7   16.30    6.00
  -6  -6  -7   24.40    8.00
  -6   6  -7   16.10    7.40
  -6  -6   7   20.30    7.80
   6  -6  -7    7.90    8.10
  -6   6  -7   29.60    9.20
   6   6   7   22.30    9.40
   6  -6  -7   30.80    9.60
   6   6   7   11.70    6.80
   6  -6  -7   21.30    6.90
  -6  -6   7   20.00    7.80
  -6  -6   7   12.00    7.90
   6  -7   7   -6.10    6.20
   6   7  -7    8.20    3.70
   6   7  -7   19.70    8.60
  -6   7   7   10.50    7.00
   6  -7   7    8.90    7.30
  -6   7   7    6.20    7.80
   6  -7   7    2.90    4.50
   6  -7   7    9.70    9.30
   6   7  -7    5.00    7.70
  -6  -7  -7   13.30    7.00
  -6  -7  -7    7.00    8.50
  -6   7  -7   15.80    9.20
   6   7   7    5.00    9.40
  -6  -7   7    7.70    7.30
   6   7   7    7.80    6.40
  -6  -7   7   15.30    7.80
   6  -7  -7    3.00    8.70
   6   7   7    6.30    2.40
   6  -7  -7   14.90    8.40
  -6  -7   7    8.00    7.30
   6   0  -8  248.48   17.70
  -6   0  -8  232.98   17.70
  -6   0  -8  226.88   17.90
  -6   0   8  239.28   16.20
  -6   0   8  226.38   15.90
  -6   0  -8  245.18   20.10
  -6   0  -8  220.28   18.70
  -6   0   8  230.88   18.40
  -6   0  -8  209.38   18.00
   6   1  -8  315.67   23.70
  -6  -1  -8  290.07   22.30
  -6   1   8  329.37   22.40
  -6   1   8  304.47   19.50
   6   1  -8  280.87   20.60
  -6   1   8  310.47   19.80
  -6  -1  -8  278.97   21.60
   6   1  -8  299.87   21.40
  -6  -1  -8  281.57   21.70
   6  -1   8  321.67   21.60
  -6  -1  -8  324.67   22.70
  -6   1  -8  307.57   21.80
   6  -1  -8  302.27   20.50
  -6   1  -8  327.07   21.60
   6  -1  -8  343.27   21.30
  -6  -1   8  307.97   20.10
  -6  -1   8  289.87   19.80
  -6   1  -8  334.17   21.90
  -6   1  -8  306.97   22.10
  -6  -1   8  287.57   21.80
  -6   1  -8  285.97   17.90
  -6   1  -8  305.37   17.90
  -6   1  -8  285.77   26.10
  -6   1  -8  281.87   21.30
  -6  -2  -8    2.50    7.10
  -6   2   8   -0.80    4.80
   6   2  -8  -10.70   11.40
   6  -2   8   -7.10    5.10
  -6  -2  -8   -2.00    3.00
  -6   2   8    4.90    5.90
   6   2  -8    5.90    7.20
  -6  -2  -8   -3.80    6.80
  -6   2   8    4.80    4.80
  -6  -2  -8    1.10    6.20
   6  -2   8   -2.20    8.30
   6   2  -8   -2.10    5.60
  -6  -2  -8   -1.40    3.20
  -6  -2  -8   -3.40    8.60
  -6  -2  -8   -1.40    6.80
  -6   2  -8    3.80    6.10
  -6   2  -8    1.60    3.90
   6  -2  -8   -5.00    5.50
  -6   2  -8    2.40    7.00
  -6  -2   8   -0.40    4.90
   6  -2  -8   -5.30    5.80
  -6   2  -8   -2.50    4.10
  -6  -2   8   -1.70    5.00
   6   2   8    1.40    7.40
  -6   2  -8    6.00    6.00
  -6   2  -8    4.70    6.80
   6   3  -8  112.79   13.80
  -6  -3  -8   96.39    9.90
  -6  -3  -8  109.59    9.40
   6   3  -8  125.29   12.70
  -6   3   8   91.59   10.70
  -6   3   8  129.79   10.80
   6  -3   8  101.89   14.20
  -6  -3  -8  111.59   15.40
   6  -3   8  103.19   11.60
  -6  -3  -8   99.89   12.30
  -6   3   8   97.99   10.80
   6   3  -8   99.79   11.80
  -6  -3  -8  102.39   12.10
  -6  -3  -8   92.09   12.00
  -6  -3   8  113.79   11.40
  -6  -3   8  108.49   11.00
   6  -3  -8  116.29   13.20
   6   3   8  102.49   13.90
  -6   3  -8   91.89   11.40
   6  -3  -8   98.19   10.30
  -6   3  -8   80.29   10.90
  -6   3  -8   86.59   14.10
  -6   3  -8  108.99   10.50
  -6   3  -8  104.29   10.40
   6  -3  -8  126.89   13.30
   6  -3  -8  135.49   15.20
  -6  -4  -8   38.70    7.30
   6   4  -8   38.10   10.40
   6  -4   8   49.60   11.50
   6   4  -8   39.90    8.80
   6   4  -8   36.60    9.70
  -6   4   8   39.20    7.30
  -6   4   8   37.60    8.90
  -6   4   8   43.10    6.90
  -6  -4  -8   44.30    9.20
   6  -4   8   44.10    8.10
  -6   4   8   23.40    9.00
  -6  -4  -8   44.60    7.10
  -6   4  -8   31.30    7.20
  -6  -4   8   31.80    7.20
  -6   4  -8   17.00    7.30
   6  -4  -8   46.10    9.30
   6  -4  -8   53.39    9.20
  -6   4  -8   44.30   10.00
   6  -4  -8   37.00    8.40
  -6   4  -8   38.10    9.50
  -6  -4   8   38.80    7.60
   6   4   8   42.60   10.60
  -6   5   8  158.58   17.20
  -6   5   8  159.88   17.00
   6   5  -8  139.49   17.00
   6  -5   8  145.69   18.70
   6  -5   8  165.68   13.30
   6   5  -8  183.98   19.60
   6   5  -8  161.98   13.10
  -6   5   8  173.18   14.50
   6   5  -8  193.68   16.40
  -6  -5  -8  157.08   14.90
  -6  -5  -8  171.38   17.00
  -6  -5  -8  149.88   17.90
   6  -5   8  166.38   14.90
  -6  -5  -8  188.48   15.80
   6  -5  -8  154.08   15.60
  -6   5  -8  159.98   15.90
  -6   5  -8  155.38   14.80
   6  -5  -8  171.08   16.40
   6   5   8  172.98   18.00
   6   5   8  171.38   16.00
   6  -5  -8  163.58   17.00
  -6  -5   8  139.59   14.90
   6  -6   8   13.80    4.50
  -6   6   8   16.40    8.50
  -6  -6  -8   10.20    9.90
   6  -6   8    8.40    7.10
  -6   6   8   15.20    6.80
  -6  -6  -8   11.10    8.20
   6  -6   8   38.40   12.80
  -6   6   8    4.80    6.50
  -6  -6  -8    0.90    6.70
   6  -6   8   -1.30    2.70
   6   6  -8    6.00    6.30
   6   6  -8    7.10    9.50
  -6   6   8   -0.60    9.70
   6   6  -8   12.20    8.40
  -6  -6   8    7.70    7.20
   6   6   8    7.10    8.80
   6  -6  -8    5.20    8.00
  -6   6  -8   20.30    8.70
   6  -6  -8    0.70    6.50
   6   6   8   14.30    7.70
  -6   6  -8    3.60    7.30
   6  -6  -8   17.50   12.80
  -6  -6   8   14.20    7.90
  -6   0   9  378.76   23.50
  -6   0  -9  361.06   27.10
  -6   0  -9  373.76   26.00
  -6   0  -9  380.26   26.20
  -6   0  -9  383.16   26.20
   6   0  -9  407.56   25.90
  -6   0  -9  320.07   26.00
  -6   0   9  365.86   29.90
  -6   0  -9  424.66   26.40
  -6   0   9  386.46   23.70
   6   1  -9  164.88   14.70
  -6   1   9  185.28   19.50
  -6  -1  -9  194.68   16.90
  -6   1   9  181.28   13.30
  -6   1   9  175.98   12.80
  -6  -1  -9  158.78   16.50
  -6  -1  -9  158.88   16.20
   6   1  -9  169.98   17.70
   6   1  -9  200.68   24.90
  -6  -1  -9  157.48   17.20
   6  -1   9  187.68   15.80
  -6  -1  -9  166.18   16.30
   6  -1  -9  157.38   14.30
  -6   1  -9  171.48   11.30
  -6   1  -9  172.38   18.30
  -6  -1   9  163.88   13.40
  -6   1  -9  157.68   12.60
  -6  -1   9  176.18   13.10
   6  -1  -9  183.68   17.40
  -6  -1   9  183.78   16.30
  -6   1  -9  180.08   16.30
  -6   1  -9  173.28   16.00
  -6  -2  -9   -6.10    6.60
  -6  -2  -9    1.40    3.40
  -6   2   9    6.30    4.30
   6   2  -9    4.60    6.90
  -6  -2  -9    0.20    3.40
   6  -2   9    4.40    6.20
  -6  -2  -9   -4.00    6.30
  -6  -2  -9    5.20    8.60
  -6  -2  -9    5.20    6.90
  -6  -2  -9    2.20    7.00
  -6   2   9   -5.30    4.40
   6  -2   9   -7.00    6.60
   6   2  -9    6.60    7.70
  -6  -2  -9    3.40    7.60
  -6   2  -9    1.10    6.80
  -6   2  -9    2.70    6.50
  -6  -2   9    1.50    5.00
  -6   2  -9  -12.50    8.40
  -6   2  -9   -6.40    4.10
   6  -2  -9   -1.70    5.70
  -6   2  -9   -3.50    6.80
  -6   2  -9    2.20    4.20
  -6  -2   9   -0.80    7.30
   6  -2  -9    0.80    6.50
  -6  -2   9   -3.40    4.80
  -6  -3  -9  100.89   13.20
  -6   3   9  108.29    9.80
   6   3  -9  115.39   12.60
  -6  -3  -9   89.79    9.40
  -6   3   9  107.49   10.60
  -6   3   9   77.19   10.10
  -6   3   9  126.09   14.90
   6  -3   9  101.49   11.60
   6   3  -9   82.89   11.40
   6   3  -9  109.39   14.90
   6  -3   9  103.99   15.90
  -6  -3  -9  101.59   12.60
  -6  -3  -9  126.79   16.40
  -6  -3  -9   98.89   10.00
  -6   3  -9   86.39   10.50
   6  -3  -9   96.19   11.30
  -6  -3   9  107.19   11.20
   6  -3  -9  127.29   12.50
  -6   3  -9   89.29   10.30
  -6  -3   9  106.09   11.40
   6  -3  -9  101.79   12.40
   6   3   9   93.99   12.50
   6  -3  -9   99.89   11.10
  -6  -4  -9  126.29   15.80
  -6   4   9  101.99   10.40
   6   4  -9  105.29   13.20
   6   4  -9  103.09   14.80
  -6  -4  -9   89.19   10.90
  -6  -4  -9  112.59   11.80
  -6  -4  -9  102.69   13.80
  -6   4   9  104.29   11.50
   6  -4   9   99.59   15.20
  -6   4   9  105.89   10.10
  -6   4   9  111.49   13.60
   6   4  -9   95.19   12.10
   6   4   9  120.49   13.70
   6  -4  -9  111.49   13.10
  -6   4  -9  103.69   12.00
   6  -4  -9   93.29   12.00
  -6  -4   9  104.59   11.60
  -6  -4   9   98.49   10.90
  -6   4  -9  107.49   13.70
   6  -4  -9  126.29   14.90
  -6  -5  -9  133.69   20.10
  -6  -5  -9   80.49   14.70
   6  -5   9  104.19   13.10
  -6  -5  -9  121.79   12.90
  -6   5   9  118.69   14.40
   6   5  -9  122.19   14.80
  -6  -5  -9  130.89   14.30
  -6   5   9   92.59   10.80
   6  -5   9  117.39   16.80
   6   5  -9   98.19   13.00
  -6  -5  -9  138.09   19.00
  -6   5   9   84.99   13.30
  -6   5   9  100.39   11.60
  -6   5  -9  123.79   14.40
  -6   5  -9   81.99   12.50
  -6   5  -9   97.49   11.80
   6  -5  -9  143.39   15.80
  -6  -5   9  114.39   12.70
   6   5   9  100.79   14.00
   6  -5  -9  112.09   13.30
  -6   5  -9  137.69   14.60
   6   6  -9   11.20    8.30
  -6  -6  -9   18.00   15.20
   6   6  -9   24.70    6.90
   6  -6   9   24.20   11.00
  -6  -6  -9   23.40    8.70
  -6  -6  -9   10.50    6.50
  -6   6   9    9.80    6.40
  -6   6   9   29.10    9.50
   6   6  -9   35.80   11.40
   6  -6   9   11.20    6.90
  -6   6   9   19.90    9.60
   6   6   9   10.90    9.80
   6  -6  -9   16.40    9.90
  -6  -6   9   19.30    7.70
   6  -6  -9   24.20    8.50
  -6   6  -9   15.10    9.50
  -6  -6   9   27.70    7.90
  -6   6  -9   23.80    8.20
   6   0 -10  141.39   15.20
  -6   0 -10  128.99   15.50
  -6   0  10  152.28   16.20
  -6   0 -10  131.89   14.70
  -6   0 -10  164.58   16.30
  -6   0 -10  121.29   15.50
  -6   0  10  150.88   11.20
  -6   0 -10  144.99   17.10
   6   0 -10  147.89   18.10
  -6   0  10  148.59   11.70
  -6   0 -10  152.08   15.90
   6  -1  10  307.37   21.90
  -6  -1 -10  273.07   22.40
   6   1 -10  296.17   24.90
   6   1 -10  297.17   21.00
  -6   1  10  302.27   18.40
  -6   1  10  296.97   18.80
  -6  -1 -10  282.87   22.70
  -6  -1 -10  307.97   23.10
  -6  -1 -10  287.67   24.10
  -6  -1 -10  274.77   21.50
  -6   1  10  288.97   22.90
   6   1 -10  291.77   21.90
  -6  -1 -10  287.87   23.00
[truncated: 4,023,970 more chars]
