# Supplementary material for: 3,5-Lutidine penta­aqua sulfate complexes of first-row transition metals: [M(3,5-lutidine)(H2O)5]SO4, with M = Mn, Co, Ni, and Zn
Source: Acta Crystallogr E Crystallogr Commun. 2023 Jun 16;79(Pt 7):648–51. doi: 10.1107/S2056989023005261 (PMC10439421; doi:10.1107/S2056989023005261)
Supplement: Supplementary file 2 [file e-79-00648-1sup2.hkl]

data_1                                                                          
_shelx_title ' umd2224g_a.res in Pnma'                                          
_shelx_refln_list_code          4                                               
_shelx_F_calc_maximum      224.76                                               
_exptl_crystal_F_000       724.00                                               
_reflns_d_resolution_high  0.8168                                               
                                                                                
loop_                                                                           
 _space_group_symop_operation_xyz                                               
 'x, y, z'                                                                      
 '-x+1/2, -y, z+1/2'                                                            
 '-x, y+1/2, -z'                                                                
 'x+1/2, -y+1/2, -z+1/2'                                                        
 '-x, -y, -z'                                                                   
 'x-1/2, y, -z-1/2'                                                             
 'x, -y-1/2, z'                                                                 
 '-x-1/2, y-1/2, z-1/2'                                                         
                                                                                
_cell_length_a    17.1868                                                       
_cell_length_b     7.1278                                                       
_cell_length_c    11.4447                                                       
_cell_angle_alpha  90.000                                                       
_cell_angle_beta   90.000                                                       
_cell_angle_gamma  90.000                                                       
                                                                                
_shelx_F_squared_multiplier     1.000                                           
                                                                                
loop_                                                                           
 _refln_index_h                                                                 
 _refln_index_k                                                                 
 _refln_index_l                                                                 
 _refln_F_squared_calc                                                          
 _refln_F_squared_meas                                                          
 _refln_F_squared_sigma                                                         
 _refln_observed_status                                                         
   4   0   0       7769.34       9601.61       461.35 o                         
   6   0   0       4910.54       5573.08       204.38 o                         
   8   0   0       4120.59       5535.11       179.67 o                         
  10   0   0       2258.24       2321.66        94.29 o                         
  12   0   0        193.69        180.38        14.53 o                         
  14   0   0       3250.72       3124.37        76.77 o                         
  16   0   0         84.40         92.72        13.10 o                         
  18   0   0        357.84        357.02        26.67 o                         
  20   0   0          6.31         27.11        13.83 o                         
   2   1   0       1870.17       1763.58        47.94 o                         
   4   1   0      11357.73      12926.22       294.66 o                         
   6   1   0      14898.91      17293.54       457.20 o                         
   8   1   0       4851.95       5555.28       143.53 o                         
  10   1   0       5384.50       5584.94        99.85 o                         
  12   1   0        625.79        588.03        17.54 o                         
  14   1   0       2182.20       2052.45        43.92 o                         
  16   1   0       1168.55        979.75        25.78 o                         
  18   1   0         72.52         49.31         9.77 o                         
  20   1   0         60.59         61.19         9.80 o                         
   2   2   0       3549.76       3816.99        81.39 o                         
   4   2   0      27089.40      26615.39       517.72 o                         
   6   2   0       3276.05       3893.02        90.34 o                         
   8   2   0       1083.24       1052.43        30.32 o                         
  10   2   0        116.86        144.27        10.39 o                         
  12   2   0        460.41        515.72        17.16 o                         
  14   2   0        217.47        255.47        13.08 o                         
  16   2   0        192.68        196.50        13.07 o                         
  18   2   0       2629.52       2484.86        57.16 o                         
  20   2   0          3.95          3.25        12.97 o                         
   2   3   0       2186.61       2101.50        39.70 o                         
   4   3   0       1320.32       1219.30        27.04 o                         
   6   3   0       7629.29       7502.61       132.96 o                         
   8   3   0       3466.78       3732.35        68.65 o                         
  10   3   0        975.96        969.10        23.50 o                         
  12   3   0        581.05        617.82        22.09 o                         
  14   3   0       2167.96       2227.99        60.22 o                         
  16   3   0       1255.29       1214.26        34.03 o                         
  18   3   0          3.32         23.32        12.70 o                         
   0   4   0      50518.02      47737.40      1312.84 o                         
   2   4   0       1558.09       1670.56        31.62 o                         
   4   4   0       3393.84       3303.47        61.40 o                         
   6   4   0          6.40         -2.01         7.50 o                         
   8   4   0          2.72         -4.69         8.47 o                         
  10   4   0        111.83        125.48        11.87 o                         
  12   4   0          9.48         14.38        10.13 o                         
  14   4   0       1023.82       1064.70        31.42 o                         
  16   4   0        172.28        180.10        21.87 o                         
  18   4   0        511.79        502.31        22.82 o                         
   2   5   0        728.40        690.76        18.56 o                         
   4   5   0       1910.96       1859.86        34.44 o                         
   6   5   0       1391.07       1266.23        27.82 o                         
   8   5   0       1267.34       1266.11        30.45 o                         
  10   5   0       2123.02       1967.53        44.43 o                         
  12   5   0        573.37        554.39        20.80 o                         
  14   5   0        933.41        898.68        29.61 o                         
  16   5   0        235.98        200.65        18.01 o                         
   0   6   0      13167.63      12873.88       419.42 o                         
   2   6   0          2.79         13.94        11.48 o                         
   4   6   0       2401.22       2326.80        44.73 o                         
   6   6   0          3.57          1.77         8.40 o                         
   8   6   0         37.14         27.31         9.76 o                         
  10   6   0        113.78        117.28        12.20 o                         
  12   6   0         32.52         42.49        12.86 o                         
  14   6   0        298.57        291.13        17.04 o                         
   2   7   0          2.31          1.35        18.10 o                         
   4   7   0       1010.63       1039.88        45.30 o                         
   6   7   0       1920.31       1792.60        39.63 o                         
   8   7   0        969.25        988.08        24.35 o                         
  10   7   0        462.18        448.84        18.66 o                         
  12   7   0          1.17         11.08        12.41 o                         
   0   8   0       3307.06       3112.96       118.08 o                         
   2   8   0        116.13        125.51        15.73 o                         
   4   8   0        720.08        780.69        31.73 o                         
   6   8   0          0.39          5.43        10.57 o                         
   8   8   0         12.80         28.41        14.44 o                         
   2   0   1       8198.87       8842.53       183.54 o                         
   3   0   1      19698.65      23459.97       428.02 o                         
   4   0   1        460.35        601.95        24.75 o                         
   5   0   1       4812.27       5841.89       140.64 o                         
   6   0   1        395.50        430.53        12.94 o                         
   7   0   1        371.01        342.74        14.05 o                         
   8   0   1       1015.16       1012.20        21.71 o                         
   9   0   1          5.36         24.48         6.94 o                         
  10   0   1       4065.18       4332.51        78.49 o                         
  11   0   1       1198.78       1265.83        27.77 o                         
  12   0   1       2683.13       2586.54        47.33 o                         
  13   0   1        179.97        214.52        10.51 o                         
  14   0   1        643.22        672.54        18.14 o                         
  15   0   1        428.87        389.68        14.38 o                         
  16   0   1        205.14        206.90        11.43 o                         
  17   0   1          8.71         -1.40         8.00 o                         
  18   0   1         11.35          7.33         8.05 o                         
  19   0   1          0.67         -7.32         8.07 o                         
  20   0   1        130.79        115.59        11.64 o                         
   0   1   1      15824.26      16468.98       775.41 o                         
   1   1   1       2921.12       3020.51        38.75 o                         
   2   1   1        215.78        240.10         5.05 o                         
   3   1   1        286.69        299.20         7.78 o                         
   4   1   1       3362.21       3439.40        45.71 o                         
   5   1   1        239.42        313.88         6.97 o                         
   6   1   1         38.53         57.36         4.36 o                         
   7   1   1        933.33        901.30        16.41 o                         
   8   1   1        515.45        546.24        13.02 o                         
   9   1   1       4933.00       5557.82        76.11 o                         
  10   1   1        714.36        707.60        13.18 o                         
  11   1   1       1150.69       1224.89        18.84 o                         
  12   1   1        236.23        274.81         8.31 o                         
  13   1   1        128.79        150.83         7.38 o                         
  14   1   1       1399.39       1373.03        21.07 o                         
  15   1   1          3.05          1.37         6.31 o                         
  16   1   1         22.41         30.20         6.58 o                         
  17   1   1        132.43        114.20         7.93 o                         
  18   1   1        490.17        451.25        12.28 o                         
  19   1   1          3.05          9.47         6.56 o                         
  20   1   1          0.03         -0.12         6.55 o                         
   1   2   1       2909.79       2892.45        38.05 o                         
   2   2   1        454.05        507.28         9.78 o                         
   3   2   1      13608.75      13384.81       169.47 o                         
   4   2   1        746.26        722.87        11.30 o                         
   5   2   1        874.97        961.70        15.43 o                         
   6   2   1       7207.20       7588.72       139.83 o                         
   7   2   1        464.56        514.01        14.10 o                         
   8   2   1       2591.46       2679.53        48.64 o                         
   9   2   1        102.64        145.83         6.13 o                         
  10   2   1        500.08        561.87        12.72 o                         
  11   2   1        428.57        477.37        11.32 o                         
  12   2   1        120.48        125.33         6.89 o                         
  13   2   1        283.80        307.90         9.24 o                         
  14   2   1        371.03        366.67        10.69 o                         
  15   2   1        178.53        166.30         8.28 o                         
  16   2   1        795.83        760.97        15.87 o                         
  17   2   1        161.92        168.16         8.97 o                         
  18   2   1          0.16         -4.45         7.50 o                         
  19   2   1        150.72        144.67         9.94 o                         
  20   2   1        323.69        312.00        12.60 o                         
   0   3   1        194.75        157.07         9.23 o                         
   1   3   1          4.51          1.08         4.21 o                         
   2   3   1       1506.53       1552.70        21.17 o                         
   3   3   1         27.53         51.50         5.20 o                         
   4   3   1       5172.13       5079.79        62.82 o                         
   5   3   1        499.80        538.33        10.58 o                         
   6   3   1       1791.48       1827.07        24.49 o                         
   7   3   1        186.59        198.38         6.56 o                         
   8   3   1       2532.67       2679.91        42.49 o                         
   9   3   1        531.48        631.49        16.59 o                         
  10   3   1          2.20          4.72         5.60 o                         
  11   3   1        970.05       1071.17        18.59 o                         
  12   3   1         19.20         31.56         6.52 o                         
  13   3   1        115.40        132.82         8.50 o                         
  14   3   1        486.75        529.49        13.38 o                         
  15   3   1         89.44         97.21         8.31 o                         
  16   3   1          3.01         11.82         6.91 o                         
  17   3   1        249.02        256.40        10.44 o                         
  18   3   1        908.86        848.94        21.20 o                         
  19   3   1          9.60          8.96         7.61 o                         
   1   4   1        178.31        163.33         6.57 o                         
   2   4   1       4461.06       4238.50        54.57 o                         
   3   4   1       2777.93       2599.33        34.01 o                         
   4   4   1          7.23          2.31         5.26 o                         
   5   4   1         14.18         12.16         5.22 o                         
   6   4   1         16.12         16.54         5.15 o                         
   7   4   1        491.58        527.40        10.62 o                         
   8   4   1        434.49        436.00         9.64 o                         
   9   4   1          9.87         11.37         6.16 o                         
  10   4   1        813.88        834.09        16.29 o                         
  11   4   1        135.63        146.64         9.02 o                         
  12   4   1       1576.56       1563.28        27.91 o                         
  13   4   1          5.30         11.80         7.60 o                         
  14   4   1        383.83        412.10        15.92 o                         
  15   4   1        380.28        411.70        15.59 o                         
  16   4   1        214.18        208.90        11.09 o                         
  17   4   1          9.06          4.35         8.17 o                         
  18   4   1          1.26         13.14         8.24 o                         
   0   5   1       6589.40       6295.18       127.07 o                         
   1   5   1        655.34        631.05        14.64 o                         
   2   5   1         18.67         17.71         5.38 o                         
   3   5   1        208.38        217.05         7.81 o                         
   4   5   1        773.13        707.31        12.84 o                         
   5   5   1         74.47         80.28         6.24 o                         
   6   5   1          3.45         -5.60         5.60 o                         
   7   5   1        454.26        472.31        11.58 o                         
   8   5   1         75.58        102.32         7.18 o                         
   9   5   1       1225.35       1158.60        19.81 o                         
  10   5   1        506.33        523.47        13.71 o                         
  11   5   1        779.40        809.22        18.34 o                         
  12   5   1        184.22        185.45         9.48 o                         
  13   5   1         55.64         48.20         7.93 o                         
  14   5   1        703.72        705.35        18.20 o                         
  15   5   1          5.87         -1.22         8.74 o                         
  16   5   1          7.58          7.68         9.08 o                         
  17   5   1         93.82         80.72         9.27 o                         
   1   6   1         38.79         49.64         8.74 o                         
   2   6   1        256.54        268.79        12.10 o                         
   3   6   1       3208.00       3071.29        43.12 o                         
   4   6   1        379.00        377.21        11.00 o                         
   5   6   1        115.78        110.77         7.39 o                         
   6   6   1        958.35        948.19        17.40 o                         
   7   6   1         94.30         95.83         7.24 o                         
   8   6   1        629.48        604.02        14.26 o                         
   9   6   1         14.79         22.30         6.15 o                         
  10   6   1        460.41        472.60        15.40 o                         
  11   6   1        331.24        323.61        14.46 o                         
  12   6   1         52.82         76.12         9.61 o                         
  13   6   1          0.12          0.67         8.07 o                         
  14   6   1         87.98         84.61        10.45 o                         
  15   6   1         82.57         53.49         9.66 o                         
   0   7   1        308.65        278.54        26.88 o                         
   1   7   1        258.67        272.97        17.28 o                         
   2   7   1         17.91         14.21        10.88 o                         
   3   7   1         17.33         13.49        10.81 o                         
   4   7   1        867.40        823.51        22.26 o                         
   5   7   1          2.04          5.24         6.19 o                         
   6   7   1        135.07        150.46         8.21 o                         
   7   7   1        470.11        486.29        12.95 o                         
   8   7   1        242.51        268.80         9.83 o                         
   9   7   1        152.29        145.67         8.06 o                         
  10   7   1         24.11         35.20         6.11 o                         
  11   7   1        170.13        169.52        10.33 o                         
  12   7   1          0.45          4.84         7.86 o                         
   1   8   1          6.82         21.92         9.90 o                         
   2   8   1        301.63        279.55        12.69 o                         
   3   8   1        512.32        481.44        14.67 o                         
   4   8   1         33.93         30.22         8.80 o                         
   5   8   1          0.20          0.33         8.78 o                         
   6   8   1        122.56        119.68        10.68 o                         
   7   8   1        139.96        148.58         9.84 o                         
   8   8   1        100.78        124.11        14.19 o                         
   0   0   2       3846.88       3834.69        96.56 o                         
   1   0   2        371.18        356.22         8.78 o                         
   2   0   2         14.76          5.44         4.00 o                         
   3   0   2       6263.17       6321.84       114.89 o                         
   4   0   2        290.99        295.10        11.92 o                         
   5   0   2       1701.20       1820.91        44.54 o                         
   6   0   2       2501.18       2567.01        49.16 o                         
   7   0   2       2050.53       2220.18        49.47 o                         
   8   0   2       3303.02       3835.79        75.65 o                         
   9   0   2       1706.52       1814.23        42.43 o                         
  10   0   2       5593.68       5693.22        97.25 o                         
  11   0   2       4924.11       5083.86        91.99 o                         
  12   0   2       4618.51       4596.80        76.44 o                         
  13   0   2          0.49         13.46         7.47 o                         
  14   0   2       1732.96       1607.06        34.41 o                         
  15   0   2         19.91         35.43         8.17 o                         
  16   0   2        633.58        582.96        17.79 o                         
  17   0   2         50.66         46.09         8.71 o                         
  18   0   2         31.05         25.53         8.19 o                         
  19   0   2         17.20         20.48         8.08 o                         
  20   0   2         86.69         96.54        11.00 o                         
   1   1   2       3870.37       3869.93        40.11 o                         
   2   1   2      20776.12      20746.57       221.91 o                         
   3   1   2       3126.93       3243.64        48.71 o                         
   4   1   2        185.96        182.03         4.44 o                         
   5   1   2       1367.01       1464.95        26.93 o                         
   6   1   2        109.86        124.48         4.25 o                         
   7   1   2        918.97        932.72        18.53 o                         
   8   1   2        579.74        633.75        14.00 o                         
   9   1   2        602.05        638.28        13.00 o                         
  10   1   2         60.19         67.11         5.04 o                         
  11   1   2        612.68        651.58        13.52 o                         
  12   1   2       1317.13       1384.00        20.72 o                         
  13   1   2        482.69        500.46        10.79 o                         
  14   1   2         58.87         61.54         5.91 o                         
  15   1   2        488.15        493.72        11.55 o                         
  16   1   2        798.12        824.80        17.83 o                         
  17   1   2        453.79        428.30        11.17 o                         
  18   1   2         16.61         17.04         5.79 o                         
  19   1   2         89.73         63.73         6.05 o                         
  20   1   2        872.33        776.24        15.50 o                         
   0   2   2      18604.43      18053.62       276.09 o                         
   1   2   2       2123.99       2301.22        27.29 o                         
   2   2   2       1866.18       1645.58        23.12 o                         
   3   2   2          8.99          4.47         3.81 o                         
   4   2   2        317.04        330.01         7.09 o                         
   5   2   2       1921.08       2167.45        34.27 o                         
   6   2   2       4599.97       4598.69        56.76 o                         
   7   2   2       4316.62       4411.19        62.49 o                         
   8   2   2       7103.62       7530.50       113.78 o                         
   9   2   2       1144.03       1135.31        22.92 o                         
  10   2   2       1337.99       1415.34        28.31 o                         
  11   2   2        971.12        998.04        21.24 o                         
  12   2   2       2038.18       2011.78        32.40 o                         
  13   2   2        112.68        122.58         6.47 o                         
  14   2   2        908.26        895.13        15.29 o                         
  15   2   2        620.57        615.53        13.73 o                         
  16   2   2        268.98        278.25        10.63 o                         
  17   2   2          4.25         -4.66         6.34 o                         
  18   2   2        318.41        312.48        10.82 o                         
  19   2   2         43.37         56.14         6.36 o                         
  20   2   2         33.49         41.72         6.71 o                         
   1   3   2          4.41         -4.48         4.48 o                         
   2   3   2       4767.00       4558.10        56.68 o                         
   3   3   2        257.96        226.66         6.87 o                         
   4   3   2        512.96        561.24        11.00 o                         
   5   3   2       6444.33       6626.04        77.75 o                         
   6   3   2       1697.86       1743.23        21.77 o                         
   7   3   2        790.81        805.89        12.79 o                         
   8   3   2         85.72         90.39         5.57 o                         
   9   3   2        666.42        697.19        14.88 o                         
  10   3   2          7.16          1.02         5.52 o                         
  11   3   2          3.17          1.81         5.47 o                         
  12   3   2        219.98        279.22         8.85 o                         
  13   3   2          2.04         -1.65         6.36 o                         
  14   3   2        284.51        279.35         9.44 o                         
  15   3   2        351.91        379.53        13.14 o                         
  16   3   2        948.98       1009.76        23.49 o                         
  17   3   2        424.57        451.14        15.26 o                         
  18   3   2         14.73         24.27         6.33 o                         
  19   3   2        288.26        270.05        14.04 o                         
   0   4   2        328.77        387.58        13.34 o                         
   1   4   2       1428.87       1428.81        19.45 o                         
   2   4   2          4.93          0.26         4.75 o                         
   3   4   2        660.65        609.07        12.05 o                         
   4   4   2          7.08         -5.14         5.14 o                         
   5   4   2         19.08          6.17         5.15 o                         
   6   4   2        597.91        557.58        10.90 o                         
   7   4   2        180.77        185.06         6.79 o                         
   8   4   2       1213.22       1193.40        16.80 o                         
   9   4   2          7.08          4.99         5.61 o                         
  10   4   2       2063.18       2126.15        32.90 o                         
  11   4   2       2157.08       2201.31        36.31 o                         
  12   4   2       1839.31       1831.56        34.19 o                         
  13   4   2          9.14         11.54         6.78 o                         
  14   4   2        861.49        889.73        23.83 o                         
  15   4   2        168.74        185.10        10.51 o                         
  16   4   2        365.15        348.24        12.83 o                         
  17   4   2          0.78          3.59         6.94 o                         
  18   4   2         12.54         11.93         8.25 o                         
   1   5   2       1518.78       1458.17        23.03 o                         
   2   5   2       4606.17       4527.38        57.46 o                         
   3   5   2        511.65        484.19        11.06 o                         
   4   5   2        308.26        326.65        10.25 o                         
   5   5   2         65.00         68.03         6.84 o                         
   6   5   2          1.87         -5.79         5.79 o                         
   7   5   2        277.47        291.51         8.97 o                         
   8   5   2         70.08         54.80         6.23 o                         
   9   5   2        124.53        136.32         7.95 o                         
  10   5   2         28.83         33.37         6.85 o                         
  11   5   2        160.64        192.56         9.51 o                         
  12   5   2        641.52        640.27        15.84 o                         
  13   5   2        264.91        274.02        11.96 o                         
  14   5   2          1.98          9.37         7.49 o                         
  15   5   2        262.81        260.23        11.08 o                         
  16   5   2        280.11        290.59        13.19 o                         
   0   6   2       1072.91       1019.11        30.63 o                         
   1   6   2          5.21         -5.67         7.37 o                         
   2   6   2        150.27        164.08         9.02 o                         
   3   6   2        242.52        280.18        10.89 o                         
   4   6   2         39.43         46.71         7.24 o                         
   5   6   2          0.60         -4.91         6.49 o                         
   6   6   2        900.97        888.83        17.12 o                         
   7   6   2       1403.10       1312.30        20.22 o                         
   8   6   2       1351.12       1298.67        22.26 o                         
   9   6   2          4.06         14.70         6.28 o                         
  10   6   2        468.85        463.25        13.60 o                         
  11   6   2        308.47        305.54        12.42 o                         
  12   6   2        741.44        709.30        17.59 o                         
  13   6   2         63.26         54.98         8.55 o                         
  14   6   2        151.61        181.43        13.60 o                         
   1   7   2         52.69         60.27        10.59 o                         
   2   7   2        834.30        845.59        22.92 o                         
   3   7   2        578.01        550.48        21.15 o                         
   4   7   2          1.93         10.12         8.60 o                         
   5   7   2        256.67        287.91        10.82 o                         
   6   7   2        234.28        264.62        10.41 o                         
   7   7   2         54.96         44.38         6.54 o                         
   8   7   2          0.35         -0.31         6.38 o                         
   9   7   2         31.05         28.86         6.31 o                         
  10   7   2          7.51         15.26         5.90 o                         
  11   7   2         83.44         69.56         8.22 o                         
  12   7   2         43.23         41.40        10.11 o                         
   0   8   2        156.41        148.85        15.39 o                         
   1   8   2         76.26         83.07         9.95 o                         
   2   8   2         33.04         52.18         9.62 o                         
   3   8   2         59.11         66.91         9.72 o                         
   4   8   2          9.10         -8.84         8.84 o                         
   5   8   2          0.07          5.39         8.94 o                         
   6   8   2        192.32        214.10        10.37 o                         
   7   8   2        106.89         91.43         7.87 o                         
   1   0   3       2459.12       2418.34        40.41 o                         
   2   0   3      11661.44      11272.94       179.87 o                         
   3   0   3        239.90        196.01        10.87 o                         
   4   0   3       9370.75       9269.31       142.87 o                         
   5   0   3        347.46        330.75         9.81 o                         
   6   0   3          1.31         -1.54         5.36 o                         
   7   0   3          2.57          4.06         6.09 o                         
   8   0   3        167.09        165.32         9.39 o                         
   9   0   3       4342.48       4512.24        90.14 o                         
  10   0   3       1813.36       1909.55        40.76 o                         
  11   0   3         11.87          8.25         5.42 o                         
  12   0   3        704.92        729.38        19.02 o                         
  13   0   3       2880.92       2925.65        69.22 o                         
  14   0   3        217.81        228.93        11.46 o                         
  15   0   3          8.72          6.63         6.89 o                         
  16   0   3        479.16        447.49        15.14 o                         
  17   0   3         35.96         22.98         7.30 o                         
  18   0   3        106.72         90.05        10.53 o                         
  19   0   3         16.85         24.26         7.52 o                         
  20   0   3        165.13        117.32        13.03 o                         
   0   1   3        232.57        252.81         6.97 o                         
   1   1   3       1424.06       1320.31        15.07 o                         
   2   1   3         14.24         13.18         3.05 o                         
   3   1   3       2717.51       2642.80        32.82 o                         
   4   1   3        130.68        171.55         4.79 o                         
   5   1   3         19.42         17.40         3.70 o                         
   6   1   3       1354.41       1384.35        19.85 o                         
   7   1   3       1952.75       2070.36        29.02 o                         
   8   1   3       1131.86       1188.56        20.78 o                         
   9   1   3        307.00        349.39         7.93 o                         
  10   1   3       1113.73       1077.38        16.71 o                         
  11   1   3       1548.19       1581.87        21.98 o                         
  12   1   3       1853.82       1918.46        24.31 o                         
  13   1   3       1842.95       1760.11        25.32 o                         
  14   1   3         12.12          3.71         5.21 o                         
  15   1   3        150.83        159.37         7.05 o                         
  16   1   3        168.49        155.55         8.40 o                         
  17   1   3        357.19        339.38        10.23 o                         
  18   1   3         10.43         12.92         5.74 o                         
  19   1   3        346.75        340.84        11.83 o                         
  20   1   3         40.59         50.70         7.72 o                         
   1   2   3       2124.09       2103.85        23.74 o                         
   2   2   3        196.62        174.53         4.79 o                         
   3   2   3        287.59        327.95         6.56 o                         
   4   2   3       4847.86       5170.61        57.14 o                         
   5   2   3       8364.01       8543.61        99.02 o                         
   6   2   3       3466.73       3578.22        49.98 o                         
   7   2   3         43.82         48.80         3.94 o                         
   8   2   3        837.58        827.12        16.95 o                         
   9   2   3       4273.80       4442.85        77.42 o                         
  10   2   3        116.26        128.04         5.23 o                         
  11   2   3          3.98          6.53         4.51 o                         
  12   2   3         54.08         46.01         5.56 o                         
  13   2   3        523.80        565.80        13.83 o                         
  14   2   3        481.35        471.98        11.00 o                         
  15   2   3         91.71        107.99         6.43 o                         
  16   2   3        763.96        729.72        15.06 o                         
  17   2   3        404.46        405.79        11.04 o                         
  18   2   3          7.69         -0.59         6.02 o                         
  19   2   3        271.69        254.15        12.65 o                         
   0   3   3        648.43        670.99        16.15 o                         
   1   3   3       2532.63       2372.19        28.28 o                         
   2   3   3          8.15          4.56         4.42 o                         
   3   3   3       1012.32        931.66        12.98 o                         
   4   3   3         38.24         41.39         4.44 o                         
   5   3   3        869.42        945.98        13.66 o                         
   6   3   3         83.82         83.94         4.69 o                         
   7   3   3       1225.98       1223.71        16.40 o                         
   8   3   3        287.22        303.94         7.66 o                         
   9   3   3        708.55        735.10        14.75 o                         
  10   3   3       1065.49       1129.00        25.82 o                         
  11   3   3        433.18        470.67        13.85 o                         
  12   3   3       1004.29       1100.81        30.63 o                         
  13   3   3       1332.43       1400.25        44.67 o                         
  14   3   3        164.29        150.09         8.95 o                         
  15   3   3        313.88        331.53        19.46 o                         
  16   3   3        191.43        194.36         9.60 o                         
  17   3   3        304.83        317.00        12.32 o                         
  18   3   3          0.40         -1.80         7.73 o                         
  19   3   3        323.96        328.37        13.39 o                         
   1   4   3        362.32        361.28         8.18 o                         
   2   4   3       1226.91       1125.96        17.02 o                         
   3   4   3        249.74        299.22         8.24 o                         
   4   4   3         34.12         21.26         5.38 o                         
   5   4   3       1520.92       1528.06        22.10 o                         
   6   4   3        693.08        682.60        12.44 o                         
   7   4   3          0.44         -4.62         4.62 o                         
   8   4   3          1.04          1.70         4.98 o                         
   9   4   3       2555.27       2557.37        33.01 o                         
  10   4   3        168.79        187.98         8.30 o                         
  11   4   3         20.72         17.32         6.61 o                         
  12   4   3         20.39         27.95         6.65 o                         
  13   4   3       1015.87       1068.50        25.10 o                         
  14   4   3          0.29          1.44         7.08 o                         
  15   4   3          0.53          3.60         6.22 o                         
  16   4   3        369.94        397.48        18.12 o                         
  17   4   3         20.92         29.55         8.92 o                         
  18   4   3         26.46         36.27         8.98 o                         
   0   5   3          1.33         -3.14         7.87 o                         
   1   5   3       1123.73       1104.40        17.87 o                         
   2   5   3         17.89         24.39         4.89 o                         
   3   5   3        989.39        930.96        16.25 o                         
   4   5   3          1.37         -5.98         5.98 o                         
   5   5   3         86.72         95.90         7.10 o                         
   6   5   3        493.75        469.96        11.64 o                         
   7   5   3        175.98        185.87         7.66 o                         
   8   5   3        202.54        204.88         8.57 o                         
   9   5   3          7.42          9.46         5.60 o                         
  10   5   3        627.48        630.13        18.03 o                         
  11   5   3        684.70        664.25        16.10 o                         
  12   5   3        744.32        739.09        18.55 o                         
  13   5   3        932.75        933.76        18.75 o                         
  14   5   3          0.99         23.55         9.07 o                         
  15   5   3         43.07         33.81         7.01 o                         
  16   5   3        143.76        127.66        12.09 o                         
   1   6   3          2.81         -7.31         7.31 o                         
   2   6   3        907.34        867.51        18.77 o                         
   3   6   3         46.44         35.90         6.32 o                         
   4   6   3         36.84         36.31         7.39 o                         
   5   6   3        961.02        928.89        17.86 o                         
   6   6   3         61.23         54.11         7.79 o                         
   7   6   3         46.61         44.72         7.52 o                         
   8   6   3         29.40         40.85         7.15 o                         
   9   6   3       1065.03       1054.91        18.73 o                         
  10   6   3         41.76         42.83         6.34 o                         
  11   6   3         15.81         19.43         7.99 o                         
  12   6   3         54.21         52.43         7.57 o                         
  13   6   3        337.84        345.75        14.05 o                         
  14   6   3          3.63         29.26         9.19 o                         
   0   7   3         47.52         40.85        11.78 o                         
   1   7   3        293.11        300.94        12.65 o                         
   2   7   3        232.22        222.11        11.34 o                         
   3   7   3        194.80        205.75        10.90 o                         
   4   7   3          2.98         18.70         8.20 o                         
   5   7   3        277.49        293.37        11.08 o                         
   6   7   3        265.77        262.32        10.14 o                         
   7   7   3        356.91        371.14        12.93 o                         
   8   7   3        391.53        397.19        13.29 o                         
   9   7   3         62.70         43.73         7.40 o                         
  10   7   3         48.76         68.63         8.51 o                         
  11   7   3         43.52         42.57         7.91 o                         
   1   8   3         14.53         34.89         8.75 o                         
   2   8   3        147.57        153.70        12.15 o                         
   3   8   3         29.94         38.36         9.56 o                         
   4   8   3          9.60         18.65         9.20 o                         
   5   8   3        450.73        416.70        15.48 o                         
   6   8   3        142.64        156.71        10.27 o                         
   7   8   3         12.60         44.53        29.72 o                         
   0   0   4        947.39        862.45        22.59 o                         
   1   0   4      10800.68      10225.28       151.25 o                         
   2   0   4       7150.90       6507.35       105.18 o                         
   3   0   4       6573.24       6159.88        96.00 o                         
   4   0   4      11974.33      11955.36       191.25 o                         
   5   0   4       2633.20       2708.21        46.32 o                         
   6   0   4        285.40        356.44         9.75 o                         
   7   0   4        893.36        914.44        18.69 o                         
   8   0   4         25.16         26.71         6.26 o                         
   9   0   4         20.41         10.74         6.64 o                         
  10   0   4         45.59         54.67         7.65 o                         
  11   0   4       2999.53       3036.73        57.79 o                         
  12   0   4       1287.00       1256.08        28.44 o                         
  13   0   4       2850.24       2845.21        70.28 o                         
  14   0   4        277.95        274.41        17.47 o                         
  15   0   4        526.38        516.71        19.85 o                         
  16   0   4          0.87         13.93        11.09 o                         
  17   0   4        431.46        426.07        16.82 o                         
  18   0   4        130.84        145.66        12.11 o                         
  19   0   4        309.75        286.55        15.88 o                         
  20   0   4         26.17         46.29        10.88 o                         
   1   1   4       1423.48       1291.79        15.48 o                         
   2   1   4          1.47          5.54         3.33 o                         
   3   1   4       1235.76       1346.93        17.69 o                         
   4   1   4       1242.50       1451.21        17.55 o                         
   5   1   4       7070.13       6852.16        75.46 o                         
   6   1   4        169.56        187.47         5.68 o                         
   7   1   4         53.76         52.97         4.97 o                         
   8   1   4        217.72        225.25         7.20 o                         
   9   1   4       8337.59       8476.63       109.27 o                         
  10   1   4       1410.79       1386.30        20.54 o                         
  11   1   4          1.01         -1.70         5.41 o                         
  12   1   4       1044.13       1009.78        17.56 o                         
  13   1   4       1963.15       1955.18        29.29 o                         
  14   1   4         94.65         86.75         7.92 o                         
  15   1   4          0.74         -1.43         6.69 o                         
  16   1   4        103.49        102.44         9.02 o                         
  17   1   4         76.41         64.44         7.69 o                         
  18   1   4          1.60         17.79         7.36 o                         
  19   1   4        218.93        207.30        10.79 o                         
  20   1   4         79.80        123.24        43.01 o                         
   0   2   4       5016.42       4697.25        68.69 o                         
   1   2   4       1336.59       1118.03        13.80 o                         
   2   2   4        427.83        401.35         7.70 o                         
   3   2   4       6047.07       5822.95        64.34 o                         
   4   2   4       2793.99       2806.95        32.35 o                         
   5   2   4       2676.69       2663.30        29.74 o                         
   6   2   4        145.10        125.89         5.19 o                         
   7   2   4       4980.51       5063.00        60.07 o                         
   8   2   4        199.93        215.54         7.03 o                         
   9   2   4         49.92         61.30         4.80 o                         
  10   2   4        273.02        294.23         7.74 o                         
  11   2   4        401.01        429.05        12.17 o                         
  12   2   4        903.26        850.87        21.27 o                         
  13   2   4       1894.04       1937.46        38.15 o                         
  14   2   4         25.26         31.04         6.29 o                         
  15   2   4        408.82        444.58        16.48 o                         
  16   2   4        389.48        387.97        15.30 o                         
  17   2   4        808.44        799.22        19.26 o                         
  18   2   4         33.61         48.48         8.06 o                         
  19   2   4        519.65        453.50        15.42 o                         
   1   3   4        683.12        622.49        10.26 o                         
   2   3   4       1146.76       1184.34        15.46 o                         
   3   3   4       1656.32       1668.86        20.74 o                         
   4   3   4       1129.05       1106.35        14.90 o                         
   5   3   4       2997.94       2889.82        32.79 o                         
   6   3   4       1067.62       1033.11        14.74 o                         
   7   3   4        216.53        222.28         7.03 o                         
   8   3   4          2.58          4.93         4.64 o                         
   9   3   4       5250.73       5414.23        75.84 o                         
  10   3   4       2963.61       2990.36        46.73 o                         
  11   3   4         68.26         82.02         7.02 o                         
  12   3   4        187.60        217.44         8.55 o                         
  13   3   4       1656.81       1585.79        36.17 o                         
  14   3   4         71.35         72.42         8.73 o                         
  15   3   4         13.41         15.03         6.89 o                         
  16   3   4         68.37         64.99         7.22 o                         
  17   3   4        111.74         86.98         9.56 o                         
  18   3   4         19.06         28.95         8.69 o                         
   0   4   4       1763.71       1701.92        33.02 o                         
   1   4   4       1587.27       1449.80        19.66 o                         
   2   4   4       2014.27       1939.66        25.02 o                         
   3   4   4       2896.79       2797.67        33.70 o                         
   4   4   4       2851.12       2791.99        34.42 o                         
   5   4   4        791.10        772.95        13.10 o                         
   6   4   4         98.00        100.13         5.56 o                         
   7   4   4        941.85        935.99        15.50 o                         
   8   4   4        231.42        238.52         7.41 o                         
   9   4   4         65.36         71.24         6.21 o                         
  10   4   4         68.63         73.76         5.95 o                         
  11   4   4        785.25        780.01        15.62 o                         
  12   4   4        712.14        692.27        16.11 o                         
  13   4   4       1433.03       1485.64        35.26 o                         
  14   4   4          2.48         -2.21         7.59 o                         
  15   4   4        192.14        234.07        11.81 o                         
  16   4   4          9.29         15.87         7.39 o                         
  17   4   4        403.15        442.85        18.79 o                         
   1   5   4        388.40        402.58         9.49 o                         
   2   5   4          2.22         -0.31         5.76 o                         
   3   5   4         40.44         51.69         6.67 o                         
   4   5   4        574.54        534.12        12.71 o                         
   5   5   4       1786.27       1706.07        24.96 o                         
   6   5   4         34.13         25.24         6.10 o                         
   7   5   4         42.12         42.35         5.64 o                         
   8   5   4        350.81        355.58         9.37 o                         
   9   5   4       2888.99       2831.36        38.31 o                         
  10   5   4        229.21        249.71         9.65 o                         
  11   5   4          0.25          3.18         6.96 o                         
  12   5   4        364.64        388.21        12.48 o                         
  13   5   4        844.83        897.48        19.19 o                         
  14   5   4        145.73        158.67        10.53 o                         
  15   5   4          1.50          6.52         9.19 o                         
  16   5   4         69.36         63.94        13.75 o                         
   0   6   4        168.82        169.97        11.88 o                         
   1   6   4       1112.75       1087.45        20.28 o                         
   2   6   4          8.35          6.67         6.48 o                         
   3   6   4        636.44        622.63        14.55 o                         
   4   6   4        519.72        517.53        11.81 o                         
   5   6   4        726.55        698.66        14.99 o                         
   6   6   4          9.92          8.48         6.62 o                         
   7   6   4        335.78        343.74        10.81 o                         
   8   6   4         96.01        106.33         7.19 o                         
   9   6   4         20.03         16.68         5.75 o                         
  10   6   4         67.14         68.86         7.51 o                         
  11   6   4        259.75        291.31        12.36 o                         
  12   6   4        172.80        176.10        10.87 o                         
  13   6   4        579.41        553.61        16.96 o                         
  14   6   4          8.92        -17.88        49.78 o                         
   1   7   4         28.18         22.64         8.03 o                         
   2   7   4         25.92         29.09         8.42 o                         
   3   7   4         21.98         21.27         8.64 o                         
   4   7   4         73.69         86.32         8.78 o                         
   5   7   4       1011.26        990.72        18.64 o                         
   6   7   4         33.11         26.93         5.88 o                         
   7   7   4         22.61         18.32         6.31 o                         
   8   7   4          0.59         14.54         5.60 o                         
   9   7   4       1138.49       1082.93        22.03 o                         
  10   7   4        475.29        496.16        16.94 o                         
  11   7   4          0.01         46.40        52.68 o                         
   0   8   4        250.42        254.91        18.21 o                         
   1   8   4        211.81        218.38        12.31 o                         
   2   8   4         78.81         88.75         9.37 o                         
   3   8   4        351.16        340.94        15.58 o                         
   4   8   4        279.62        268.06        14.53 o                         
   5   8   4        191.28        200.99        12.27 o                         
   1   0   5       3401.12       3246.53        49.98 o                         
   2   0   5       1090.79       1021.54        21.51 o                         
   3   0   5        110.33         65.21         6.51 o                         
   4   0   5       2896.65       3132.36        55.22 o                         
   5   0   5       4767.58       4285.46        74.37 o                         
   6   0   5          0.63          4.77         6.87 o                         
   7   0   5        641.28        647.49        14.06 o                         
   8   0   5       2356.29       2264.05        38.64 o                         
   9   0   5        960.20        968.63        20.98 o                         
  10   0   5         70.74         78.75         8.15 o                         
  11   0   5         26.30         16.29         8.39 o                         
  12   0   5        275.17        276.65        12.28 o                         
  13   0   5        239.42        265.87        13.41 o                         
  14   0   5        334.32        352.52        15.93 o                         
  15   0   5        290.04        266.89        16.87 o                         
  16   0   5        496.19        482.48        18.70 o                         
  17   0   5        333.13        327.58        16.45 o                         
  18   0   5          0.94          4.90        10.00 o                         
  19   0   5        185.40        152.88        13.74 o                         
   0   1   5        287.96        280.13         8.45 o                         
   1   1   5       4518.82       4615.57        50.44 o                         
   2   1   5       1386.36       1351.81        16.75 o                         
   3   1   5       1229.41       1145.57        14.89 o                         
   4   1   5       2063.24       2164.06        25.77 o                         
   5   1   5        795.53        756.68        11.54 o                         
   6   1   5        427.23        420.63         8.81 o                         
   7   1   5        831.30        740.60        12.05 o                         
   8   1   5        262.23        264.88         7.76 o                         
   9   1   5          9.46         10.33         5.10 o                         
  10   1   5         88.85        103.79         6.38 o                         
  11   1   5        891.85        885.76        15.51 o                         
  12   1   5       1803.33       1822.09        28.29 o                         
  13   1   5        638.46        626.19        15.07 o                         
  14   1   5          8.66          9.63         7.03 o                         
  15   1   5       1214.22       1119.17        23.07 o                         
  16   1   5        128.12        102.47         8.53 o                         
  17   1   5         79.78         83.41         8.24 o                         
  18   1   5         45.57         62.48         7.53 o                         
  19   1   5         55.92         60.47         7.99 o                         
   1   2   5       7445.09       7036.33        73.29 o                         
   2   2   5       2113.41       1987.38        22.59 o                         
   3   2   5        363.54        343.14         7.08 o                         
   4   2   5       1532.53       1279.41        16.84 o                         
   5   2   5       1107.00       1019.34        14.61 o                         
   6   2   5         37.78         33.86         4.62 o                         
   7   2   5        680.17        705.87        12.61 o                         
   8   2   5          0.01         -5.13         5.13 o                         
   9   2   5        252.94        269.86         8.19 o                         
  10   2   5       2827.50       2824.49        38.68 o                         
  11   2   5         30.25         22.89         6.04 o                         
  12   2   5        243.34        272.63         9.61 o                         
  13   2   5        637.67        639.65        16.72 o                         
  14   2   5         86.44        105.50         9.27 o                         
  15   2   5        510.82        509.67        17.90 o                         
  16   2   5        487.40        495.39        14.80 o                         
  17   2   5        407.48        413.01        16.69 o                         
  18   2   5         24.28         18.63         8.93 o                         
  19   2   5         23.59         44.95        40.11 o                         
   0   3   5        268.38        270.11         9.51 o                         
   1   3   5        164.08        146.35         4.91 o                         
   2   3   5          0.82         -4.04         4.04 o                         
   3   3   5       2244.35       2231.93        26.25 o                         
   4   3   5        854.66        909.29        13.75 o                         
   5   3   5         41.22         34.91         4.72 o                         
   6   3   5        565.41        518.08        10.23 o                         
   7   3   5       2779.77       2736.87        33.70 o                         
   8   3   5         10.97          2.06         5.25 o                         
   9   3   5        513.10        496.45        11.49 o                         
  10   3   5        393.20        410.97        10.75 o                         
  11   3   5        355.15        349.14        10.42 o                         
  12   3   5       1668.53       1676.91        35.43 o                         
  13   3   5        499.82        512.55        19.54 o                         
  14   3   5         16.58         13.51         8.25 o                         
  15   3   5        428.91        451.09        14.59 o                         
  16   3   5        272.21        276.42        16.37 o                         
  17   3   5        211.65        203.18        12.27 o                         
  18   3   5         51.32         39.94        10.06 o                         
   1   4   5       2877.43       2805.33        33.05 o                         
   2   4   5        675.24        652.22        11.88 o                         
   3   4   5        900.30        880.58        14.01 o                         
   4   4   5        210.43        222.75         6.79 o                         
   5   4   5        559.03        520.53        10.53 o                         
   6   4   5          0.63         -4.56         4.56 o                         
   7   4   5        179.84        200.75         7.63 o                         
   8   4   5        806.64        789.56        14.20 o                         
   9   4   5        227.87        228.23         8.46 o                         
  10   4   5        176.60        182.93         8.51 o                         
  11   4   5         63.64         46.52         7.42 o                         
  12   4   5         99.29        119.41         9.04 o                         
  13   4   5        441.23        445.36        13.58 o                         
  14   4   5        108.17        103.96        10.15 o                         
  15   4   5        160.75        167.64        11.81 o                         
  16   4   5        337.56        355.45        20.08 o                         
  17   4   5        280.43        289.24        18.85 o                         
   0   5   5        191.34        187.87        10.00 o                         
   1   5   5       1198.14       1075.90        16.65 o                         
   2   5   5       1065.65       1066.34        17.74 o                         
   3   5   5        418.03        441.10        10.47 o                         
   4   5   5        660.58        657.70        13.75 o                         
   5   5   5        198.59        191.83         7.82 o                         
   6   5   5        240.31        240.99         8.31 o                         
   7   5   5        464.06        487.07        11.09 o                         
   8   5   5        326.92        315.07         9.35 o                         
   9   5   5         50.74         34.83         6.62 o                         
  10   5   5          1.83          3.19         6.72 o                         
  11   5   5        411.18        434.02        12.04 o                         
  12   5   5        718.43        728.39        17.11 o                         
  13   5   5        275.96        286.56        11.54 o                         
  14   5   5         10.05         14.57         7.69 o                         
  15   5   5        557.03        547.84        28.22 o                         
   1   6   5        849.68        824.51        15.90 o                         
   2   6   5        372.01        384.60        11.68 o                         
   3   6   5         15.11         11.64         6.46 o                         
   4   6   5        112.69        121.11         7.01 o                         
   5   6   5        771.52        742.84        15.81 o                         
   6   6   5         14.14          3.18         6.71 o                         
   7   6   5        230.03        232.84         8.69 o                         
   8   6   5         53.02         49.94         6.20 o                         
   9   6   5        191.29        197.47         8.88 o                         
  10   6   5        456.39        432.02        12.46 o                         
  11   6   5         17.25         24.03         6.30 o                         
  12   6   5         62.65         51.90         8.00 o                         
  13   6   5         74.23         65.64        10.63 o                         
   0   7   5         72.03         82.85        13.06 o                         
   1   7   5        229.93        226.31        10.47 o                         
   2   7   5          0.29         -7.08         7.57 o                         
   3   7   5        324.13        329.27        11.64 o                         
   4   7   5         81.65         74.05         8.51 o                         
   5   7   5         17.07         18.06         6.65 o                         
   6   7   5        121.89        125.23         9.55 o                         
   7   7   5        259.13        273.89        11.53 o                         
   8   7   5          0.80         -0.52         5.95 o                         
   9   7   5          4.43         11.12         6.21 o                         
  10   7   5        114.04        195.74        58.48 o                         
   1   8   5        457.19        462.35        19.47 o                         
   2   8   5        172.46        182.33        10.96 o                         
   3   8   5        131.13        167.46        11.01 o                         
   0   0   6        567.17        494.55        17.66 o                         
   1   0   6       1608.59       1640.80        28.31 o                         
   2   0   6       3232.59       3096.91        50.02 o                         
   3   0   6        552.30        536.42        14.61 o                         
   4   0   6       3958.77       3849.17        67.29 o                         
   5   0   6        279.04        274.87        10.76 o                         
   6   0   6        980.15       1005.49        23.73 o                         
   7   0   6       3189.52       3011.33        57.32 o                         
   8   0   6       2775.62       2672.05        47.02 o                         
   9   0   6        702.57        673.86        16.18 o                         
  10   0   6        333.86        341.03        12.83 o                         
  11   0   6       1357.08       1399.64        29.18 o                         
  12   0   6        111.06         85.28         8.83 o                         
  13   0   6        917.76        921.29        24.86 o                         
  14   0   6        105.84        121.83        12.25 o                         
  15   0   6       1467.92       1403.09        34.06 o                         
  16   0   6        285.02        255.05        16.39 o                         
  17   0   6          2.15         19.43        12.23 o                         
  18   0   6        241.33        225.49        15.21 o                         
   1   1   6       4302.92       4163.28        47.70 o                         
   2   1   6       1413.52       1382.18        17.63 o                         
   3   1   6       1485.15       1337.25        17.38 o                         
   4   1   6        242.89        280.18         6.76 o                         
   5   1   6       1225.56       1066.14        15.60 o                         
   6   1   6        446.50        434.70         9.18 o                         
   7   1   6        449.28        464.83        10.09 o                         
   8   1   6        137.85        133.82         5.88 o                         
   9   1   6        115.51        116.84         6.56 o                         
  10   1   6       1381.91       1299.61        20.50 o                         
  11   1   6         56.63         55.23         6.12 o                         
  12   1   6       1013.14        960.56        17.70 o                         
  13   1   6        462.16        459.49        12.46 o                         
  14   1   6         41.27         34.43         7.87 o                         
  15   1   6        799.46        740.49        16.93 o                         
  16   1   6         59.03         55.83         8.07 o                         
  17   1   6        524.33        514.51        14.88 o                         
  18   1   6         23.27         35.14         8.80 o                         
   0   2   6       4377.57       4140.04        59.34 o                         
   1   2   6          7.86          9.20         3.84 o                         
   2   2   6        724.22        712.32        10.43 o                         
   3   2   6       3266.49       3042.22        34.66 o                         
   4   2   6       4325.86       4265.51        45.80 o                         
   5   2   6        640.64        626.09        10.57 o                         
   6   2   6         49.59         59.57         4.82 o                         
   7   2   6       2413.56       2310.11        27.67 o                         
   8   2   6          4.87          5.07         5.22 o                         
   9   2   6        620.52        562.21        12.12 o                         
  10   2   6        356.37        355.96        10.50 o                         
  11   2   6       1712.68       1680.71        26.61 o                         
  12   2   6         45.38         52.71         7.62 o                         
  13   2   6        314.54        339.65        12.81 o                         
  14   2   6        120.03        163.71        10.49 o                         
  15   2   6        504.57        483.21        14.06 o                         
  16   2   6         77.71         68.89        10.93 o                         
  17   2   6         45.63         54.37         9.30 o                         
  18   2   6         76.31         77.68        10.20 o                         
   1   3   6       4934.94       4766.50        53.72 o                         
   2   3   6        388.06        367.56         8.17 o                         
   3   3   6       1402.21       1273.17        16.66 o                         
   4   3   6         46.54         42.69         4.67 o                         
   5   3   6         84.11         74.57         5.24 o                         
   6   3   6        714.24        684.14        12.18 o                         
   7   3   6        556.05        589.65        12.76 o                         
   8   3   6        317.98        325.07         9.55 o                         
   9   3   6          1.93         -1.61         6.13 o                         
  10   3   6        951.08        832.32        17.59 o                         
  11   3   6        169.48        182.32         9.55 o                         
  12   3   6        364.81        385.07        13.28 o                         
  13   3   6        533.94        571.63        16.31 o                         
  14   3   6         35.87         25.30         8.90 o                         
  15   3   6        950.22        981.50        26.64 o                         
  16   3   6         34.42         46.70         9.70 o                         
  17   3   6        464.72        493.67        21.47 o                         
   0   4   6       1334.21       1329.41        24.51 o                         
   1   4   6         20.85         16.70         4.59 o                         
   2   4   6        238.05        232.01         6.61 o                         
   3   4   6        646.57        617.50        11.79 o                         
   4   4   6       1275.02       1227.82        18.10 o                         
   5   4   6          4.65          5.72         5.44 o                         
   6   4   6        110.73        115.87         6.64 o                         
   7   4   6       2522.75       2433.98        31.93 o                         
   8   4   6        337.82        366.76        10.68 o                         
   9   4   6         10.71          9.79         5.92 o                         
  10   4   6          0.51          6.58         5.69 o                         
  11   4   6        655.75        645.94        17.75 o                         
  12   4   6         13.43         24.20         7.67 o                         
  13   4   6        587.31        598.99        17.94 o                         
  14   4   6        101.48         98.41        10.85 o                         
  15   4   6        495.63        464.88        16.93 o                         
  16   4   6         35.56         42.58        13.02 o                         
   1   5   6        992.47        968.81        16.42 o                         
   2   5   6        277.82        269.18         8.07 o                         
   3   5   6       1124.00       1080.58        17.27 o                         
   4   5   6          6.02         14.22         5.68 o                         
   5   5   6        277.11        282.35         8.95 o                         
   6   5   6        176.71        184.48         8.16 o                         
   7   5   6        136.77        145.83         7.86 o                         
   8   5   6         12.22         10.29         6.64 o                         
   9   5   6         13.74          5.41         6.45 o                         
  10   5   6        611.05        595.19        14.31 o                         
  11   5   6         42.93         41.97         7.09 o                         
  12   5   6        342.33        343.74        12.15 o                         
  13   5   6        140.52        143.38        11.48 o                         
  14   5   6          0.08         15.74         8.38 o                         
   0   6   6        165.90        191.91        12.03 o                         
   1   6   6        102.37        107.47         7.23 o                         
   2   6   6          2.93          4.97         6.23 o                         
   3   6   6        362.58        367.94        10.55 o                         
   4   6   6        823.86        832.88        16.79 o                         
   5   6   6         34.81         36.78         6.53 o                         
   6   6   6         93.02         93.42         7.85 o                         
   7   6   6        449.11        450.37        12.62 o                         
   8   6   6        121.96        120.23         8.50 o                         
   9   6   6          0.02          1.71         7.30 o                         
  10   6   6          1.43          6.57         6.25 o                         
  11   6   6        550.81        551.53        16.56 o                         
  12   6   6         33.56         41.51        12.81 o                         
   1   7   6        766.13        803.44        18.29 o                         
   2   7   6        166.79        168.90         9.69 o                         
   3   7   6        119.41        126.59        10.00 o                         
   4   7   6         91.01         74.18         7.92 o                         
   5   7   6         58.29         43.41         6.47 o                         
   6   7   6         45.57         37.76         6.58 o                         
   7   7   6        210.16        200.07         9.71 o                         
   8   7   6         97.71         82.85        11.38 o                         
   1   0   7          4.91          1.55         5.67 o                         
   2   0   7         12.24         14.92         5.15 o                         
   3   0   7       2439.84       2403.52        40.21 o                         
   4   0   7        678.36        657.35        16.02 o                         
   5   0   7        136.66        131.85         9.00 o                         
   6   0   7       1269.87       1137.57        26.36 o                         
   7   0   7        426.23        438.51        15.93 o                         
   8   0   7       1176.30       1216.00        28.60 o                         
   9   0   7        696.28        693.78        18.76 o                         
  10   0   7       1527.65       1474.88        31.09 o                         
  11   0   7         45.02         50.57         8.92 o                         
  12   0   7        638.13        641.27        20.14 o                         
  13   0   7        500.81        495.22        18.19 o                         
  14   0   7        247.77        230.30        14.59 o                         
  15   0   7         44.23         21.13        11.58 o                         
  16   0   7         53.02         46.68        15.55 o                         
  17   0   7        184.26        189.53        17.34 o                         
  18   0   7          0.06         -4.54        12.10 o                         
   0   1   7       5320.83       5079.83        87.28 o                         
   1   1   7          2.10         -4.05         4.05 o                         
   2   1   7          6.81          2.05         3.95 o                         
   3   1   7        967.80        878.06        13.55 o                         
   4   1   7       3556.91       3550.66        41.02 o                         
   5   1   7          1.03          7.07         4.35 o                         
   6   1   7         12.41         17.27         4.51 o                         
   7   1   7       1189.59       1142.66        16.69 o                         
   8   1   7        122.70        119.48         6.46 o                         
   9   1   7         45.17         39.31         5.89 o                         
  10   1   7          7.51         -2.37         5.67 o                         
  11   1   7        415.03        448.08        11.37 o                         
  12   1   7        404.68        388.23        13.08 o                         
  13   1   7        200.07        206.63         9.67 o                         
  14   1   7        197.78        210.19        10.92 o                         
  15   1   7        300.32        314.43        11.10 o                         
  16   1   7         90.09         82.18         8.70 o                         
  17   1   7         48.44         50.12         9.49 o                         
  18   1   7        590.87        880.97        90.86 o                         
   1   2   7       1265.37       1167.77        15.01 o                         
   2   2   7         38.23         40.16         4.33 o                         
   3   2   7         66.89         61.90         4.93 o                         
   4   2   7        566.87        537.99         9.98 o                         
   5   2   7        119.47        142.02         5.45 o                         
   6   2   7        628.94        563.59        10.54 o                         
   7   2   7         61.07         58.89         5.35 o                         
   8   2   7       1261.63       1258.37        17.97 o                         
   9   2   7        389.65        409.84        11.58 o                         
  10   2   7       1558.87       1474.37        22.49 o                         
  11   2   7         49.43         55.08         6.81 o                         
  12   2   7        649.83        653.06        17.09 o                         
  13   2   7        459.25        449.69        19.67 o                         
  14   2   7        407.23        408.35        12.78 o                         
  15   2   7        279.28        277.05        12.05 o                         
  16   2   7          6.40         13.48         8.36 o                         
  17   2   7         47.81         57.39         9.98 o                         
   0   3   7       9880.44       9668.20       139.80 o                         
   1   3   7          7.86          0.66         4.26 o                         
   2   3   7        538.44        514.88         9.59 o                         
   3   3   7        915.39        869.35        13.64 o                         
   4   3   7       2195.77       2192.30        27.78 o                         
   5   3   7         73.10         68.09         5.78 o                         
   6   3   7        362.57        367.12         8.81 o                         
   7   3   7        476.61        454.66        10.51 o                         
   8   3   7        191.86        177.24         7.70 o                         
   9   3   7          8.21         10.95         6.24 o                         
  10   3   7        304.82        292.99         9.72 o                         
  11   3   7        588.46        554.41        17.08 o                         
  12   3   7        232.97        241.39        11.73 o                         
  13   3   7        256.87        268.13        11.00 o                         
  14   3   7        399.69        433.91        18.83 o                         
  15   3   7        166.70        177.38        10.78 o                         
  16   3   7          0.02         -4.77         9.65 o                         
   1   4   7         38.19         38.80         5.44 o                         
   2   4   7         51.42         47.36         5.91 o                         
   3   4   7        535.37        523.81        11.43 o                         
   4   4   7       1247.41       1204.34        18.02 o                         
   5   4   7        226.64        254.26         9.01 o                         
   6   4   7       1053.04       1002.91        16.72 o                         
   7   4   7         33.47         36.99         6.04 o                         
   8   4   7        708.77        729.85        16.05 o                         
   9   4   7        278.72        281.77        10.55 o                         
  10   4   7       1413.85       1310.26        23.76 o                         
  11   4   7         12.12         19.68         8.08 o                         
  12   4   7        130.60        139.73         9.97 o                         
  13   4   7        182.60        180.86        10.66 o                         
  14   4   7         79.75         83.36         9.20 o                         
  15   4   7          0.70         18.59         9.55 o                         
   0   5   7       1533.66       1483.62        29.06 o                         
   1   5   7          6.44         -5.52         5.52 o                         
   2   5   7          9.13          0.74         4.98 o                         
   3   5   7        174.93        174.17         7.16 o                         
   4   5   7       1401.46       1409.51        20.62 o                         
   5   5   7         25.92         16.99         6.29 o                         
   6   5   7          2.56          7.86         6.54 o                         
   7   5   7        582.33        571.49        13.42 o                         
   8   5   7        105.57        111.30         7.98 o                         
   9   5   7         81.93         80.41         8.86 o                         
  10   5   7          4.87          8.96         6.77 o                         
  11   5   7        138.05        131.98        11.20 o                         
  12   5   7        234.69        259.20        12.36 o                         
  13   5   7         29.69         37.59         9.60 o                         
   1   6   7        233.02        252.65         9.01 o                         
   2   6   7         77.48         78.16         6.62 o                         
   3   6   7         38.14         30.55         5.68 o                         
   4   6   7         38.05         28.57         5.26 o                         
   5   6   7         17.75         23.42         6.87 o                         
   6   6   7        116.97         94.65         7.85 o                         
   7   6   7          6.13         17.21         7.11 o                         
   8   6   7        409.57        426.55        12.54 o                         
   9   6   7        147.90        176.05        10.26 o                         
  10   6   7        280.30        279.65        11.72 o                         
  11   6   7          0.53         32.38        43.98 o                         
   0   7   7       1371.51       1455.97        43.58 o                         
   1   7   7          0.77         10.82         8.13 o                         
   2   7   7         25.39         25.02         6.64 o                         
   3   7   7        212.52        239.39        11.15 o                         
   4   7   7        497.12        488.50        19.15 o                         
   5   7   7         12.03         11.48         5.68 o                         
   6   7   7         22.47         38.07         6.33 o                         
   0   0   8         15.67         16.55         9.46 o                         
   1   0   8        823.19        817.37        18.11 o                         
   2   0   8         31.33         37.53         5.52 o                         
   3   0   8        239.02        259.22         9.00 o                         
   4   0   8       2040.02       1890.06        33.51 o                         
   5   0   8        379.93        373.72        17.08 o                         
   6   0   8       1154.75       1119.09        28.56 o                         
   7   0   8        264.50        252.99        12.78 o                         
   8   0   8       1603.64       1512.65        33.36 o                         
   9   0   8        470.32        478.92        18.38 o                         
  10   0   8        736.71        710.97        20.72 o                         
  11   0   8         76.13         82.40        11.10 o                         
  12   0   8        111.19        121.58        11.73 o                         
  13   0   8         34.97         35.25        10.12 o                         
  14   0   8        320.18        329.79        17.19 o                         
  15   0   8         98.18        100.56        12.96 o                         
  16   0   8          0.38          0.22        12.36 o                         
  17   0   8        326.88        317.76        25.49 o                         
   1   1   8        223.88        224.03         6.91 o                         
   2   1   8       1390.36       1324.61        17.60 o                         
   3   1   8        338.75        300.00         7.78 o                         
   4   1   8       1005.63        964.12        14.90 o                         
   5   1   8        565.21        514.97        11.15 o                         
   6   1   8       1496.74       1473.89        20.82 o                         
   7   1   8        153.08        147.15         6.76 o                         
   8   1   8        993.95        978.62        16.18 o                         
   9   1   8        638.55        658.51        14.44 o                         
  10   1   8        236.49        258.88         9.19 o                         
  11   1   8         41.33         45.73         6.27 o                         
  12   1   8        762.65        739.21        15.55 o                         
  13   1   8        308.61        333.97        10.64 o                         
  14   1   8         41.28         44.34         7.44 o                         
  15   1   8        127.80        117.90         8.64 o                         
  16   1   8        317.53        325.61        10.97 o                         
  17   1   8          4.30         -7.84        13.46 o                         
   0   2   8       3781.37       3586.92        58.34 o                         
   1   2   8       1403.98       1313.83        18.48 o                         
   2   2   8         45.20         31.84         4.77 o                         
   3   2   8        528.16        505.78         9.81 o                         
   4   2   8        658.00        614.94        11.24 o                         
   5   2   8         54.97         52.20         5.00 o                         
   6   2   8          2.01         -1.88         5.03 o                         
   7   2   8        107.42        107.95         6.16 o                         
   8   2   8        207.10        218.98         7.77 o                         
   9   2   8         38.24         21.40         5.85 o                         
  10   2   8       1276.54       1206.95        20.31 o                         
  11   2   8          5.66          2.71         6.44 o                         
  12   2   8        242.76        250.85         9.79 o                         
  13   2   8        437.21        455.15        12.66 o                         
  14   2   8       1081.44       1084.94        20.48 o                         
  15   2   8         85.06         84.22         8.98 o                         
  16   2   8          6.22         28.63        11.62 o                         
   1   3   8         79.68         85.88         5.02 o                         
   2   3   8        933.84        932.95        13.85 o                         
   3   3   8       1878.40       1765.70        24.21 o                         
   4   3   8        922.59        870.04        14.81 o                         
   5   3   8       1400.74       1342.99        20.16 o                         
   6   3   8        549.74        513.61        11.12 o                         
   7   3   8          0.01          1.04         5.70 o                         
   8   3   8        726.98        731.10        14.72 o                         
   9   3   8        597.06        610.01        14.10 o                         
  10   3   8        473.37        468.39        13.98 o                         
  11   3   8        279.74        277.32        11.13 o                         
  12   3   8        693.74        676.46        16.02 o                         
  13   3   8         49.75         66.17         8.25 o                         
  14   3   8         50.29         57.82         9.39 o                         
  15   3   8          4.33         13.56         8.78 o                         
   0   4   8        357.92        335.33        12.30 o                         
   1   4   8        978.83        936.84        14.75 o                         
   2   4   8         42.82         46.93         5.61 o                         
   3   4   8         39.13         40.41         5.91 o                         
   4   4   8        913.45        892.21        15.48 o                         
   5   4   8        332.74        343.92        10.24 o                         
   6   4   8        192.71        192.09         8.64 o                         
   7   4   8          0.13          3.38         6.59 o                         
   8   4   8        426.88        424.09        11.70 o                         
   9   4   8        416.84        406.43        12.40 o                         
  10   4   8        464.79        466.96        14.30 o                         
  11   4   8         14.58         21.59         8.07 o                         
  12   4   8         35.67         24.81         7.99 o                         
  13   4   8         79.00         69.98         8.37 o                         
  14   4   8        312.89        320.08        23.88 o                         
   1   5   8         30.07         33.13         6.90 o                         
   2   5   8        268.70        300.08         9.25 o                         
   3   5   8         56.83         61.06         6.64 o                         
   4   5   8        428.73        454.38        11.30 o                         
   5   5   8        203.24        222.24         8.96 o                         
   6   5   8        776.31        796.16        16.42 o                         
   7   5   8        177.08        166.96         8.92 o                         
   8   5   8        443.77        452.81        13.94 o                         
   9   5   8        309.84        325.47        12.23 o                         
  10   5   8         78.39         79.79         9.64 o                         
  11   5   8          4.68         -1.91         8.30 o                         
  12   5   8        165.49        180.99        11.20 o                         
   0   6   8        398.04        363.84        15.05 o                         
   1   6   8        177.05        182.96         8.31 o                         
   2   6   8          1.20          4.71         6.91 o                         
   3   6   8        159.22        173.49         9.37 o                         
   4   6   8        256.78        252.22        11.39 o                         
   5   6   8         28.09         33.97         6.23 o                         
   6   6   8         48.36         41.89         6.69 o                         
   7   6   8          0.51         -0.72         6.40 o                         
   8   6   8        159.92        169.54         9.64 o                         
   9   6   8          0.05         18.29         6.31 o                         
   1   7   8         57.89         59.82         7.51 o                         
   2   7   8        295.91        318.39        16.21 o                         
   3   7   8        275.72        302.46        14.02 o                         
   1   0   9         12.66          8.58         8.07 o                         
   2   0   9       1285.64       1273.01        25.93 o                         
   3   0   9        228.49        237.89        10.02 o                         
   4   0   9         31.41         29.16         6.09 o                         
   5   0   9          0.02         -6.99         6.99 o                         
   6   0   9       1876.49       1838.74        39.64 o                         
   7   0   9        106.05         82.78        10.15 o                         
   8   0   9        112.05        123.53        11.93 o                         
   9   0   9         40.86         42.28        11.03 o                         
  10   0   9         22.47          8.08        10.72 o                         
  11   0   9         59.02         57.63        10.31 o                         
  12   0   9        109.40        110.17        10.41 o                         
  13   0   9        100.97        112.91        10.91 o                         
  14   0   9        152.62        159.49        13.59 o                         
  15   0   9        126.02        113.27        13.83 o                         
  16   0   9        379.66        362.09        30.50 o                         
   0   1   9       1197.86       1121.95        24.39 o                         
   1   1   9        243.48        288.85         8.42 o                         
   2   1   9         14.69          3.52         4.73 o                         
   3   1   9         11.10         11.84         5.15 o                         
   4   1   9        549.95        522.12        11.76 o                         
   5   1   9        175.74        195.76         9.20 o                         
   6   1   9        840.40        835.97        15.76 o                         
   7   1   9         36.05         37.49         6.36 o                         
   8   1   9       1842.11       1676.54        24.41 o                         
   9   1   9        104.64        110.69         8.65 o                         
  10   1   9        973.47        917.92        17.72 o                         
  11   1   9         21.57         15.14         6.99 o                         
  12   1   9        720.54        679.27        19.18 o                         
  13   1   9          2.71          8.38         6.73 o                         
  14   1   9        242.83        250.72         9.60 o                         
  15   1   9         36.69         40.71         7.99 o                         
   1   2   9         22.04         10.01         5.33 o                         
   2   2   9       3624.43       3577.71        43.67 o                         
   3   2   9        214.31        218.57         6.69 o                         
   4   2   9        243.35        241.82         7.06 o                         
   5   2   9        486.49        474.60        10.69 o                         
   6   2   9          3.60         -0.76         5.27 o                         
   7   2   9         10.14          0.26         5.21 o                         
   8   2   9         21.99         25.67         5.65 o                         
   9   2   9        111.90        110.47         6.90 o                         
  10   2   9        148.25        143.03         8.71 o                         
  11   2   9         35.18         33.99         6.76 o                         
  12   2   9       1360.45       1260.54        21.80 o                         
  13   2   9          2.82         13.86         7.39 o                         
  14   2   9         44.34         62.98         8.07 o                         
  15   2   9          6.18         31.96         8.03 o                         
   0   3   9        464.80        458.20        13.69 o                         
   1   3   9        463.56        466.73        10.53 o                         
   2   3   9         39.66         28.87         5.34 o                         
   3   3   9          3.49          1.58         5.20 o                         
   4   3   9        219.16        216.82         8.14 o                         
   5   3   9        261.79        278.33         8.64 o                         
   6   3   9        489.05        492.57        11.72 o                         
   7   3   9        191.29        204.26         8.13 o                         
   8   3   9       1534.95       1418.44        22.34 o                         
   9   3   9         22.30         37.11         7.20 o                         
  10   3   9        633.00        605.23        14.26 o                         
  11   3   9         34.84         37.07         7.97 o                         
  12   3   9        609.02        592.54        18.03 o                         
  13   3   9         54.57         65.03         8.86 o                         
  14   3   9        271.72        265.03        14.68 o                         
   1   4   9         27.86         22.14         5.50 o                         
   2   4   9       1050.28       1035.51        17.32 o                         
   3   4   9         11.15          2.94         5.89 o                         
   4   4   9         97.62         94.89         7.35 o                         
   5   4   9        160.57        157.85         8.19 o                         
   6   4   9        524.86        510.77        13.45 o                         
   7   4   9         10.18         15.43         6.88 o                         
   8   4   9         57.79         57.99         7.77 o                         
   9   4   9         81.75         84.04         8.67 o                         
  10   4   9         15.27         18.59         7.65 o                         
  11   4   9          4.75          8.54         7.85 o                         
  12   4   9        200.41        165.77        10.25 o                         
   0   5   9        706.84        717.15        20.50 o                         
   1   5   9        147.97        140.78         7.89 o                         
   2   5   9         13.76          6.19         5.14 o                         
   3   5   9          0.61          3.81         5.29 o                         
   4   5   9        321.13        337.93        11.20 o                         
   5   5   9         69.33         82.04         8.42 o                         
   6   5   9        514.20        540.65        17.36 o                         
   7   5   9         32.73         22.55         7.89 o                         
   8   5   9        843.01        850.94        19.36 o                         
   9   5   9         14.17         22.91         8.76 o                         
  10   5   9        407.00        385.73        13.06 o                         
   1   6   9          1.28          3.41         6.12 o                         
   2   6   9        759.24        809.50        18.02 o                         
   3   6   9          0.64          8.99         6.58 o                         
   4   6   9         16.93         16.00         6.99 o                         
   5   6   9          2.60         12.18         5.70 o                         
   6   6   9         93.88         93.69         9.60 o                         
   7   6   9          6.13         59.93        43.98 o                         
   0   0  10        526.23        497.55        27.04 o                         
   1   0  10        464.45        483.21        21.89 o                         
   2   0  10          0.94         -9.13         9.13 o                         
   3   0  10        274.82        290.55        13.74 o                         
   4   0  10       1299.88       1289.03        33.16 o                         
   5   0  10        168.11        191.09         9.32 o                         
   6   0  10        714.38        702.19        21.49 o                         
   7   0  10        198.51        188.18        13.00 o                         
   8   0  10        661.01        642.91        21.96 o                         
   9   0  10        299.15        244.21        14.54 o                         
  10   0  10        655.94        620.85        25.69 o                         
  11   0  10        106.20         95.98        12.81 o                         
  12   0  10        265.82        278.20        18.45 o                         
  13   0  10         45.60         38.85         9.65 o                         
  14   0  10         63.25         66.69        14.63 o                         
   1   1  10        425.85        436.99        10.94 o                         
   2   1  10       1427.03       1390.58        23.04 o                         
   3   1  10        629.40        588.84        12.41 o                         
   4   1  10          2.30         -2.68         4.99 o                         
   5   1  10        640.82        644.34        13.13 o                         
   6   1  10       1466.35       1403.59        22.25 o                         
   7   1  10         27.23          9.95         6.22 o                         
   8   1  10         37.44         37.56         7.36 o                         
   9   1  10        228.13        249.77         9.34 o                         
  10   1  10        147.86        150.36         8.43 o                         
  11   1  10         91.10         72.05         7.73 o                         
  12   1  10        122.97        122.20         9.64 o                         
  13   1  10        154.36        158.22         9.86 o                         
  14   1  10          3.20         16.62         7.61 o                         
   0   2  10       1341.24       1347.47        31.65 o                         
   1   2  10        912.58        912.09        16.63 o                         
   2   2  10        349.83        367.68         9.66 o                         
   3   2  10        188.55        205.14         7.71 o                         
   4   2  10        379.84        366.05         9.63 o                         
   5   2  10          7.91          2.83         5.36 o                         
   6   2  10        312.03        316.48         9.46 o                         
   7   2  10          1.13          1.62         5.53 o                         
   8   2  10        704.65        690.10        14.61 o                         
   9   2  10        283.92        246.21         9.39 o                         
  10   2  10        504.61        471.55        12.40 o                         
  11   2  10         29.49         31.07         7.03 o                         
  12   2  10        475.06        420.86        14.19 o                         
  13   2  10         15.51         18.84         7.85 o                         
   1   3  10        565.90        585.86        13.65 o                         
   2   3  10       2142.41       2101.42        31.13 o                         
   3   3  10        367.02        366.39        10.26 o                         
   4   3  10        221.03        227.70         7.86 o                         
   5   3  10        189.20        193.32         7.58 o                         
   6   3  10        288.30        302.81         9.26 o                         
   7   3  10         32.57         33.51         6.06 o                         
   8   3  10          4.01         -2.15         5.94 o                         
   9   3  10        128.53        134.96         8.45 o                         
  10   3  10         43.14         33.56         8.30 o                         
  11   3  10         32.14         31.86         7.68 o                         
  12   3  10        461.74        445.69        13.46 o                         
   0   4  10         43.92         45.95         7.41 o                         
   1   4  10        258.70        262.96        10.04 o                         
   2   4  10         86.24         75.74         7.65 o                         
   3   4  10        114.38        134.41         8.33 o                         
   4   4  10        578.67        605.24        14.91 o                         
   5   4  10         46.61         41.59         6.45 o                         
   6   4  10        611.90        603.04        14.12 o                         
   7   4  10         85.55        103.26         7.97 o                         
   8   4  10        698.00        676.38        18.36 o                         
   9   4  10        150.79        145.56         8.99 o                         
  10   4  10        214.24        220.97        10.70 o                         
  11   4  10         15.26         22.16        17.20 o                         
   1   5  10         87.71         75.22         6.46 o                         
   2   5  10        461.34        443.20        12.25 o                         
   3   5  10        282.46        296.47         9.83 o                         
   4   5  10          0.77          5.17         6.14 o                         
   5   5  10        361.13        368.18        12.33 o                         
   6   5  10        794.80        831.77        18.11 o                         
   7   5  10         19.35         16.72         8.37 o                         
   8   5  10         23.66         35.43         9.71 o                         
   0   6  10        499.61        534.14        20.21 o                         
   1   6  10        207.77        229.10        11.18 o                         
   2   6  10         19.28         25.30         5.30 o                         
   1   0  11         10.19          6.31         9.61 o                         
   2   0  11          1.58          4.63         9.17 o                         
   3   0  11         36.15         20.13         9.56 o                         
   4   0  11        560.95        578.31        25.32 o                         
   5   0  11        674.17        693.19        20.57 o                         
   6   0  11       1133.73       1102.16        26.26 o                         
   7   0  11         72.17         73.38         9.98 o                         
   8   0  11        484.17        453.27        17.03 o                         
   9   0  11        487.62        499.81        21.51 o                         
  10   0  11        350.41        381.68        18.69 o                         
  11   0  11          1.89         13.02        11.02 o                         
  12   0  11          0.82          5.66        11.93 o                         
  13   0  11        167.49        171.09        58.48 o                         
   0   1  11       3672.87       3732.53        75.02 o                         
   1   1  11        387.79        419.56        12.08 o                         
   2   1  11         26.26         28.26         6.81 o                         
   3   1  11        373.16        360.74        11.82 o                         
   4   1  11        636.53        630.57        13.83 o                         
   5   1  11        371.84        387.57        12.05 o                         
   6   1  11          2.61          5.09         5.29 o                         
   7   1  11         36.98         45.74         6.19 o                         
   8   1  11          0.81          1.17         6.28 o                         
   9   1  11         76.79         84.75         7.86 o                         
  10   1  11         25.21         27.82         7.04 o                         
  11   1  11         18.28         23.64         7.28 o                         
  12   1  11          2.82         23.63         7.66 o                         
   1   2  11        325.48        365.74        11.70 o                         
   2   2  11        260.96        283.84        10.32 o                         
   3   2  11         61.91         57.00         6.74 o                         
   4   2  11         64.79         58.61         6.32 o                         
   5   2  11        215.72        222.59         8.14 o                         
   6   2  11        256.23        254.29         8.27 o                         
   7   2  11         25.31         23.63         5.78 o                         
   8   2  11        192.87        199.44        11.33 o                         
   9   2  11        504.45        510.93        17.10 o                         
  10   2  11        140.99        159.14         9.26 o                         
  11   2  11         40.50         55.32         8.77 o                         
  12   2  11        220.95        306.11        32.40 o                         
   0   3  11       2328.35       2369.35        49.47 o                         
   1   3  11        875.70        890.70        17.67 o                         
   2   3  11         64.15         62.31         7.40 o                         
   3   3  11        179.47        192.89         8.27 o                         
   4   3  11        388.51        409.87        10.59 o                         
   5   3  11        218.07        229.62         8.59 o                         
   6   3  11         22.21         23.64         5.82 o                         
   7   3  11         40.76         27.49         6.94 o                         
   8   3  11         12.33         19.49         7.28 o                         
   9   3  11          6.04         15.58         6.81 o                         
  10   3  11         17.29         38.58        11.39 o                         
   1   4  11          7.28          8.78         8.23 o                         
   2   4  11         44.79         41.58         6.46 o                         
   3   4  11          1.29          0.09         6.18 o                         
   4   4  11        108.97        116.77         8.54 o                         
   5   4  11        498.72        522.58        13.11 o                         
   6   4  11        448.93        461.25        12.36 o                         
   7   4  11         14.76         29.12         6.86 o                         
   8   4  11        233.91        236.87        10.83 o                         
   0   5  11       1267.57       1429.08        40.59 o                         
   1   5  11        115.73        114.59         9.30 o                         
   2   5  11         15.57         24.23         6.90 o                         
   3   5  11        167.10        187.51         9.65 o                         
   4   5  11        306.37        329.28        12.00 o                         
   0   0  12        378.96        377.15        36.32 o                         
   1   0  12          1.65         -5.74        10.14 o                         
   2   0  12         24.22         23.94        10.47 o                         
   3   0  12        570.80        577.16        20.08 o                         
   4   0  12        290.84        287.55        16.81 o                         
   5   0  12         79.01         88.04        10.50 o                         
   6   0  12          9.32         17.74         6.52 o                         
   7   0  12       1063.80       1177.59        29.37 o                         
   8   0  12         42.20         68.17         9.86 o                         
   9   0  12         78.70         62.89        10.58 o                         
  10   0  12         14.71         43.94        12.12 o                         
   1   1  12        372.01        410.14        11.89 o                         
   2   1  12          1.71          0.26         6.88 o                         
   3   1  12        464.60        450.90        11.80 o                         
   4   1  12        276.17        295.49         9.87 o                         
   5   1  12        218.70        240.89         9.28 o                         
   6   1  12         18.93         17.60         5.53 o                         
   7   1  12         29.06         36.93         5.92 o                         
   8   1  12        482.19        568.29        16.18 o                         
   9   1  12        237.91        260.55        16.49 o                         
  10   1  12        239.87        279.92        17.67 o                         
   0   2  12        560.50        547.63        20.73 o                         
   1   2  12        355.54        370.16        11.18 o                         
   2   2  12         39.05         36.96         7.94 o                         
   3   2  12        442.28        457.17        13.32 o                         
   4   2  12        292.85        335.57        10.89 o                         
   5   2  12          8.44         11.30         6.18 o                         
   6   2  12         35.97         38.93         5.85 o                         
   7   2  12         66.48         66.48         6.94 o                         
   8   2  12          5.07         22.73         8.62 o                         
   9   2  12         37.32         38.25         7.72 o                         
   1   3  12        333.37        349.48        11.64 o                         
   2   3  12          1.30          5.79         7.28 o                         
   3   3  12        123.85        131.40         9.31 o                         
   4   3  12        155.96        141.05         8.38 o                         
   5   3  12        180.49        190.98         8.96 o                         
   6   3  12         35.08         26.40         5.84 o                         
   7   3  12         37.14         43.07         7.30 o                         
   8   3  12        356.91        606.99       106.81 o                         
   0   4  12        238.30        258.66        21.21 o                         
   1   4  12         75.23         70.31         8.49 o                         
   2   4  12          1.47         -6.12         7.51 o                         
   3   4  12        212.15        211.69        10.91 o                         
   4   4  12        161.22        156.55         9.52 o                         
   5   4  12         62.90         92.79        60.90 o                         
   1   0  13        222.34        262.88        25.80 o                         
   2   0  13        124.55        124.36        14.32 o                         
   3   0  13        332.52        337.93        19.16 o                         
   4   0  13         52.23         69.19        10.95 o                         
   5   0  13        162.69        156.98        11.66 o                         
   6   0  13         28.26         30.24         9.32 o                         
   7   0  13        150.62        166.81        17.55 o                         
   0   1  13          1.15          7.60        11.70 o                         
   1   1  13          1.07         -4.53         7.63 o                         
   2   1  13         73.14         81.88         8.42 o                         
   3   1  13        169.38        183.61        10.89 o                         
   4   1  13         17.64         41.25         7.26 o                         
   5   1  13         74.18        103.46         8.67 o                         
   6   1  13          3.99         23.82         7.01 o                         
   7   1  13        589.83        655.25        18.98 o                         
   1   2  13        430.60        450.25        18.45 o                         
   2   2  13         43.76         67.72         8.46 o                         
   3   2  13        188.14        210.18        10.90 o                         
   4   2  13          4.21         13.57         7.40 o                         
   5   2  13         19.58         34.99         8.13 o                         
   6   2  13         10.70         93.89        32.68 o                         
   0   3  13          8.34          7.99        12.95 o                         
   1   3  13         28.41         29.92         8.80 o                         
   2   3  13          0.81         12.07         8.50 o                         
   3   3  13        100.62        134.84        57.51 o                         
                                                                                
