# Supplementary material for: 3,5-Lutidine penta­aqua sulfate complexes of first-row transition metals: [M(3,5-lutidine)(H2O)5]SO4, with M = Mn, Co, Ni, and Zn
Source: Acta Crystallogr E Crystallogr Commun. 2023 Jun 16;79(Pt 7):648–51. doi: 10.1107/S2056989023005261 (PMC10439421; doi:10.1107/S2056989023005261)
Supplement: Supplementary file 3 [file e-79-00648-2sup3.hkl]

data_2                                                                          
_shelx_title ' UMD2218E_a.res in Pnma'                                          
_shelx_refln_list_code          4                                               
_shelx_F_calc_maximum      229.56                                               
_exptl_crystal_F_000       732.00                                               
_reflns_d_resolution_high  0.8295                                               
                                                                                
loop_                                                                           
 _space_group_symop_operation_xyz                                               
 'x, y, z'                                                                      
 '-x+1/2, -y, z+1/2'                                                            
 '-x, y+1/2, -z'                                                                
 'x+1/2, -y+1/2, -z+1/2'                                                        
 '-x, -y, -z'                                                                   
 'x-1/2, y, -z-1/2'                                                             
 'x, -y-1/2, z'                                                                 
 '-x-1/2, y-1/2, z-1/2'                                                         
                                                                                
_cell_length_a    17.1238                                                       
_cell_length_b     7.1064                                                       
_cell_length_c    11.2576                                                       
_cell_angle_alpha  90.000                                                       
_cell_angle_beta   90.000                                                       
_cell_angle_gamma  90.000                                                       
                                                                                
_shelx_F_squared_multiplier     1.000                                           
                                                                                
loop_                                                                           
 _refln_index_h                                                                 
 _refln_index_k                                                                 
 _refln_index_l                                                                 
 _refln_F_squared_calc                                                          
 _refln_F_squared_meas                                                          
 _refln_F_squared_sigma                                                         
 _refln_observed_status                                                         
   4   0   0      11065.53      11170.03        94.24 o                         
   6   0   0       5024.04       4883.18        57.91 o                         
   8   0   0       4997.36       5970.07        66.70 o                         
  10   0   0       2373.81       2288.01        42.44 o                         
  12   0   0         51.93         65.49        15.24 o                         
  14   0   0       4730.45       4804.40        62.10 o                         
  16   0   0         68.06         61.10        22.73 o                         
  18   0   0        613.14        642.25        35.08 o                         
  20   0   0          1.43         -3.57        22.18 o                         
   2   1   0       3119.61       2800.30        36.47 o                         
   4   1   0      12047.34      12096.87        67.14 o                         
   6   1   0      15238.49      15299.66        86.20 o                         
   8   1   0       5977.83       6178.05        44.56 o                         
  10   1   0       5072.35       4830.49        40.69 o                         
  12   1   0       1213.94       1156.89        26.08 o                         
  14   1   0       1782.31       1739.55        29.83 o                         
  16   1   0       1721.44       1619.80        35.89 o                         
  18   1   0        134.62        112.52        16.64 o                         
  20   1   0         78.73         72.09        21.45 o                         
   2   2   0       3855.05       4244.53        33.22 o                         
   4   2   0      27007.80      26471.34       143.06 o                         
   6   2   0       3857.30       4028.00        30.87 o                         
   8   2   0       1571.71       1391.74        20.24 o                         
  10   2   0          7.65         -2.85         8.96 o                         
  12   2   0        483.73        530.10        18.24 o                         
  14   2   0        202.50        199.94        14.66 o                         
  16   2   0        274.77        332.80        29.34 o                         
  18   2   0       2958.38       3046.67        55.40 o                         
  20   2   0         69.65         26.05        12.31 o                         
   2   3   0       2374.58       2273.97        23.04 o                         
   4   3   0       1616.42       1503.57        23.34 o                         
   6   3   0       9186.21       8909.52        60.89 o                         
   8   3   0       5870.52       6188.29        68.00 o                         
  10   3   0       1149.15       1109.96        22.38 o                         
  12   3   0        756.59        807.83        19.63 o                         
  14   3   0       1940.36       1891.78        29.65 o                         
  16   3   0       1341.43       1330.38        40.52 o                         
  18   3   0         49.49         37.24        10.11 o                         
   0   4   0      52697.02      51429.11       472.02 o                         
   2   4   0       1829.09       1961.67        23.45 o                         
   4   4   0       5113.68       5182.31        43.98 o                         
   6   4   0          5.92          6.85         8.76 o                         
   8   4   0          4.18          1.42         8.92 o                         
  10   4   0        118.88        134.77         9.63 o                         
  12   4   0          9.91         19.47        13.10 o                         
  14   4   0       1419.16       1450.66        36.58 o                         
  16   4   0        197.58        213.05        24.60 o                         
  18   4   0        880.54        793.13        37.76 o                         
   2   5   0       1358.93       1296.04        23.08 o                         
   4   5   0       2322.22       2348.01        28.72 o                         
   6   5   0       1552.51       1466.54        30.56 o                         
   8   5   0       1449.94       1517.02        33.44 o                         
  10   5   0       2002.66       1974.01        32.96 o                         
  12   5   0        977.90       1005.94        35.52 o                         
  14   5   0        849.82        860.70        29.88 o                         
  16   5   0        527.55        487.20        27.22 o                         
   0   6   0      17225.49      17150.48       186.95 o                         
   2   6   0          2.23         24.55        11.59 o                         
   4   6   0       2631.74       2659.58        32.82 o                         
   6   6   0          4.05         21.34        11.47 o                         
   8   6   0         48.40         54.30        13.09 o                         
  10   6   0        280.89        267.10        16.67 o                         
  12   6   0         25.77          7.94        16.72 o                         
  14   6   0        452.58        459.73        30.73 o                         
   2   7   0         16.10          5.94        11.13 o                         
   4   7   0       1204.31       1194.66        33.42 o                         
   6   7   0       2324.98       2253.27        37.03 o                         
   8   7   0       1527.05       1456.37        32.41 o                         
  10   7   0        557.01        547.05        23.46 o                         
   0   8   0       3692.58       3455.72       102.62 o                         
   2   8   0        162.10        143.23        13.56 o                         
   4   8   0       1052.29       1085.67        35.72 o                         
   6   8   0         23.39         48.86        13.53 o                         
   2   0   1      12001.41      11130.72        70.45 o                         
   3   0   1      19575.43      20010.93        97.69 o                         
   4   0   1        586.39        640.73        26.49 o                         
   5   0   1       4566.32       4567.71        33.09 o                         
   6   0   1        140.15        154.03        10.16 o                         
   7   0   1        200.57        167.31        10.28 o                         
   8   0   1        821.74        755.83        16.62 o                         
   9   0   1         29.55         10.13         9.39 o                         
  10   0   1       2781.99       2735.81        30.14 o                         
  11   0   1       1238.08       1247.80        22.68 o                         
  12   0   1       3659.16       3465.51        35.12 o                         
  13   0   1        237.87        239.25        14.23 o                         
  14   0   1        517.89        530.69        18.21 o                         
  15   0   1        556.39        535.45        19.55 o                         
  16   0   1        713.59        766.38        23.88 o                         
  17   0   1          4.44         19.67        13.46 o                         
  18   0   1         17.00         -1.68        11.61 o                         
  19   0   1          0.73        -11.93        12.50 o                         
  20   0   1        100.12        113.70        18.33 o                         
   0   1   1      19844.66      18970.72       310.28 o                         
   1   1   1       2859.31       3158.84        16.80 o                         
   2   1   1        387.13        400.57         6.53 o                         
   3   1   1        275.35        251.44         6.60 o                         
   4   1   1       4231.73       4055.19        22.14 o                         
   5   1   1        141.86        149.45         6.24 o                         
   6   1   1        141.07        153.12         6.09 o                         
   7   1   1        865.22        789.40        11.72 o                         
   8   1   1        635.56        561.05        10.39 o                         
   9   1   1       4838.71       5213.87        29.31 o                         
  10   1   1       1083.63       1121.60        27.70 o                         
  11   1   1       1265.87       1288.35        15.91 o                         
  12   1   1        216.07        219.99         9.74 o                         
  13   1   1         64.26         69.72         8.81 o                         
  14   1   1       1868.72       1874.38        20.99 o                         
  15   1   1          4.03         -2.66         8.08 o                         
  16   1   1          4.00         18.75         9.12 o                         
  17   1   1         68.48         60.65        11.62 o                         
  18   1   1        631.61        658.74        16.83 o                         
  19   1   1          8.95          8.04         8.68 o                         
  20   1   1         13.96          1.46        10.14 o                         
   1   2   1       2556.19       2661.53        17.32 o                         
   2   2   1        879.89        873.21        11.24 o                         
   3   2   1      13257.83      13018.02        59.88 o                         
   4   2   1        846.97        802.04        15.68 o                         
   5   2   1        711.12        736.04        11.64 o                         
   6   2   1       7531.71       7395.30        36.57 o                         
   7   2   1        502.85        598.93        10.07 o                         
   8   2   1       4123.63       4207.41        44.30 o                         
   9   2   1         61.23         66.70         7.26 o                         
  10   2   1        774.29        783.28        12.38 o                         
  11   2   1        572.79        608.72        12.05 o                         
  12   2   1        313.19        287.90        10.35 o                         
  13   2   1        310.54        331.67        11.08 o                         
  14   2   1        321.57        326.03        13.02 o                         
  15   2   1        257.90        241.71        11.78 o                         
  16   2   1        748.92        718.40        17.46 o                         
  17   2   1        136.17        124.21        11.04 o                         
  18   2   1         29.13         11.61        12.11 o                         
  19   2   1        158.84        184.61        13.13 o                         
  20   2   1        490.03        530.83        30.09 o                         
   0   3   1        244.35        181.02         9.01 o                         
   1   3   1          1.06          0.15         4.94 o                         
   2   3   1       1691.98       1751.37        15.79 o                         
   3   3   1         90.00        130.76         7.72 o                         
   4   3   1       6276.20       6126.34        36.73 o                         
   5   3   1        504.72        569.35        22.32 o                         
   6   3   1       2808.41       2818.56        20.23 o                         
   7   3   1        276.20        255.67         8.83 o                         
   8   3   1       3404.17       3347.20        30.03 o                         
   9   3   1        366.94        429.42        11.02 o                         
  10   3   1         51.92         39.99         7.94 o                         
  11   3   1       1133.86       1191.16        17.75 o                         
  12   3   1         15.57         17.44         8.30 o                         
  13   3   1         99.27        112.64         9.04 o                         
  14   3   1        439.57        530.16        19.50 o                         
  15   3   1         67.57         69.66        11.10 o                         
  16   3   1         29.11          3.07         8.86 o                         
  17   3   1        219.64        180.10        15.32 o                         
  18   3   1       1204.89       1156.31        27.37 o                         
  19   3   1         15.06         12.27        10.30 o                         
   1   4   1        140.71        107.22         6.73 o                         
   2   4   1       5517.35       5325.12        31.11 o                         
   3   4   1       3062.06       3058.60        22.64 o                         
   4   4   1         41.73         28.75         7.38 o                         
   5   4   1          0.84         -7.01         7.01 o                         
   6   4   1        156.24        152.48         8.32 o                         
   7   4   1        477.65        520.15        11.59 o                         
   8   4   1        625.26        608.58        12.69 o                         
   9   4   1          1.19         -2.58         7.22 o                         
  10   4   1        631.21        717.65        18.56 o                         
  11   4   1        161.77        179.80        10.52 o                         
  12   4   1       1842.65       1863.62        30.97 o                         
  13   4   1          9.45          5.45         8.71 o                         
  14   4   1        319.45        344.54        13.51 o                         
  15   4   1        491.14        505.05        16.33 o                         
  16   4   1        492.97        516.33        15.74 o                         
  17   4   1         10.44          7.92        11.02 o                         
  18   4   1          0.91         -4.00        11.03 o                         
   0   5   1       8688.91       8365.35        68.48 o                         
   1   5   1        687.52        741.64        18.81 o                         
   2   5   1         64.97         63.73         6.55 o                         
   3   5   1        253.14        245.27         7.49 o                         
   4   5   1       1128.66       1113.46        15.55 o                         
   5   5   1        125.95        124.67         9.36 o                         
   6   5   1          1.76          5.20         7.13 o                         
   7   5   1        453.61        461.44        12.52 o                         
   8   5   1         72.47         97.58         9.07 o                         
   9   5   1       1353.58       1391.93        22.84 o                         
  10   5   1        634.03        691.21        19.31 o                         
  11   5   1        892.53        897.87        21.49 o                         
  12   5   1        156.45        163.14        12.86 o                         
  13   5   1         38.45         15.58         7.72 o                         
  14   5   1       1185.71       1243.71        26.03 o                         
  15   5   1          6.02         -9.73         9.73 o                         
  16   5   1          3.51         16.49        15.30 o                         
   1   6   1         76.27         78.05        10.10 o                         
   2   6   1        593.04        618.05        15.99 o                         
   3   6   1       3328.03       3238.70        28.73 o                         
   4   6   1        424.80        421.21        11.72 o                         
   5   6   1        158.97        161.47         9.58 o                         
   6   6   1        961.33        993.07        17.02 o                         
   7   6   1        107.09        127.94         9.73 o                         
   8   6   1        787.06        857.89        21.76 o                         
   9   6   1         23.69         30.30         9.03 o                         
  10   6   1        500.34        508.50        16.10 o                         
  11   6   1        380.04        384.75        15.41 o                         
  12   6   1        194.97        194.78        12.82 o                         
  13   6   1          1.11         -3.67        11.06 o                         
  14   6   1         90.43         62.05        13.62 o                         
   0   7   1        457.74        466.53        21.60 o                         
   1   7   1        270.67        260.16        12.03 o                         
   2   7   1         29.64         37.85         8.62 o                         
   3   7   1         12.93         10.24         8.62 o                         
   4   7   1       1029.57       1042.02        21.98 o                         
   5   7   1          1.45         22.72        10.61 o                         
   6   7   1        272.01        262.96        12.22 o                         
   7   7   1        517.37        520.04        13.64 o                         
   8   7   1        371.26        397.03        14.19 o                         
   9   7   1        152.32        152.66        11.89 o                         
  10   7   1         95.93        116.29        12.09 o                         
  11   7   1        209.98        229.77        16.72 o                         
   1   8   1          0.73         -7.72         8.40 o                         
   2   8   1        380.22        408.89        15.14 o                         
   3   8   1        647.38        599.08        17.58 o                         
   4   8   1         58.94         77.26        11.86 o                         
   5   8   1          3.12         10.27        10.61 o                         
   6   8   1        261.96        261.35        12.94 o                         
   7   8   1        160.34        143.00        12.08 o                         
   0   0   2       2389.27       2758.05        25.96 o                         
   1   0   2        663.95        598.69         9.46 o                         
   2   0   2         22.03         34.38         8.33 o                         
   3   0   2       7757.66       7437.61        44.93 o                         
   4   0   2         15.47         18.20         7.55 o                         
   5   0   2       1190.39       1184.78        16.38 o                         
   6   0   2       2818.15       2536.06        24.04 o                         
   7   0   2       1743.64       1694.05        20.36 o                         
   8   0   2       3535.36       3665.63        31.48 o                         
   9   0   2       1722.12       1750.41        28.56 o                         
  10   0   2       6164.18       6105.17        48.53 o                         
  11   0   2       4361.36       4230.31        39.19 o                         
  12   0   2       4161.96       4171.82        40.09 o                         
  13   0   2         29.17          8.69        12.03 o                         
  14   0   2       2766.97       2720.25        33.61 o                         
  15   0   2         63.91         58.32        12.74 o                         
  16   0   2        616.39        635.87        21.29 o                         
  17   0   2        140.76        127.36        15.87 o                         
  18   0   2         68.12         59.27        13.64 o                         
  19   0   2          3.54          0.19        10.74 o                         
  20   0   2         60.62         43.67        18.44 o                         
   1   1   2       4317.81       4301.96        20.18 o                         
   2   1   2      24417.88      24304.06       119.26 o                         
   3   1   2       2747.97       2828.50        27.00 o                         
   4   1   2         68.26         70.28         6.17 o                         
   5   1   2       1634.65       1626.68        14.31 o                         
   6   1   2        288.85        265.61         8.22 o                         
   7   1   2        859.07        826.53        12.19 o                         
   8   1   2        704.17        726.52        11.52 o                         
   9   1   2        779.57        779.75        11.30 o                         
  10   1   2         54.49         52.46         6.34 o                         
  11   1   2        529.38        609.63        11.91 o                         
  12   1   2       1681.48       1755.71        18.60 o                         
  13   1   2        552.26        569.97        13.18 o                         
  14   1   2         44.08         35.78         7.91 o                         
  15   1   2        652.89        668.31        14.98 o                         
  16   1   2       1067.29       1102.53        17.40 o                         
  17   1   2        341.45        368.04        12.89 o                         
  18   1   2          8.55          0.61         7.51 o                         
  19   1   2        123.41        109.16        12.00 o                         
  20   1   2        953.42       1028.76        25.36 o                         
   0   2   2      15331.99      15780.93        96.07 o                         
   1   2   2       2979.42       3240.73        17.64 o                         
   2   2   2       1761.00       1539.70        13.05 o                         
   3   2   2         13.92         20.68         4.29 o                         
   4   2   2        361.24        309.36         8.07 o                         
   5   2   2       2350.17       2509.94        19.00 o                         
   6   2   2       6462.38       6328.15        33.70 o                         
   7   2   2       4121.13       3916.85        23.49 o                         
   8   2   2       8089.84       8024.10        41.07 o                         
   9   2   2       1231.15       1182.21        16.64 o                         
  10   2   2       2449.97       2396.70        21.74 o                         
  11   2   2       1237.93       1228.55        17.41 o                         
  12   2   2       2668.53       2594.43        25.34 o                         
  13   2   2         22.92         31.20         9.10 o                         
  14   2   2        903.95        890.85        17.68 o                         
  15   2   2        507.77        525.66        16.02 o                         
  16   2   2        191.62        174.66        13.19 o                         
  17   2   2          4.41          5.31        10.33 o                         
  18   2   2        324.60        322.30        15.69 o                         
  19   2   2         44.92         30.72        10.31 o                         
   1   3   2          2.91          0.77         4.82 o                         
   2   3   2       5291.86       5154.37        29.46 o                         
   3   3   2        430.88        364.82        11.06 o                         
   4   3   2       1063.65       1164.44        19.98 o                         
   5   3   2       7204.29       7331.67        38.99 o                         
   6   3   2       2554.66       2639.81        21.67 o                         
   7   3   2        789.46        776.06        12.97 o                         
   8   3   2        246.51        235.41         9.10 o                         
   9   3   2        906.22        922.49        15.25 o                         
  10   3   2          6.11         12.64         7.28 o                         
  11   3   2         20.35         30.09         8.60 o                         
  12   3   2        212.68        228.96        11.21 o                         
  13   3   2         10.65         -7.07        10.43 o                         
  14   3   2        299.23        270.54        13.18 o                         
  15   3   2        408.33        407.09        15.75 o                         
  16   3   2       1065.96       1079.37        22.71 o                         
  17   3   2        414.70        397.87        17.79 o                         
  18   3   2          0.03          0.00         9.28 o                         
  19   3   2        371.68        355.49        21.05 o                         
   0   4   2        164.98        219.70        12.99 o                         
   1   4   2       1654.55       1728.50        18.10 o                         
   2   4   2         33.42         33.40         5.47 o                         
   3   4   2        791.53        784.90        11.22 o                         
   4   4   2         89.24         67.44         6.98 o                         
   5   4   2          2.03         -6.31         6.31 o                         
   6   4   2        912.30        896.33        13.49 o                         
   7   4   2        275.80        293.24        10.57 o                         
   8   4   2       1507.68       1487.44        19.44 o                         
   9   4   2          0.02         -5.31         7.05 o                         
  10   4   2       2486.66       2542.53        28.27 o                         
  11   4   2       2108.83       2062.35        22.83 o                         
  12   4   2       1800.23       1809.92        22.46 o                         
  13   4   2         19.24         13.83         9.89 o                         
  14   4   2       1244.32       1240.79        23.26 o                         
  15   4   2        212.07        201.12        13.36 o                         
  16   4   2        319.71        302.12        16.78 o                         
  17   4   2          4.33          3.99        10.57 o                         
  18   4   2         40.15         -3.77        25.59 o                         
   1   5   2       1831.57       1804.06        21.04 o                         
   2   5   2       6106.62       6147.98        36.49 o                         
   3   5   2        448.99        412.80         9.72 o                         
   4   5   2        264.55        280.55         9.76 o                         
   5   5   2        127.25        127.65         8.67 o                         
   6   5   2         10.70          2.81         7.75 o                         
   7   5   2        261.80        265.17        10.13 o                         
   8   5   2         62.17         66.75        10.08 o                         
   9   5   2        147.05        158.55        10.93 o                         
  10   5   2         61.68         66.00        10.50 o                         
  11   5   2        131.30        144.65        11.93 o                         
  12   5   2        943.16        919.80        19.01 o                         
  13   5   2        352.13        351.25        13.07 o                         
  14   5   2          1.96          8.42        10.53 o                         
  15   5   2        403.05        417.18        17.67 o                         
  16   5   2        485.58        502.25        19.96 o                         
   0   6   2        729.08        725.93        24.17 o                         
   1   6   2          1.47         -0.40         8.55 o                         
   2   6   2        162.04        161.61        10.83 o                         
   3   6   2        392.19        395.95        14.17 o                         
   4   6   2         73.61         71.07         7.11 o                         
   5   6   2          0.54          6.45         7.61 o                         
   6   6   2       1131.12       1194.41        17.97 o                         
   7   6   2       1285.36       1258.93        19.09 o                         
   8   6   2       1487.02       1432.62        22.10 o                         
   9   6   2         14.63          9.03         9.86 o                         
  10   6   2        821.24        790.44        18.43 o                         
  11   6   2        407.76        408.58        15.14 o                         
  12   6   2        903.95        892.14        21.53 o                         
  13   6   2         12.06         -9.55         9.55 o                         
  14   6   2        253.61        253.00        13.92 o                         
   1   7   2         56.97         30.16         9.44 o                         
   2   7   2       1080.17       1108.09        21.83 o                         
   3   7   2        682.64        715.84        21.09 o                         
   4   7   2         13.55         31.26         9.96 o                         
   5   7   2        315.45        325.39        11.50 o                         
   6   7   2        331.11        355.93        12.49 o                         
   7   7   2         49.60         34.05         7.64 o                         
   8   7   2         19.22         37.66         8.40 o                         
   9   7   2         82.44         83.86         9.92 o                         
  10   7   2          0.71         -1.23         8.42 o                         
  11   7   2        117.95        110.94        13.91 o                         
   0   8   2        171.93        135.78        14.89 o                         
   1   8   2        110.13        119.11        13.11 o                         
   2   8   2         50.62         67.90        11.99 o                         
   3   8   2         63.88         70.25        11.78 o                         
   4   8   2         25.76         22.31        11.03 o                         
   5   8   2          6.85         29.11         9.60 o                         
   6   8   2        327.99        379.16        13.39 o                         
   1   0   3       2615.60       2497.60        22.23 o                         
   2   0   3      12531.96      12387.97        68.57 o                         
   3   0   3        370.49        315.99        10.77 o                         
   4   0   3       8122.59       7967.10        52.96 o                         
   5   0   3       1080.25        952.85        15.79 o                         
   6   0   3         15.51          7.78         8.44 o                         
   7   0   3         19.82         12.69         8.68 o                         
   8   0   3        273.07        261.90        12.06 o                         
   9   0   3       5001.59       4863.57        40.67 o                         
  10   0   3       1828.43       1880.05        26.42 o                         
  11   0   3          6.31         26.06         9.95 o                         
  12   0   3       1149.81       1326.76        45.07 o                         
  13   0   3       3704.34       3657.81        38.50 o                         
  14   0   3        179.45        176.65        13.95 o                         
  15   0   3         86.69         90.70        11.84 o                         
  16   0   3        684.46        698.13        22.64 o                         
  17   0   3         20.53         -3.22         9.06 o                         
  18   0   3        155.54        154.21        18.04 o                         
  19   0   3         43.29         44.30        12.90 o                         
  20   0   3        185.33        199.95        34.49 o                         
   0   1   3        111.19        166.69         9.48 o                         
   1   1   3       1665.76       1504.10        11.88 o                         
   2   1   3         41.90         50.30         4.88 o                         
   3   1   3       3770.59       3542.92        20.75 o                         
   4   1   3         46.09         69.58         6.14 o                         
   5   1   3         36.53         34.97         5.65 o                         
   6   1   3       1589.25       1500.83        15.30 o                         
   7   1   3       2294.43       2261.15        18.70 o                         
   8   1   3       1069.48       1060.68        14.36 o                         
   9   1   3        255.03        267.77         9.63 o                         
  10   1   3       1713.83       1645.86        18.13 o                         
  11   1   3       1748.56       1762.31        19.36 o                         
  12   1   3       1638.16       1657.17        19.51 o                         
  13   1   3       2386.54       2321.43        23.68 o                         
  14   1   3        150.70        127.64        10.42 o                         
  15   1   3        157.27        159.28        11.68 o                         
  16   1   3        194.59        184.53        12.18 o                         
  17   1   3        547.73        546.13        16.55 o                         
  18   1   3         28.93         33.10        10.47 o                         
  19   1   3        320.89        329.02        15.20 o                         
   1   2   3       1650.42       1727.48        13.05 o                         
   2   2   3        181.47        148.64         6.01 o                         
   3   2   3        495.11        524.20         9.45 o                         
   4   2   3       6187.87       6537.63        34.13 o                         
   5   2   3       8242.92       8081.24        39.34 o                         
   6   2   3       3618.16       3568.83        22.01 o                         
   7   2   3         86.04        105.36         7.14 o                         
   8   2   3        202.46        192.73         8.43 o                         
   9   2   3       5947.41       5866.06        35.39 o                         
  10   2   3        332.95        330.01        10.66 o                         
  11   2   3         52.87         46.49         9.13 o                         
  12   2   3         58.03         49.93         9.44 o                         
  13   2   3        766.03        745.61        17.81 o                         
  14   2   3        350.32        362.08        14.41 o                         
  15   2   3         49.35         52.32        10.98 o                         
  16   2   3        737.62        795.17        19.38 o                         
  17   2   3        327.47        333.56        15.55 o                         
  18   2   3          6.90         17.65        10.94 o                         
  19   2   3        346.21        392.79        20.10 o                         
   0   3   3        893.22        941.08        18.47 o                         
   1   3   3       2661.24       2527.93        20.77 o                         
   2   3   3         55.44         49.64         4.90 o                         
   3   3   3       1254.50       1147.83        12.02 o                         
   4   3   3         33.89         87.62        10.03 o                         
   5   3   3       1176.90       1247.51        13.83 o                         
   6   3   3        273.49        280.48         8.56 o                         
   7   3   3       1923.63       1834.28        18.70 o                         
   8   3   3        393.76        366.42        11.04 o                         
   9   3   3        839.22        865.91        16.47 o                         
  10   3   3       1519.44       1492.64        19.59 o                         
  11   3   3        498.55        512.10        13.60 o                         
  12   3   3       1249.63       1248.88        20.51 o                         
  13   3   3       1637.42       1647.36        23.86 o                         
  14   3   3        269.08        249.70        13.93 o                         
  15   3   3        263.96        284.81        14.20 o                         
  16   3   3        127.47        114.67        12.98 o                         
  17   3   3        419.87        376.40        16.37 o                         
  18   3   3          3.50         -9.19        11.23 o                         
   1   4   3        378.46        355.32        11.31 o                         
   2   4   3       1427.39       1359.43        15.65 o                         
   3   4   3        144.58        174.02         5.57 o                         
   4   4   3          6.81         29.96         6.41 o                         
   5   4   3       2149.81       2156.24        18.64 o                         
   6   4   3        990.93       1016.74        14.70 o                         
   7   4   3         13.88         25.15         8.32 o                         
   8   4   3          5.65         11.34         8.37 o                         
   9   4   3       3088.91       3096.80        28.18 o                         
  10   4   3        112.34        107.19        10.41 o                         
  11   4   3          9.60          8.63         7.89 o                         
  12   4   3         50.52         81.11        11.44 o                         
  13   4   3       1314.02       1339.56        25.69 o                         
  14   4   3         11.36         -9.68        11.07 o                         
  15   4   3         17.10         15.52        10.57 o                         
  16   4   3        533.08        524.54        18.59 o                         
  17   4   3         20.74         -1.98        10.89 o                         
   0   5   3         38.33         41.11        12.00 o                         
   1   5   3       1316.56       1300.01        18.75 o                         
   2   5   3         15.81         42.48        10.55 o                         
   3   5   3       1481.77       1431.84        17.02 o                         
   4   5   3         38.57         28.19         5.90 o                         
   5   5   3         86.48        152.19        17.59 o                         
   6   5   3        477.81        483.13        11.81 o                         
   7   5   3        219.55        210.37        10.49 o                         
   8   5   3        194.66        242.17        13.63 o                         
   9   5   3          0.86          8.11         9.05 o                         
  10   5   3        886.48        871.84        18.96 o                         
  11   5   3        815.60        843.59        18.92 o                         
  12   5   3        577.69        597.79        16.28 o                         
  13   5   3       1272.11       1281.83        23.62 o                         
  14   5   3         59.38         37.73        10.86 o                         
  15   5   3         53.11         58.11        11.66 o                         
  16   5   3        200.94        176.81        17.33 o                         
   1   6   3         31.00         36.27         8.60 o                         
   2   6   3       1182.47       1137.08        20.11 o                         
   3   6   3         34.18         45.49         9.29 o                         
   4   6   3         42.17         51.28        10.10 o                         
   5   6   3       1118.62       1096.55        16.50 o                         
   6   6   3         66.20         73.40         9.20 o                         
   7   6   3         57.37         53.95         7.76 o                         
   8   6   3          1.43         -4.34         8.44 o                         
   9   6   3       1436.71       1469.44        23.90 o                         
  10   6   3         37.05         20.55         9.92 o                         
  11   6   3         31.09         26.14        10.50 o                         
  12   6   3        105.56         80.20        12.94 o                         
  13   6   3        523.80        532.73        18.93 o                         
  14   6   3          1.57          4.98        26.36 o                         
   0   7   3         31.64         15.81        13.10 o                         
   1   7   3        403.32        406.44        16.07 o                         
   2   7   3        273.80        267.59        13.00 o                         
   3   7   3        251.59        265.97        13.39 o                         
   4   7   3          1.04          0.77         9.04 o                         
   5   7   3        389.87        398.95        16.69 o                         
   6   7   3        402.36        391.22        16.70 o                         
   7   7   3        490.52        453.86        15.13 o                         
   8   7   3        469.52        433.65        14.50 o                         
   9   7   3         91.32         82.13        10.94 o                         
  10   7   3         97.23         56.01        10.78 o                         
   1   8   3          8.06         12.69        10.75 o                         
   2   8   3        167.85        168.43        12.83 o                         
   3   8   3         11.52         11.30        12.71 o                         
   4   8   3         69.78         74.04        11.66 o                         
   5   8   3        642.64        626.12        17.35 o                         
   0   0   4       1747.56       1662.97        28.11 o                         
   1   0   4       9821.13       9841.32        58.09 o                         
   2   0   4       6510.30       6244.13        43.10 o                         
   3   0   4       7523.59       7083.06        46.45 o                         
   4   0   4      13943.73      13961.52        82.00 o                         
   5   0   4       1830.66       1942.92        22.75 o                         
   6   0   4         67.69        103.76         9.78 o                         
   7   0   4       1446.01       1450.53        22.90 o                         
   8   0   4          6.67         -5.34         8.95 o                         
   9   0   4         49.00         54.09         9.98 o                         
  10   0   4         55.54         58.43        12.37 o                         
  11   0   4       4156.76       4196.37        41.71 o                         
  12   0   4       1760.05       1819.22        53.69 o                         
  13   0   4       3463.69       3487.10        40.09 o                         
  14   0   4         38.70         38.97        14.31 o                         
  15   0   4        673.57        682.58        18.60 o                         
  16   0   4          1.83          7.77        11.12 o                         
  17   0   4        665.30        649.19        33.63 o                         
  18   0   4        281.22        259.09        21.53 o                         
  19   0   4        241.01        264.63        25.57 o                         
   1   1   4       1577.25       1462.47        11.87 o                         
   2   1   4         53.19         76.05         5.77 o                         
   3   1   4       1178.87       1338.89        13.10 o                         
   4   1   4       1408.81       1588.91        14.73 o                         
   5   1   4       8808.63       8674.08        39.94 o                         
   6   1   4        281.62        314.47         8.54 o                         
   7   1   4         64.84         55.90         7.27 o                         
   8   1   4        530.79        531.65        11.71 o                         
   9   1   4       9150.36       9111.06        47.58 o                         
  10   1   4       1480.16       1507.78        19.00 o                         
  11   1   4         51.29         39.26         8.96 o                         
  12   1   4       1677.50       1659.96        21.90 o                         
  13   1   4       2467.99       2480.66        27.51 o                         
  14   1   4        118.79        117.03        10.58 o                         
  15   1   4         69.07         55.22        10.27 o                         
  16   1   4         53.64         54.88        11.05 o                         
  17   1   4        105.30         97.64        11.33 o                         
  18   1   4          0.82         23.55        11.33 o                         
  19   1   4        331.50        344.87        16.94 o                         
   0   2   4       5372.35       5191.57        37.60 o                         
   1   2   4       1409.46       1220.79        12.00 o                         
   2   2   4        459.54        447.48         8.04 o                         
   3   2   4       6060.33       5839.26        27.74 o                         
   4   2   4       3243.03       3421.51        22.50 o                         
   5   2   4       2251.31       2277.80        17.43 o                         
   6   2   4         11.28         -1.24         5.34 o                         
   7   2   4       6548.51       6600.53        35.93 o                         
   8   2   4        276.36        281.54         9.26 o                         
   9   2   4          3.25          5.28         6.28 o                         
  10   2   4        265.12        270.75         9.29 o                         
  11   2   4        933.75        927.70        14.75 o                         
  12   2   4        546.06        535.16        13.78 o                         
  13   2   4       2272.42       2302.16        26.68 o                         
  14   2   4         59.20         77.20        11.39 o                         
  15   2   4        386.89        430.74        16.60 o                         
  16   2   4        566.88        520.66        16.91 o                         
  17   2   4       1032.77       1021.08        23.27 o                         
  18   2   4         90.64         81.78        13.19 o                         
  19   2   4        511.43        484.71        19.74 o                         
   1   3   4        812.46        811.81        11.22 o                         
   2   3   4        936.80       1009.75        11.92 o                         
   3   3   4       2221.02       2314.96        17.92 o                         
   4   3   4       1559.41       1550.65        17.85 o                         
   5   3   4       3555.98       3449.06        24.56 o                         
   6   3   4       1107.27       1134.25        18.37 o                         
   7   3   4        336.75        342.35        10.94 o                         
   8   3   4         17.91         14.77         6.44 o                         
   9   3   4       6270.52       6316.23        40.65 o                         
  10   3   4       3840.13       3778.26        31.16 o                         
  11   3   4        231.27        244.17        11.95 o                         
  12   3   4        357.21        352.44        13.90 o                         
  13   3   4       2058.94       2030.80        28.38 o                         
  14   3   4         64.32         57.96        12.12 o                         
  15   3   4          1.18          1.90        10.83 o                         
  16   3   4         41.49         18.92        12.49 o                         
  17   3   4        134.49        132.04        12.91 o                         
  18   3   4         65.56         69.06        12.59 o                         
   0   4   4       2228.34       2186.39        30.78 o                         
   1   4   4       1511.99       1389.02        17.79 o                         
   2   4   4       1532.25       1591.47        24.07 o                         
   3   4   4       3488.69       3416.06        21.90 o                         
   4   4   4       3324.98       3591.27        62.81 o                         
   5   4   4        658.91        666.93        13.12 o                         
   6   4   4        114.89        118.73         8.38 o                         
   7   4   4       1575.83       1647.68        20.46 o                         
   8   4   4        108.22        118.23         9.96 o                         
   9   4   4         48.35         72.69        10.82 o                         
  10   4   4         54.11         41.08         8.41 o                         
  11   4   4       1147.11       1173.23        19.53 o                         
  12   4   4        805.74        759.36        19.10 o                         
  13   4   4       1775.84       1797.24        28.90 o                         
  14   4   4         18.81         17.76        10.81 o                         
  15   4   4        225.98        259.15        14.33 o                         
  16   4   4          0.02          3.70        11.95 o                         
  17   4   4        622.90        618.73        26.37 o                         
   1   5   4        547.31        544.55        13.89 o                         
   2   5   4         21.11         25.17         7.31 o                         
   3   5   4         29.42         17.72         7.65 o                         
   4   5   4        710.02        691.87        11.84 o                         
   5   5   4       2514.63       2459.86        20.51 o                         
   6   5   4         99.10        112.93         9.52 o                         
   7   5   4         36.68         38.18         8.68 o                         
   8   5   4        526.05        522.08        14.62 o                         
   9   5   4       3266.65       3249.93        31.77 o                         
  10   5   4        202.10        197.65        12.19 o                         
  11   5   4          5.43         19.43         9.87 o                         
  12   5   4        701.83        722.09        22.36 o                         
  13   5   4       1094.82       1117.53        24.60 o                         
  14   5   4        147.33        148.62        13.06 o                         
  15   5   4         25.16         23.43        13.01 o                         
   0   6   4        267.01        275.85        16.15 o                         
   1   6   4       1352.76       1299.17        20.46 o                         
   2   6   4          1.18         -9.70         9.70 o                         
   3   6   4        792.00        802.57        17.25 o                         
   4   6   4        826.62        822.25        16.97 o                         
   5   6   4        695.63        647.80        14.03 o                         
   6   6   4         15.88         32.40         9.45 o                         
   7   6   4        486.61        495.00        14.47 o                         
   8   6   4         85.22         63.85         8.33 o                         
   9   6   4         47.06         22.25         8.39 o                         
  10   6   4         38.32         42.29        10.65 o                         
  11   6   4        532.30        536.19        17.74 o                         
  12   6   4        177.63        159.87        12.66 o                         
  13   6   4        800.31        743.37        24.06 o                         
   1   7   4         46.03         82.77        11.96 o                         
   2   7   4         24.11         26.45        10.75 o                         
   3   7   4         59.12         62.63        11.27 o                         
   4   7   4        123.40        132.79        10.91 o                         
   5   7   4       1292.38       1257.22        21.41 o                         
   6   7   4         40.65         53.35        12.76 o                         
   7   7   4         33.66         33.60        12.40 o                         
   8   7   4         14.09         50.99        14.03 o                         
   9   7   4       1439.09       1426.45        25.70 o                         
  10   7   4        735.11        719.69        25.38 o                         
   0   8   4        353.65        373.77        25.19 o                         
   1   8   4        222.85        238.04        15.28 o                         
   2   8   4         41.63         47.69        12.12 o                         
   3   8   4        434.63        439.03        17.96 o                         
   4   8   4        355.65        343.73        17.58 o                         
   1   0   5       4220.90       4065.89        31.05 o                         
   2   0   5        702.49        739.08        16.82 o                         
   3   0   5        117.24         99.27        11.97 o                         
   4   0   5       3291.39       3617.72        30.41 o                         
   5   0   5       6535.02       6115.20        44.94 o                         
   6   0   5        184.03        224.91        11.73 o                         
   7   0   5        881.51        874.13        18.86 o                         
   8   0   5       1724.32       1695.02        25.91 o                         
   9   0   5       1078.88       1125.39        22.90 o                         
  10   0   5         58.12         78.59        13.73 o                         
  11   0   5          8.58         10.72        10.82 o                         
  12   0   5        570.07        604.42        20.04 o                         
  13   0   5        175.08        178.57        16.01 o                         
  14   0   5        166.60        181.62        14.06 o                         
  15   0   5        648.59        624.83        19.22 o                         
  16   0   5        314.95        329.67        23.22 o                         
  17   0   5        424.70        430.09        25.49 o                         
  18   0   5         17.77        -18.57        18.57 o                         
  19   0   5        315.31        308.73        27.24 o                         
   0   1   5        962.63        971.77        16.34 o                         
   1   1   5       4748.57       4930.60        24.98 o                         
   2   1   5       2014.27       2131.64        16.08 o                         
   3   1   5       1696.41       1701.59        15.42 o                         
   4   1   5       2990.80       3250.70        22.05 o                         
   5   1   5        596.14        632.53        11.21 o                         
   6   1   5        596.90        571.98        11.36 o                         
   7   1   5       1446.43       1349.56        15.08 o                         
   8   1   5        194.68        200.43        10.79 o                         
   9   1   5         96.09         89.90         8.78 o                         
  10   1   5         78.65         79.15        10.12 o                         
  11   1   5       1518.35       1429.93        20.28 o                         
  12   1   5       1554.96       1566.65        21.72 o                         
  13   1   5        382.61        417.67        14.91 o                         
  14   1   5          3.21         -9.74         9.74 o                         
  15   1   5       1404.30       1300.09        22.96 o                         
  16   1   5        127.45        129.52        12.36 o                         
  17   1   5        129.52        157.30        14.13 o                         
  18   1   5         69.74         64.19        11.07 o                         
  19   1   5         23.00          6.38        10.29 o                         
   1   2   5       8286.34       8051.81        38.79 o                         
   2   2   5       1521.89       1509.20        14.76 o                         
   3   2   5        785.26        753.33        11.54 o                         
   4   2   5       1418.84       1277.46        13.16 o                         
   5   2   5       1570.87       1458.37        14.58 o                         
   6   2   5          4.57          2.10         6.24 o                         
   7   2   5        486.83        502.74        10.74 o                         
   8   2   5          0.92          2.80         7.21 o                         
   9   2   5        446.05        449.19        11.68 o                         
  10   2   5       3407.51       3373.14        26.00 o                         
  11   2   5        152.86        158.16         9.77 o                         
  12   2   5        347.35        365.85        12.38 o                         
  13   2   5        588.19        587.25        14.82 o                         
  14   2   5         56.39         57.96        11.37 o                         
  15   2   5        719.16        743.53        20.53 o                         
  16   2   5        408.23        429.07        17.56 o                         
  17   2   5        449.25        471.65        19.84 o                         
  18   2   5         72.89         86.54        13.09 o                         
   0   3   5        456.13        467.94         9.48 o                         
   1   3   5        282.88        266.18         8.05 o                         
   2   3   5          7.04         29.23         6.56 o                         
   3   3   5       2757.49       2770.04        21.92 o                         
   4   3   5       1052.71       1210.08        20.60 o                         
   5   3   5         11.47          8.38         7.69 o                         
   6   3   5        383.45        363.76        10.49 o                         
   7   3   5       3580.54       3596.02        25.58 o                         
   8   3   5         15.39         12.48         4.95 o                         
   9   3   5        294.18        292.48        12.01 o                         
  10   3   5        548.44        598.76        16.37 o                         
  11   3   5        726.21        709.72        17.19 o                         
  12   3   5       1142.13       1161.09        22.02 o                         
  13   3   5        346.54        358.65        16.23 o                         
  14   3   5         12.27          1.12        11.35 o                         
  15   3   5        524.28        513.03        17.26 o                         
  16   3   5        466.89        425.61        17.80 o                         
  17   3   5        316.04        305.75        16.65 o                         
   1   4   5       3562.74       3579.18        26.87 o                         
   2   4   5        453.66        435.39        11.30 o                         
   3   4   5        932.72        921.55        12.99 o                         
   4   4   5        223.68        253.35         8.92 o                         
   5   4   5        962.61        996.74        22.14 o                         
   6   4   5         42.75         38.50         6.61 o                         
   7   4   5        200.89        218.51         8.31 o                         
   8   4   5        567.29        593.75        12.75 o                         
   9   4   5        365.80        344.99        10.11 o                         
  10   4   5        250.05        248.92        11.23 o                         
  11   4   5        146.00        133.26        11.87 o                         
  12   4   5        250.96        289.93        14.58 o                         
  13   4   5        403.64        379.39        16.86 o                         
  14   4   5         38.19         44.98        11.39 o                         
  15   4   5        328.39        354.49        17.29 o                         
  16   4   5        239.20        207.57        17.13 o                         
   0   5   5        390.52        409.88        20.80 o                         
   1   5   5       1239.35       1174.31        18.34 o                         
   2   5   5       1497.22       1572.62        22.14 o                         
   3   5   5        687.67        735.36        17.07 o                         
   4   5   5       1059.68       1087.74        17.39 o                         
   5   5   5        149.97        152.21         7.99 o                         
   6   5   5        348.14        355.18        13.89 o                         
   7   5   5        788.82        847.46        16.14 o                         
   8   5   5        316.45        290.80        12.79 o                         
   9   5   5         98.15         82.51        12.57 o                         
  10   5   5          1.11         22.62        10.48 o                         
  11   5   5        645.69        644.32        18.98 o                         
  12   5   5        801.30        760.04        22.98 o                         
  13   5   5        171.43        186.00        14.26 o                         
  14   5   5          1.98        -12.47        12.48 o                         
   1   6   5       1098.71       1144.86        21.48 o                         
   2   6   5        309.87        306.80        13.90 o                         
   3   6   5         59.65         59.48        10.40 o                         
   4   6   5         61.93         61.06        10.08 o                         
   5   6   5       1082.52       1098.78        23.63 o                         
   6   6   5          0.24         -8.81         8.81 o                         
   7   6   5        244.90        220.98        12.10 o                         
   8   6   5         87.14         48.35        10.77 o                         
   9   6   5        247.03        237.89        13.26 o                         
  10   6   5        487.25        428.45        16.15 o                         
  11   6   5          0.28         10.16        11.04 o                         
  12   6   5        122.28         93.08        13.92 o                         
   0   7   5        136.60        107.95        15.40 o                         
   1   7   5        314.82        332.22        16.16 o                         
   2   7   5          0.03          1.87        10.05 o                         
   3   7   5        422.57        425.53        17.41 o                         
   4   7   5        124.44        121.75        12.85 o                         
   5   7   5          7.32         11.11         9.28 o                         
   6   7   5         89.80         67.49        10.62 o                         
   7   7   5        415.18        420.41        16.60 o                         
   8   7   5          1.14        -10.86        10.86 o                         
   9   7   5          2.59          2.62        11.27 o                         
   0   0   6        406.02        339.01        16.42 o                         
   1   0   6       1720.43       1743.99        21.90 o                         
   2   0   6       3799.65       3730.94        32.50 o                         
   3   0   6       1692.86       1728.87        24.46 o                         
   4   0   6       2994.26       2955.63        28.47 o                         
   5   0   6        554.88        529.49        14.43 o                         
   6   0   6       1152.49       1205.15        22.45 o                         
   7   0   6       4668.43       4623.77        39.47 o                         
   8   0   6       2499.98       2480.00        30.13 o                         
   9   0   6        482.74        495.18        18.72 o                         
  10   0   6        575.88        580.14        19.78 o                         
  11   0   6       1381.89       1408.41        27.71 o                         
  12   0   6         68.94         72.57        13.09 o                         
  13   0   6        554.52        581.05        20.23 o                         
  14   0   6         85.95         92.36        11.69 o                         
  15   0   6       1574.05       1563.99        39.94 o                         
  16   0   6        519.05        486.55        27.59 o                         
  17   0   6         22.48         22.84        18.22 o                         
  18   0   6        300.02        268.08        25.04 o                         
   1   1   6       5794.79       5799.53        29.30 o                         
   2   1   6        969.44       1016.49        13.15 o                         
   3   1   6       2512.22       2434.94        18.80 o                         
   4   1   6        136.20        168.10         8.09 o                         
   5   1   6       1757.48       1605.62        16.54 o                         
   6   1   6        248.32        236.55         8.73 o                         
   7   1   6        482.55        538.42        11.49 o                         
   8   1   6        236.38        289.41        18.25 o                         
   9   1   6        332.35        331.04        11.97 o                         
  10   1   6       1313.11       1318.54        23.68 o                         
  11   1   6        157.11        155.29        11.32 o                         
  12   1   6        991.06       1026.70        20.83 o                         
  13   1   6        527.73        559.92        16.80 o                         
  14   1   6         63.62         44.48        10.92 o                         
  15   1   6        933.06        957.91        24.57 o                         
  16   1   6         36.25         53.68        11.23 o                         
  17   1   6        591.60        580.88        18.97 o                         
  18   1   6         41.19         27.61        12.74 o                         
   0   2   6       4445.63       4331.79        36.31 o                         
   1   2   6        247.76        264.93         8.83 o                         
   2   2   6        787.27        835.44        12.27 o                         
   3   2   6       4524.40       4434.26        26.46 o                         
   4   2   6       4045.29       4182.29        25.20 o                         
   5   2   6        376.50        399.18        10.17 o                         
   6   2   6          0.95          7.30         6.68 o                         
   7   2   6       3097.26       3050.54        22.60 o                         
   8   2   6         49.32         32.60         6.55 o                         
   9   2   6        448.19        417.87        12.06 o                         
  10   2   6        279.59        288.33        11.43 o                         
  11   2   6       1920.73       1954.60        22.57 o                         
  12   2   6        178.65        165.38        10.63 o                         
  13   2   6        266.56        252.34        12.08 o                         
  14   2   6        182.35        222.17        13.27 o                         
  15   2   6        687.90        706.47        19.23 o                         
  16   2   6         68.09         63.70        11.31 o                         
  17   2   6        138.82        133.70        12.44 o                         
   1   3   6       6555.26       6468.25        34.60 o                         
   2   3   6        211.22        221.04         8.79 o                         
   3   3   6       1880.93       1847.59        18.85 o                         
   4   3   6         47.13         46.01         7.71 o                         
   5   3   6        223.46        206.94         8.96 o                         
   6   3   6        669.91        687.66        14.03 o                         
   7   3   6        503.57        577.49        13.25 o                         
   8   3   6        436.35        442.57        11.25 o                         
   9   3   6         54.66         46.09         7.62 o                         
  10   3   6        664.39        638.24        17.34 o                         
  11   3   6        198.49        190.63        12.43 o                         
  12   3   6        415.68        409.19        15.84 o                         
  13   3   6        667.61        700.25        18.17 o                         
  14   3   6         53.37         59.79        11.63 o                         
  15   3   6       1143.44       1186.47        28.57 o                         
  16   3   6         35.31         37.09        12.27 o                         
  17   3   6        440.08        463.00        21.51 o                         
   0   4   6       1456.55       1587.80        27.01 o                         
   1   4   6         85.56         82.52         6.87 o                         
   2   4   6        194.72        196.83         7.77 o                         
   3   4   6       1351.52       1335.61        15.68 o                         
   4   4   6       1060.76       1075.05        15.90 o                         
   5   4   6          0.29          4.98         7.93 o                         
   6   4   6        104.29        112.15         9.00 o                         
   7   4   6       3193.44       3190.69        28.17 o                         
   8   4   6        192.62        218.92         9.42 o                         
   9   4   6          1.75          0.02         7.17 o                         
  10   4   6          0.93         -0.05         9.73 o                         
  11   4   6        771.75        800.45        22.63 o                         
  12   4   6          7.98         23.96        14.78 o                         
  13   4   6        400.21        419.02        18.53 o                         
  14   4   6         98.11        102.62        12.42 o                         
  15   4   6        573.28        556.77        19.38 o                         
   1   5   6       1409.24       1377.03        18.94 o                         
   2   5   6        146.80        147.10        10.38 o                         
   3   5   6       1501.94       1509.60        20.73 o                         
   4   5   6         60.05         75.32         9.00 o                         
   5   5   6        503.99        508.60        12.48 o                         
   6   5   6        100.87        118.45         9.24 o                         
   7   5   6        175.64        187.39        10.29 o                         
   8   5   6         41.88         35.28         7.71 o                         
   9   5   6         77.74         68.43         9.52 o                         
  10   5   6        775.62        753.26        19.50 o                         
  11   5   6        109.21         80.72        12.19 o                         
  12   5   6        326.12        315.71        16.99 o                         
  13   5   6        152.30        105.28        12.55 o                         
  14   5   6          1.55          0.20        12.95 o                         
   0   6   6        151.45        186.54        15.41 o                         
   1   6   6        190.83        148.82        11.12 o                         
   2   6   6         26.15         26.54        11.48 o                         
   3   6   6        617.02        606.83        17.39 o                         
   4   6   6        781.49        813.64        18.47 o                         
   5   6   6          6.72          9.09         9.06 o                         
   6   6   6         80.57         59.62         9.98 o                         
   7   6   6        753.31        744.19        21.53 o                         
   8   6   6        139.43        128.20        12.71 o                         
   9   6   6          6.32         19.00         8.30 o                         
  10   6   6          7.86         23.62         9.38 o                         
  11   6   6        568.30        596.29        21.39 o                         
   1   7   6       1131.30       1168.97        20.91 o                         
   2   7   6        123.96        102.28        11.96 o                         
   3   7   6        230.10        256.05        15.82 o                         
   4   7   6        110.73         89.57        10.83 o                         
   5   7   6         97.13         86.90        10.91 o                         
   6   7   6         43.41         23.94        10.88 o                         
   7   7   6        199.11        190.83        14.04 o                         
   1   0   7         67.30         77.13        10.38 o                         
   2   0   7         11.99          6.30         9.71 o                         
   3   0   7       2371.21       2577.98        30.51 o                         
   4   0   7       1132.57       1208.11        21.64 o                         
   5   0   7        544.82        612.40        21.84 o                         
   6   0   7       1520.19       1410.95        22.57 o                         
   7   0   7        299.29        284.01        14.22 o                         
   8   0   7       1329.31       1333.58        23.85 o                         
   9   0   7       1374.88       1331.56        24.75 o                         
  10   0   7       1839.47       1835.09        32.14 o                         
  11   0   7        127.47        135.52        14.82 o                         
  12   0   7        654.73        700.97        23.35 o                         
  13   0   7        770.46        725.14        23.43 o                         
  14   0   7        170.80        174.56        20.92 o                         
  15   0   7         33.62         46.87        19.58 o                         
  16   0   7         48.84         61.98        19.41 o                         
  17   0   7        279.44        261.65        25.83 o                         
   0   1   7       7325.87       7156.32        50.02 o                         
   1   1   7         89.45         81.86         9.27 o                         
   2   1   7          3.51          6.31         6.06 o                         
   3   1   7       1681.61       1613.91        17.12 o                         
   4   1   7       3944.13       4070.94        27.09 o                         
   5   1   7         39.81         27.76         7.45 o                         
   6   1   7          4.14          5.03         7.21 o                         
   7   1   7       1711.73       1709.18        20.07 o                         
   8   1   7        105.86        117.43         8.50 o                         
   9   1   7         52.71         49.41         7.86 o                         
  10   1   7          2.28         11.58         9.44 o                         
  11   1   7        423.02        489.91        15.12 o                         
  12   1   7        421.45        436.12        15.03 o                         
  13   1   7        300.46        299.38        15.14 o                         
  14   1   7        180.55        187.31        14.12 o                         
  15   1   7        391.01        417.29        17.04 o                         
  16   1   7        200.45        181.85        13.79 o                         
  17   1   7        159.30        137.22        15.43 o                         
   1   2   7       1797.28       1846.94        18.89 o                         
   2   2   7         95.08         87.61         8.13 o                         
   3   2   7         38.38         23.96         7.52 o                         
   4   2   7        539.14        560.19        11.96 o                         
   5   2   7        439.49        461.58        11.48 o                         
   6   2   7        922.13        884.39        15.60 o                         
   7   2   7         23.39         19.87         7.39 o                         
   8   2   7       1252.21       1289.47        17.02 o                         
   9   2   7        805.77        860.65        15.72 o                         
  10   2   7       1201.57       1154.01        18.25 o                         
  11   2   7         64.28         43.90         9.34 o                         
  12   2   7        789.21        819.04        19.87 o                         
  13   2   7        847.27        853.37        19.92 o                         
  14   2   7        288.66        295.47        13.99 o                         
  15   2   7        329.96        315.94        16.15 o                         
  17   2   7         60.76         24.63        14.45 o                         
   0   3   7      12374.60      12291.31        79.99 o                         
   1   3   7        336.86        350.50        10.57 o                         
   2   3   7        668.10        715.29        13.55 o                         
   3   3   7       1428.68       1399.88        15.46 o                         
   4   3   7       2605.37       2716.38        25.70 o                         
   5   3   7         20.84          8.03         8.19 o                         
   6   3   7        503.29        544.17        15.60 o                         
   7   3   7        485.17        507.79        13.37 o                         
   8   3   7        305.87        284.38        11.34 o                         
   9   3   7          2.17         -3.80         7.74 o                         
  10   3   7        305.96        306.67        12.83 o                         
  11   3   7        781.83        807.07        19.03 o                         
  12   3   7        294.98        309.38        14.54 o                         
  13   3   7        332.80        351.32        15.70 o                         
  14   3   7        472.09        482.81        16.54 o                         
  15   3   7        241.67        231.88        13.42 o                         
  16   3   7          2.42        -12.94        13.83 o                         
   1   4   7        148.67        162.33        10.28 o                         
   2   4   7         29.70         39.74         9.87 o                         
   3   4   7        395.77        415.45        12.08 o                         
   4   4   7       1417.17       1492.14        19.39 o                         
   5   4   7        590.02        640.68        15.20 o                         
   6   4   7       1123.34       1090.80        18.68 o                         
   7   4   7         10.12         39.49         8.06 o                         
   8   4   7        803.14        867.90        17.99 o                         
   9   4   7        622.56        666.32        25.15 o                         
  10   4   7       1494.92       1438.68        26.41 o                         
  11   4   7         14.68          4.37         9.48 o                         
  12   4   7        192.06        199.48        13.72 o                         
  13   4   7        310.63        317.63        15.82 o                         
  14   4   7         59.58         55.70        10.04 o                         
   0   5   7       2079.57       2356.19        46.86 o                         
   1   5   7         58.17         65.05        11.01 o                         
   2   5   7         20.52         17.04         8.30 o                         
   3   5   7        380.76        415.44        15.20 o                         
   4   5   7       1505.26       1512.65        19.56 o                         
   5   5   7        128.30        131.25         9.86 o                         
   6   5   7          8.69          6.24         8.09 o                         
   7   5   7        922.82        903.57        18.87 o                         
   8   5   7        129.32        140.54        11.52 o                         
   9   5   7         91.22         98.27         9.66 o                         
  10   5   7         11.70         56.03        14.54 o                         
  11   5   7        113.51        116.64        11.82 o                         
  12   5   7        211.64        173.03        15.24 o                         
   1   6   7        331.21        322.61        12.10 o                         
   2   6   7         72.99         71.16         8.42 o                         
   3   6   7        101.87         86.52         8.87 o                         
   4   6   7         76.60         77.27        11.98 o                         
   5   6   7         82.88         77.53        10.24 o                         
   6   6   7        212.57        198.02        13.44 o                         
   7   6   7         16.99         11.86        12.83 o                         
   8   6   7        465.00        493.46        17.18 o                         
   9   6   7        292.07        297.28        14.55 o                         
  10   6   7        290.47        283.22        13.89 o                         
   0   7   7       1855.88       1865.55        49.65 o                         
   1   7   7         50.64         61.38        11.47 o                         
   2   7   7         42.57         40.03        10.59 o                         
   3   7   7        358.89        341.67        14.79 o                         
   4   7   7        680.45        665.20        20.11 o                         
   5   7   7          2.00         15.02        10.72 o                         
   0   0   8         67.63         73.58        15.25 o                         
   1   0   8        920.75        967.21        19.79 o                         
   2   0   8          0.26         -4.81        10.69 o                         
   3   0   8        554.92        567.91        19.84 o                         
   4   0   8       2265.89       2198.98        29.46 o                         
   5   0   8        465.80        480.84        17.43 o                         
   6   0   8       1597.99       1556.34        26.41 o                         
   7   0   8        795.25        794.71        20.27 o                         
   8   0   8       2079.34       2103.80        29.42 o                         
   9   0   8        661.37        653.83        20.48 o                         
  10   0   8       1022.97       1005.50        23.80 o                         
  11   0   8         23.17         20.16        14.71 o                         
  12   0   8        169.25        200.79        17.83 o                         
  13   0   8        115.44         95.85        14.09 o                         
  14   0   8        316.26        319.91        22.89 o                         
  15   0   8        215.91        177.87        23.12 o                         
  16   0   8         14.26         11.10        20.30 o                         
   1   1   8        471.80        478.89        11.17 o                         
   2   1   8       2035.93       2029.62        18.95 o                         
   3   1   8        436.33        451.96        12.04 o                         
   4   1   8        939.95        978.54        17.06 o                         
   5   1   8       1250.54       1240.10        17.89 o                         
   6   1   8       1803.61       1868.75        19.37 o                         
   7   1   8        203.59        207.18         9.95 o                         
   8   1   8       1122.68       1117.19        18.26 o                         
   9   1   8       1205.00       1273.79        18.73 o                         
  10   1   8        229.53        239.91        12.76 o                         
  11   1   8          9.50         12.27         9.89 o                         
  12   1   8        863.57        930.94        20.68 o                         
  13   1   8        575.35        570.65        17.68 o                         
  14   1   8          6.69         -0.70        10.68 o                         
  15   1   8         77.92         56.10        11.66 o                         
  16   1   8        431.59        439.81        20.76 o                         
   0   2   8       3996.11       3917.30        38.81 o                         
   1   2   8       2254.47       2202.46        20.90 o                         
   2   2   8          8.69          4.21         8.11 o                         
   3   2   8        835.22        846.23        15.13 o                         
   4   2   8       1075.28       1066.28        16.85 o                         
   5   2   8         45.14         53.40         7.19 o                         
   6   2   8         42.09         42.43         7.91 o                         
   7   2   8         31.28         44.41         8.06 o                         
   8   2   8        295.16        308.10        11.25 o                         
   9   2   8        152.90        150.47         9.57 o                         
  10   2   8       1356.85       1350.79        20.91 o                         
  11   2   8         96.19         84.78        10.83 o                         
  12   2   8        212.55        212.60        12.51 o                         
  13   2   8        510.53        531.96        17.08 o                         
  14   2   8       1341.58       1346.75        24.12 o                         
  15   2   8        226.24        228.63        14.84 o                         
   1   3   8        310.35        308.77        11.16 o                         
   2   3   8       1936.10       2003.29        21.03 o                         
   3   3   8       2234.49       2241.62        22.24 o                         
   4   3   8        557.25        564.01        13.91 o                         
   5   3   8       2116.15       2023.12        21.07 o                         
   6   3   8        496.21        564.76        14.88 o                         
   7   3   8          6.48         46.97        10.29 o                         
   8   3   8        695.96        715.61        15.84 o                         
   9   3   8       1063.88       1111.47        18.94 o                         
  10   3   8        322.95        333.37        14.07 o                         
  11   3   8        279.10        264.23        14.49 o                         
  12   3   8       1034.94       1066.57        25.40 o                         
  13   3   8        187.09        227.89        15.73 o                         
  14   3   8         29.09          8.29        11.83 o                         
  15   3   8          2.24        -11.77        15.38 o                         
   0   4   8        503.33        519.57        20.68 o                         
   1   4   8       1252.11       1245.11        18.68 o                         
   2   4   8          3.15         19.91         8.20 o                         
   3   4   8        154.67        151.42        10.60 o                         
   4   4   8       1042.40       1068.54        17.19 o                         
   5   4   8        356.07        399.71        13.34 o                         
   6   4   8        348.67        371.87        13.27 o                         
   7   4   8         49.33         53.79        10.18 o                         
   8   4   8        614.67        678.63        18.85 o                         
   9   4   8        529.81        477.10        15.08 o                         
  10   4   8        626.96        655.87        21.63 o                         
  11   4   8          0.86         -9.07         9.07 o                         
  12   4   8         68.73         41.66        11.92 o                         
  13   4   8        147.61        159.96        14.30 o                         
   1   5   8         78.42         80.03        12.10 o                         
   2   5   8        439.49        489.50        15.75 o                         
   3   5   8         78.31         66.12        10.05 o                         
   4   5   8        468.01        455.61        14.38 o                         
   5   5   8        529.78        562.86        18.22 o                         
   6   5   8       1022.82       1026.20        20.66 o                         
   7   5   8        195.41        235.49        14.58 o                         
   8   5   8        526.67        558.22        17.47 o                         
   9   5   8        561.39        565.02        19.27 o                         
  10   5   8        101.01         86.86        12.20 o                         
  11   5   8          0.74        -11.89        11.89 o                         
   0   6   8        401.61        423.74        24.35 o                         
   1   6   8        305.80        333.42        18.65 o                         
   2   6   8          0.15         32.46        15.74 o                         
   3   6   8        273.02        275.32        18.29 o                         
   4   6   8        412.48        427.38        19.62 o                         
   5   6   8         51.99         75.24        11.35 o                         
   6   6   8        121.74        122.70        13.85 o                         
   7   6   8         28.38          9.07        10.16 o                         
   8   6   8        234.25        238.27        14.91 o                         
   1   0   9        103.37        165.44        19.75 o                         
   2   0   9       1363.41       1330.28        25.61 o                         
   3   0   9        345.27        362.00        17.35 o                         
   4   0   9          0.69         -5.29        11.41 o                         
   5   0   9         43.56         58.75        12.79 o                         
   6   0   9       2247.49       2261.44        35.45 o                         
   7   0   9         88.07        111.64        15.25 o                         
   8   0   9        226.12        278.39        17.44 o                         
   9   0   9         80.71         73.86        13.96 o                         
  10   0   9         70.06         70.99        13.87 o                         
  11   0   9        107.46         91.91        15.26 o                         
  12   0   9        191.67        158.59        15.85 o                         
  13   0   9        142.68        104.55        17.56 o                         
  14   0   9        286.59        294.02        21.29 o                         
  15   0   9         58.42         35.03        21.09 o                         
   0   1   9       1581.49       1539.84        25.28 o                         
   1   1   9        155.92        158.90         8.91 o                         
   2   1   9          5.64         33.00         7.32 o                         
   3   1   9        102.63        109.57         9.80 o                         
   4   1   9        611.34        595.47        15.25 o                         
   5   1   9        116.46        110.37        10.13 o                         
   6   1   9       1458.94       1460.97        20.20 o                         
   7   1   9         22.84          9.02         9.21 o                         
   8   1   9       2132.23       2033.93        24.15 o                         
   9   1   9         70.09         72.89        10.08 o                         
  10   1   9       1615.83       1615.95        23.87 o                         
  11   1   9          1.48        -10.48        10.48 o                         
  12   1   9        818.32        800.31        18.77 o                         
  13   1   9          4.44         -9.66         9.66 o                         
  14   1   9        418.83        411.56        15.34 o                         
  15   1   9          0.75        -10.39        10.39 o                         
   1   2   9         45.54         40.10         9.92 o                         
   2   2   9       4631.00       4543.11        36.67 o                         
   3   2   9         61.44         57.72         8.77 o                         
   4   2   9        267.55        259.56        11.48 o                         
   5   2   9        429.78        436.84        14.61 o                         
   6   2   9          5.70          3.87         7.25 o                         
   7   2   9          0.03         -8.83         8.83 o                         
   8   2   9         16.14         15.65         9.01 o                         
   9   2   9        171.50        176.29        10.88 o                         
  10   2   9         99.34         90.43        10.35 o                         
  11   2   9         15.91         21.11         8.73 o                         
  12   2   9       1843.44       1824.79        27.87 o                         
  13   2   9         16.36          9.96         9.03 o                         
  14   2   9         71.88         70.24        10.81 o                         
   0   3   9        553.99        543.50        20.34 o                         
   1   3   9        356.54        371.39        13.13 o                         
   2   3   9         81.82         71.57        10.04 o                         
   3   3   9         64.36         78.14        10.39 o                         
   4   3   9        252.63        259.78        11.87 o                         
   5   3   9        140.87        138.73        11.07 o                         
   6   3   9        810.91        854.78        17.67 o                         
   7   3   9         20.82         19.46         7.26 o                         
   8   3   9       1666.20       1586.13        22.81 o                         
   9   3   9         19.68         16.58         8.38 o                         
  10   3   9       1002.58       1082.15        26.14 o                         
  11   3   9          0.52         -0.31         8.40 o                         
  12   3   9        723.84        693.72        20.38 o                         
  13   3   9         48.67         25.54        10.37 o                         
   1   4   9          0.18         -8.50         8.50 o                         
   2   4   9       1421.60       1433.14        22.75 o                         
   3   4   9          0.04          8.85         9.26 o                         
   4   4   9         84.75         61.86        10.63 o                         
   5   4   9        272.40        257.19        13.60 o                         
   6   4   9        510.29        538.79        15.64 o                         
   7   4   9         11.00          7.20         8.52 o                         
   8   4   9         89.75         96.80        12.70 o                         
   9   4   9        131.58        138.14        12.03 o                         
  10   4   9         35.82         16.61         8.90 o                         
  11   4   9          0.07         -7.42         7.42 o                         
  12   4   9        383.11        434.94        23.60 o                         
   0   5   9       1081.69       1070.19        32.14 o                         
   1   5   9         90.65         96.50        11.41 o                         
   2   5   9         11.31          5.47         9.77 o                         
   3   5   9         24.85         16.14        11.00 o                         
   4   5   9        378.97        382.77        17.56 o                         
   5   5   9         54.47         37.00        12.11 o                         
   6   5   9        888.69        918.50        21.03 o                         
   7   5   9          5.71         -2.50         9.96 o                         
   8   5   9       1135.08       1103.95        23.57 o                         
   9   5   9          5.71         19.27         9.16 o                         
   1   6   9         39.97         27.45        12.45 o                         
   2   6   9        873.87        928.89        26.84 o                         
   3   6   9         16.91         10.64        13.12 o                         
   4   6   9          7.37          8.78        16.60 o                         
   5   6   9          8.58         10.39        12.95 o                         
   0   0  10        658.87        726.00        29.96 o                         
   1   0  10        327.82        324.37        16.24 o                         
   2   0  10          3.34         38.36        14.00 o                         
   3   0  10        132.69        134.49        16.01 o                         
   4   0  10       1729.56       1690.07        32.71 o                         
   5   0  10        115.69         91.18        14.47 o                         
   6   0  10       1010.60       1072.29        28.28 o                         
   7   0  10         85.56         68.26        15.79 o                         
   8   0  10        935.94        934.34        28.49 o                         
   9   0  10        350.50        315.82        18.59 o                         
  10   0  10       1271.98       1259.60        28.44 o                         
  11   0  10        211.23        200.15        20.60 o                         
  12   0  10        263.09        256.12        20.65 o                         
  13   0  10         66.33         51.97        17.02 o                         
   1   1  10        246.17        244.72         9.87 o                         
   2   1  10       1510.33       1445.29        18.60 o                         
   3   1  10        983.65        954.23        16.89 o                         
   4   1  10         56.16         40.29         9.13 o                         
   5   1  10        431.62        390.59        14.01 o                         
   6   1  10       2094.63       2035.13        26.32 o                         
   7   1  10        114.14         78.34        10.81 o                         
   8   1  10        174.21        185.30        12.44 o                         
   9   1  10        237.74        245.25        13.02 o                         
  10   1  10        316.59        305.41        13.25 o                         
  11   1  10         70.23         55.85         9.52 o                         
  12   1  10        285.12        277.37        13.98 o                         
  13   1  10        129.94        114.76        12.35 o                         
   0   2  10       2050.49       2129.75        34.56 o                         
   1   2  10        694.40        723.93        17.08 o                         
   2   2  10        243.62        243.68        13.55 o                         
   3   2  10         91.88         97.71         9.89 o                         
   4   2  10        630.63        673.96        19.03 o                         
   5   2  10          8.88         16.51        10.89 o                         
   6   2  10        384.72        388.04        15.20 o                         
   7   2  10          7.34          8.12         7.63 o                         
   8   2  10        689.74        693.62        16.52 o                         
   9   2  10        372.21        322.90        13.98 o                         
  10   2  10        896.61        874.62        18.27 o                         
  11   2  10          1.58         -8.76         8.76 o                         
  12   2  10        499.24        449.49        16.17 o                         
  13   2  10         32.45         46.82        10.26 o                         
   1   3  10        351.98        358.50        14.27 o                         
   2   3  10       2554.86       2516.96        28.14 o                         
   3   3  10        800.60        825.83        18.72 o                         
   4   3  10         71.70         52.91        10.87 o                         
   5   3  10        186.25        185.60        13.69 o                         
   6   3  10        387.00        416.52        15.11 o                         
   7   3  10         76.33         57.04        10.35 o                         
   8   3  10         35.19         25.09         8.00 o                         
   9   3  10        121.94        145.99        12.64 o                         
  10   3  10        117.73        113.50        10.07 o                         
  11   3  10         36.35          8.56        10.89 o                         
   0   4  10        128.00        145.53        13.12 o                         
   1   4  10        280.92        254.78        13.99 o                         
   2   4  10         60.52         31.47         9.79 o                         
   3   4  10         49.84         48.66        10.23 o                         
   4   4  10        773.64        802.66        20.58 o                         
   5   4  10         38.83         20.59        10.94 o                         
   6   4  10        761.40        807.25        23.00 o                         
   7   4  10         10.92          3.81        10.42 o                         
   8   4  10        854.79        860.55        21.01 o                         
   9   4  10        218.41        206.88        15.41 o                         
  10   4  10        502.07        562.31        24.91 o                         
   1   5  10         55.64         44.95        11.43 o                         
   2   5  10        424.10        395.42        17.67 o                         
   3   5  10        446.85        463.44        18.32 o                         
   4   5  10         30.28         40.05         9.83 o                         
   5   5  10        243.62        220.52        15.31 o                         
   6   5  10       1222.19       1168.97        26.71 o                         
   7   5  10         78.79         67.05        19.92 o                         
   1   0  11         29.59         32.53        13.31 o                         
   2   0  11         31.88         26.92        13.46 o                         
   3   0  11         61.99         43.15        13.27 o                         
   4   0  11        703.99        691.43        25.79 o                         
   5   0  11        385.02        432.63        20.76 o                         
   6   0  11       1698.49       1629.12        36.65 o                         
   7   0  11        180.29        151.47        15.16 o                         
   8   0  11       1068.40       1046.32        37.82 o                         
   9   0  11        425.52        462.84        22.21 o                         
  10   0  11        619.80        642.81        25.98 o                         
  11   0  11          9.19         -4.81        13.32 o                         
  12   0  11         35.02         32.24        18.24 o                         
   0   1  11       4967.75       4845.83        52.32 o                         
   1   1  11        155.29        149.59        11.96 o                         
   2   1  11         34.98         41.31         8.69 o                         
   3   1  11        335.01        318.69        13.33 o                         
   4   1  11       1367.83       1370.37        22.36 o                         
   5   1  11        208.54        234.84        12.47 o                         
   6   1  11          7.88         16.37         8.69 o                         
   7   1  11         93.75         95.39        11.19 o                         
   8   1  11         39.26         41.10         9.73 o                         
   9   1  11         37.50         18.70         9.72 o                         
  10   1  11         37.75         34.13        10.87 o                         
  11   1  11         24.72          2.55        10.08 o                         
   1   2  11        332.13        359.11        15.43 o                         
   2   2  11        539.62        570.01        17.78 o                         
   3   2  11        108.71         88.48        12.43 o                         
   4   2  11        133.74        128.93        11.34 o                         
   5   2  11        204.20        214.23        12.93 o                         
   6   2  11        433.46        399.60        14.54 o                         
   7   2  11         70.83         51.91        10.93 o                         
   8   2  11        401.05        386.09        15.27 o                         
   9   2  11        381.95        364.28        14.34 o                         
  10   2  11        287.36        303.62        14.00 o                         
  11   2  11         26.82         12.17        10.45 o                         
   0   3  11       4080.21       4023.27        48.50 o                         
   1   3  11        611.37        601.72        16.61 o                         
   2   3  11         45.65         36.24        10.99 o                         
   3   3  11        181.81        173.39        15.02 o                         
   4   3  11        850.83        877.01        20.59 o                         
   5   3  11        104.74        104.23        10.55 o                         
   6   3  11          5.93         11.89         9.66 o                         
   7   3  11         35.01         21.56         9.11 o                         
   8   3  11         25.53         25.01        10.30 o                         
   9   3  11          0.11         -9.56        11.35 o                         
   1   4  11         24.14         16.76         8.10 o                         
   2   4  11        108.59         78.53        11.61 o                         
   3   4  11          4.85         -6.08         9.60 o                         
   4   4  11        184.31        187.12        15.13 o                         
   5   4  11        353.04        358.03        17.91 o                         
   6   4  11        725.70        682.73        24.01 o                         
   7   4  11         50.30         38.66        12.95 o                         
   0   5  11       1695.75       1774.08        55.69 o                         
   1   5  11         45.55         42.31        90.90 o                         
   0   0  12        647.61        632.67        34.75 o                         
   1   0  12         12.26          4.72        13.91 o                         
   2   0  12         74.90        103.66        21.70 o                         
   3   0  12        557.86        509.13        23.04 o                         
   4   0  12        804.48        801.10        28.22 o                         
   5   0  12         51.02         32.21        12.87 o                         
   6   0  12         17.16        -11.05        12.87 o                         
   7   0  12       1271.35       1323.00        34.71 o                         
   8   0  12        247.21        263.83        20.62 o                         
   9   0  12         23.57         62.38        26.04 o                         
   1   1  12        538.78        580.67        23.35 o                         
   2   1  12        146.16        155.83        13.21 o                         
   3   1  12        596.62        582.92        17.42 o                         
   4   1  12        293.28        315.98        15.62 o                         
   5   1  12        261.78        272.28        14.93 o                         
   6   1  12        128.48        114.22        11.70 o                         
   7   1  12         71.43         81.19        12.32 o                         
   8   1  12        717.61        755.52        19.70 o                         
   9   1  12        148.65        127.21        13.28 o                         
   0   2  12       1394.59       1406.47        36.02 o                         
   1   2  12        327.18        350.80        15.58 o                         
   2   2  12         27.62         21.34        12.12 o                         
   3   2  12        583.53        551.70        18.46 o                         
   4   2  12        723.84        727.10        20.39 o                         
   5   2  12          0.69         -8.71         8.71 o                         
   6   2  12         20.40         13.20         8.92 o                         
   7   2  12        122.08        102.77        11.65 o                         
   8   2  12          4.29         -0.75        10.89 o                         
   1   3  12        561.98        590.80        19.91 o                         
   2   3  12        119.03        109.19        12.37 o                         
   3   3  12        163.50        119.63        12.18 o                         
   4   3  12        161.37        158.41        13.53 o                         
   5   3  12        188.23        155.64        14.77 o                         
   6   3  12        142.04         86.40        11.52 o                         
   0   4  12        542.23        532.74       140.53 o                         
   1   0  13        327.10        343.54        24.23 o                         
   2   0  13        331.62        338.37        20.52 o                         
   3   0  13        397.20        400.99        20.85 o                         
   4   0  13        110.74        118.05        16.75 o                         
   5   0  13        224.03        191.11        19.06 o                         
   0   1  13          5.21         -2.11        15.52 o                         
   1   1  13         14.28         -2.61        10.71 o                         
   2   1  13        144.61        146.60        14.09 o                         
   3   1  13        259.17        275.11        16.04 o                         
   4   1  13          9.22          9.43        10.01 o                         
   5   1  13         46.58         53.72        12.79 o                         
   1   2  13        676.60        630.31        25.38 o                         
   2   2  13        228.09        233.14        17.03 o                         
   3   2  13        198.74        209.84        17.04 o                         
                                                                                
