# Supplementary material for: 3,5-Lutidine penta­aqua sulfate complexes of first-row transition metals: [M(3,5-lutidine)(H2O)5]SO4, with M = Mn, Co, Ni, and Zn
Source: Acta Crystallogr E Crystallogr Commun. 2023 Jun 16;79(Pt 7):648–51. doi: 10.1107/S2056989023005261 (PMC10439421; doi:10.1107/S2056989023005261)
Supplement: Supplementary file 4 [file e-79-00648-3sup4.hkl]

data_3                                                                          
_shelx_title ' UMD2221G_a.res in Pnma'                                          
_shelx_refln_list_code          4                                               
_shelx_F_calc_maximum      232.07                                               
_exptl_crystal_F_000       736.00                                               
_reflns_d_resolution_high  0.7995                                               
                                                                                
loop_                                                                           
 _space_group_symop_operation_xyz                                               
 'x, y, z'                                                                      
 '-x+1/2, -y, z+1/2'                                                            
 '-x, y+1/2, -z'                                                                
 'x+1/2, -y+1/2, -z+1/2'                                                        
 '-x, -y, -z'                                                                   
 'x-1/2, y, -z-1/2'                                                             
 'x, -y-1/2, z'                                                                 
 '-x-1/2, y-1/2, z-1/2'                                                         
                                                                                
_cell_length_a    17.1196                                                       
_cell_length_b     7.0609                                                       
_cell_length_c    11.2233                                                       
_cell_angle_alpha  90.000                                                       
_cell_angle_beta   90.000                                                       
_cell_angle_gamma  90.000                                                       
                                                                                
_shelx_F_squared_multiplier     1.000                                           
                                                                                
loop_                                                                           
 _refln_index_h                                                                 
 _refln_index_k                                                                 
 _refln_index_l                                                                 
 _refln_F_squared_calc                                                          
 _refln_F_squared_meas                                                          
 _refln_F_squared_sigma                                                         
 _refln_observed_status                                                         
   4   0   0      12582.62      12458.42        57.68 o                         
   6   0   0       4631.30       4366.89        26.58 o                         
   8   0   0       5409.29       6238.03        36.91 o                         
  10   0   0       2873.95       2801.75        23.56 o                         
  12   0   0          4.54          9.88         7.20 o                         
  14   0   0       6035.72       6103.28        51.89 o                         
  16   0   0        129.91        168.60        11.45 o                         
  18   0   0        877.14        891.77        20.25 o                         
  20   0   0         14.72         11.23         9.33 o                         
   2   1   0       3866.00       3451.98        17.75 o                         
   4   1   0      12889.45      12875.26        51.44 o                         
   6   1   0      15766.56      15901.19        58.34 o                         
   8   1   0       6702.93       6839.99        29.65 o                         
  10   1   0       4630.23       4414.69        23.27 o                         
  12   1   0       1590.15       1480.36        13.77 o                         
  14   1   0       1442.45       1371.59        14.90 o                         
  16   1   0       2199.91       2046.06        19.91 o                         
  18   1   0        268.45        251.43         9.75 o                         
  20   1   0        121.90        149.48         9.08 o                         
   2   2   0       3959.45       4413.94        26.11 o                         
   4   2   0      27133.90      26773.67       157.96 o                         
   6   2   0       4503.82       4769.04        26.68 o                         
   8   2   0       1700.90       1499.93        12.80 o                         
  10   2   0        141.94        130.22         5.53 o                         
  12   2   0        577.74        649.98        10.87 o                         
  14   2   0        326.22        351.28         9.67 o                         
  16   2   0        374.62        428.26        12.62 o                         
  18   2   0       3213.57       3217.77        28.75 o                         
  20   2   0        170.46        158.38         9.30 o                         
   2   3   0       2522.33       2531.96        18.90 o                         
   4   3   0       1917.30       1890.96        15.94 o                         
   6   3   0       9758.58       9440.13        47.41 o                         
   8   3   0       7599.53       7804.29        39.89 o                         
  10   3   0       1240.71       1174.22        12.49 o                         
  12   3   0        892.70        883.78        12.04 o                         
  14   3   0       1744.32       1689.27        18.79 o                         
  16   3   0       1395.15       1310.21        17.58 o                         
  18   3   0        174.77        145.51         9.04 o                         
  20   3   0        173.47        180.40        10.30 o                         
   0   4   0      53857.18      54795.89       569.56 o                         
   2   4   0       1853.91       2041.54        18.05 o                         
   4   4   0       5862.96       5985.83        35.44 o                         
   6   4   0         36.18         32.61         5.20 o                         
   8   4   0          4.90          6.55         4.67 o                         
  10   4   0        239.30        234.32         7.53 o                         
  12   4   0         38.84         28.54         4.91 o                         
  14   4   0       1865.75       1839.22        18.57 o                         
  16   4   0        270.11        256.90         9.53 o                         
  18   4   0       1132.98       1051.86        20.41 o                         
   2   5   0       1792.53       1728.17        17.52 o                         
   4   5   0       2729.53       2785.31        22.42 o                         
   6   5   0       1755.00       1644.68        19.15 o                         
   8   5   0       1535.28       1580.14        18.68 o                         
  10   5   0       1812.25       1724.87        22.16 o                         
  12   5   0       1224.10       1202.95        18.67 o                         
  14   5   0        663.83        606.60        15.28 o                         
  16   5   0        820.97        783.94        17.49 o                         
   0   6   0      18582.82      18491.25       142.88 o                         
   2   6   0         10.93         15.76         6.55 o                         
   4   6   0       2791.41       2825.64        28.60 o                         
   6   6   0          1.83          2.51         6.56 o                         
   8   6   0         43.01         24.33         8.58 o                         
  10   6   0        463.53        490.95        14.30 o                         
  12   6   0         33.41         22.44         7.97 o                         
  14   6   0        655.89        637.94        18.40 o                         
   2   7   0         45.09         51.29         7.77 o                         
   4   7   0       1319.74       1348.88        21.81 o                         
   6   7   0       2492.81       2442.83        31.45 o                         
   8   7   0       1974.11       1939.27        27.19 o                         
  10   7   0        559.35        558.64        17.83 o                         
  12   7   0         22.31         21.47         6.72 o                         
   0   8   0       3837.88       3613.41        53.10 o                         
   2   8   0        162.49        140.19        10.63 o                         
   4   8   0       1236.76       1269.13        22.65 o                         
   6   8   0         53.20         39.34        10.80 o                         
   8   8   0         54.42         53.15        13.33 o                         
   4   0   1        802.03        825.04         6.76 o                         
   5   0   1       4498.85       4496.51        18.75 o                         
   6   0   1         60.33         63.35         3.53 o                         
   7   0   1         95.11         77.37         3.88 o                         
   8   0   1        807.09        722.98         7.76 o                         
   9   0   1         33.46         14.37         3.69 o                         
  10   0   1       2134.71       2114.52        13.79 o                         
  11   0   1       1383.35       1415.99        12.30 o                         
  12   0   1       4358.51       4232.27        22.71 o                         
  13   0   1        296.98        328.14         8.01 o                         
  14   0   1        320.48        370.91         9.23 o                         
  15   0   1        694.58        692.51        12.35 o                         
  16   0   1       1197.00       1162.80        15.21 o                         
  17   0   1          1.94          8.02         6.19 o                         
  18   0   1         53.20         59.31         7.14 o                         
  19   0   1          2.57         -6.46         6.46 o                         
  20   0   1        103.18        127.95         9.09 o                         
  21   0   1        192.04        194.17        11.44 o                         
   1   1   1       2873.96       3097.87        14.99 o                         
   2   1   1        536.06        540.95         4.54 o                         
   3   1   1        323.85        284.08         3.61 o                         
   4   1   1       4690.19       4530.94        15.66 o                         
   5   1   1        105.75        121.65         2.99 o                         
   6   1   1        264.32        299.77         4.31 o                         
   7   1   1        824.84        750.52         5.79 o                         
   8   1   1        598.24        529.41         5.33 o                         
   9   1   1       4866.30       5255.68        18.01 o                         
  10   1   1       1456.36       1408.76         8.59 o                         
  11   1   1       1207.13       1265.74         8.39 o                         
  12   1   1        127.92        143.06         4.31 o                         
  13   1   1         41.54         40.99         3.88 o                         
  14   1   1       2378.44       2391.08        13.77 o                         
  15   1   1         13.49         11.70         3.94 o                         
  16   1   1          5.58         -0.42         4.00 o                         
  17   1   1         39.24         29.82         4.48 o                         
  18   1   1        770.02        773.70         9.96 o                         
  19   1   1         20.03         30.01         5.05 o                         
  20   1   1         54.56         54.80         5.60 o                         
  21   1   1        118.57        110.96         7.41 o                         
   1   2   1       2408.78       2503.26        12.15 o                         
   2   2   1       1070.66       1099.22         7.62 o                         
   3   2   1      12993.29      12827.52        45.60 o                         
   4   2   1       1043.00        971.74         7.92 o                         
   5   2   1        657.15        702.88         6.58 o                         
   6   2   1       7501.80       7427.22        25.97 o                         
   7   2   1        467.28        543.32         6.02 o                         
   8   2   1       5492.99       5363.48        20.85 o                         
   9   2   1         59.32         75.58         3.63 o                         
  10   2   1        860.48        899.88         7.57 o                         
  11   2   1        790.18        800.75         7.69 o                         
  12   2   1        512.35        499.69         6.92 o                         
  13   2   1        284.81        298.77         5.85 o                         
  14   2   1        257.23        266.28         6.68 o                         
  15   2   1        361.58        365.76         6.90 o                         
  16   2   1        762.56        740.62         9.34 o                         
  17   2   1        137.49        139.81         5.59 o                         
  18   2   1        120.53        128.00         5.87 o                         
  19   2   1        158.38        180.76         6.42 o                         
  20   2   1        585.33        598.09        10.80 o                         
   0   3   1        332.08        284.74         7.79 o                         
   1   3   1          1.40          5.24         3.20 o                         
   2   3   1       1739.80       1873.65        11.71 o                         
   3   3   1        100.25        144.22         4.80 o                         
   4   3   1       6760.16       6681.34        28.62 o                         
   5   3   1        455.40        476.73         7.07 o                         
   6   3   1       3548.85       3568.34        17.34 o                         
   7   3   1        336.85        335.42         6.30 o                         
   8   3   1       3554.94       3509.12        16.52 o                         
   9   3   1        336.93        383.28         5.18 o                         
  10   3   1        186.96        184.48         4.77 o                         
  11   3   1       1159.78       1244.23        10.82 o                         
  12   3   1          5.15          6.66         3.78 o                         
  13   3   1         95.72         99.17         4.83 o                         
  14   3   1        529.10        536.61         8.57 o                         
  15   3   1         30.34         39.03         4.65 o                         
  16   3   1         82.49         80.69         5.36 o                         
  17   3   1        183.51        177.33         6.33 o                         
  18   3   1       1357.22       1372.53        12.97 o                         
  19   3   1         25.75         32.02         5.27 o                         
  20   3   1         86.00         85.58         7.17 o                         
   1   4   1        137.07         95.73         5.43 o                         
   2   4   1       6029.80       5906.80        25.89 o                         
   3   4   1       3139.45       3214.84        17.61 o                         
   4   4   1        107.88         94.61         4.39 o                         
   5   4   1          0.84         -3.88         3.88 o                         
   6   4   1        254.60        265.38         6.27 o                         
   7   4   1        384.98        442.27         7.54 o                         
   8   4   1        838.49        839.77         9.70 o                         
   9   4   1          2.68          8.76         3.91 o                         
  10   4   1        546.54        565.08         8.21 o                         
  11   4   1        227.77        231.14         5.90 o                         
  12   4   1       2109.89       2083.20        14.35 o                         
  13   4   1          3.51          7.78         4.27 o                         
  14   4   1        218.38        232.02         6.31 o                         
  15   4   1        587.15        592.17         9.76 o                         
  16   4   1        699.26        701.20        10.94 o                         
  17   4   1         11.46          7.65         4.84 o                         
  18   4   1         21.05         19.73         5.35 o                         
  19   4   1         40.67         31.33         5.76 o                         
   0   5   1       9768.38       9655.88        58.22 o                         
   1   5   1        692.46        709.90        10.37 o                         
   2   5   1        111.09        113.41         5.29 o                         
   3   5   1        310.02        299.37         6.61 o                         
   4   5   1       1341.56       1324.46        11.58 o                         
   5   5   1        142.30        164.51         5.41 o                         
   6   5   1          6.38         11.74         4.53 o                         
   7   5   1        452.42        469.97         8.37 o                         
   8   5   1         65.15         73.96         5.18 o                         
   9   5   1       1420.78       1438.47        14.05 o                         
  10   5   1        774.66        774.85        10.49 o                         
  11   5   1        862.66        847.77        10.63 o                         
  12   5   1        104.12        100.59         5.34 o                         
  13   5   1         23.96         19.55         4.42 o                         
  14   5   1       1590.55       1548.15        13.92 o                         
  15   5   1         11.89         12.93         4.45 o                         
  16   5   1          1.16          5.38         4.38 o                         
  17   5   1         33.69         39.27         6.00 o                         
   1   6   1         92.40         97.88         6.36 o                         
   2   6   1        809.07        819.14        10.87 o                         
   3   6   1       3199.59       3183.47        21.08 o                         
   4   6   1        506.18        491.93         8.58 o                         
   5   6   1        162.45        163.69         5.89 o                         
   6   6   1        995.93        989.57        16.52 o                         
   7   6   1         88.18         78.28         5.91 o                         
   8   6   1        921.39        893.81        11.50 o                         
   9   6   1         19.32         15.30         4.98 o                         
  10   6   1        465.49        497.42         9.80 o                         
  11   6   1        424.58        422.21        10.59 o                         
  12   6   1        332.68        340.18         9.15 o                         
  13   6   1          4.13          7.06         5.08 o                         
  14   6   1         64.29         57.26         5.74 o                         
  15   6   1        165.17        161.26         7.62 o                         
   0   7   1        548.25        543.11        17.57 o                         
   1   7   1        253.97        263.94         8.08 o                         
   2   7   1         35.42         38.12         5.58 o                         
   3   7   1         13.18         11.16         3.98 o                         
   4   7   1       1150.79       1133.96        13.75 o                         
   5   7   1          0.83         -0.52         4.52 o                         
   6   7   1        385.85        400.35        12.14 o                         
   7   7   1        543.18        536.20        12.11 o                         
   8   7   1        413.25        426.17        10.08 o                         
   9   7   1        141.96        141.99         9.36 o                         
  10   7   1        185.15        194.14        11.05 o                         
  11   7   1        217.73        247.13        11.20 o                         
  12   7   1          2.31          6.63         4.98 o                         
   1   8   1          0.53         -2.79         5.49 o                         
   2   8   1        435.88        451.93        10.37 o                         
   3   8   1        685.68        672.55        14.68 o                         
   4   8   1         82.32         72.61         6.63 o                         
   5   8   1          5.02         -0.33         5.34 o                         
   6   8   1        328.29        322.86        11.07 o                         
   7   8   1        149.23        125.35        12.72 o                         
   8   8   1        323.39        304.43        17.77 o                         
   0   0   2       1743.68       1985.17        18.91 o                         
   1   0   2        701.65        631.92         7.57 o                         
   2   0   2        106.53        125.45         3.61 o                         
   3   0   2       8576.52       8163.30        37.27 o                         
   4   0   2         24.99         31.49         2.87 o                         
   5   0   2       1130.28       1051.15         8.74 o                         
   6   0   2       2926.93       2757.55        15.52 o                         
   7   0   2       1724.32       1668.14        11.85 o                         
   8   0   2       3552.89       3703.34        19.21 o                         
   9   0   2       1647.10       1703.25        12.43 o                         
  10   0   2       6435.39       6267.73        28.58 o                         
  11   0   2       4137.35       4149.48        22.24 o                         
  12   0   2       3521.35       3594.34        20.97 o                         
  13   0   2         85.23         73.49         5.71 o                         
  14   0   2       3512.77       3419.73        22.64 o                         
  15   0   2         82.30         84.25         6.40 o                         
  16   0   2        447.38        473.60        11.30 o                         
  17   0   2        248.83        281.17        10.00 o                         
  18   0   2        125.82        124.98         9.56 o                         
  19   0   2          0.35         10.75         6.78 o                         
  20   0   2         87.41        110.44         9.23 o                         
  21   0   2        178.17        174.89        12.30 o                         
   1   1   2       4678.29       4605.84        19.70 o                         
   3   1   2       2656.75       2660.70        12.64 o                         
   4   1   2         21.50         21.33         2.19 o                         
   5   1   2       1796.08       1809.18         9.04 o                         
   6   1   2        364.26        343.40         4.43 o                         
   7   1   2        739.45        663.24         5.54 o                         
   8   1   2        960.37        970.87         6.64 o                         
   9   1   2        886.15        914.58         6.60 o                         
  10   1   2         76.92         97.28         3.58 o                         
  11   1   2        656.81        700.00         6.72 o                         
  12   1   2       2217.46       2254.68        11.76 o                         
  13   1   2        579.58        628.98        11.85 o                         
  14   1   2         77.91         68.20         4.40 o                         
  15   1   2        855.53        875.13         9.61 o                         
  16   1   2       1365.95       1406.46        12.41 o                         
  17   1   2        305.55        347.51         7.54 o                         
  18   1   2          0.73          0.54         4.36 o                         
  19   1   2        182.28        169.15         6.56 o                         
  20   1   2        978.78        986.41        12.25 o                         
  21   1   2        101.55         88.49         6.79 o                         
   0   2   2      13980.74      14089.13        77.39 o                         
   1   2   2       3275.37       3541.34        19.02 o                         
   2   2   2       1799.94       1578.16        18.09 o                         
   3   2   2         19.18         18.01         3.26 o                         
   4   2   2        399.30        381.72         6.56 o                         
   5   2   2       2334.28       2540.67        13.05 o                         
   6   2   2       7750.60       7629.24        28.59 o                         
   7   2   2       4259.18       4085.13        17.82 o                         
   8   2   2       8390.13       8323.15        29.16 o                         
   9   2   2       1384.52       1343.06         9.40 o                         
  10   2   2       3152.11       3099.60        14.40 o                         
  11   2   2       1407.45       1404.01         9.60 o                         
  12   2   2       2822.89       2829.20        14.27 o                         
  13   2   2          3.68          4.65         3.67 o                         
  14   2   2        935.15        980.07        13.11 o                         
  15   2   2        420.50        424.20         7.46 o                         
  16   2   2         99.08         91.69         5.23 o                         
  17   2   2         14.54         21.00         4.41 o                         
  18   2   2        348.76        365.40         7.99 o                         
  19   2   2         34.26         36.02         4.96 o                         
  20   2   2        223.79        234.00         7.67 o                         
   1   3   2          3.83         16.64         3.78 o                         
   2   3   2       5597.96       5510.67        25.95 o                         
   3   3   2        559.21        513.44         8.76 o                         
   4   3   2       1281.14       1410.32        16.48 o                         
   5   3   2       7542.82       7645.60        31.68 o                         
   6   3   2       2793.47       2855.92        14.66 o                         
   7   3   2        738.97        735.84         7.31 o                         
   8   3   2        511.72        471.42         7.33 o                         
   9   3   2        990.10        997.92         9.36 o                         
  10   3   2         10.37         11.77         3.73 o                         
  11   3   2         81.92         97.62         3.88 o                         
  12   3   2        351.43        365.69         6.54 o                         
  13   3   2         13.21          6.22         3.64 o                         
  14   3   2        327.06        302.55         6.70 o                         
  15   3   2        528.18        532.51         8.48 o                         
  16   3   2       1187.91       1180.33        11.78 o                         
  17   3   2        432.58        447.49         8.30 o                         
  18   3   2         12.91         18.78         4.63 o                         
  19   3   2        451.20        430.04         9.37 o                         
   0   4   2         82.25        106.56         6.83 o                         
   1   4   2       1701.40       1779.54        13.73 o                         
   2   4   2         72.69         68.70         4.39 o                         
   3   4   2        911.92        901.63        11.29 o                         
   4   4   2        177.47        142.96         5.16 o                         
   5   4   2          1.87          1.42         4.25 o                         
   6   4   2       1153.86       1139.26        11.38 o                         
   7   4   2        360.78        339.94         5.72 o                         
   8   4   2       1635.93       1590.66        11.69 o                         
   9   4   2          2.49          1.19         3.37 o                         
  10   4   2       2723.76       2771.15        16.62 o                         
  11   4   2       2116.41       2057.00        15.19 o                         
  12   4   2       1635.07       1610.24        13.22 o                         
  13   4   2         38.27         53.78         5.15 o                         
  14   4   2       1463.88       1463.74        13.28 o                         
  15   4   2        204.89        198.68         6.69 o                         
  16   4   2        207.27        220.30         6.91 o                         
  17   4   2         22.63         23.53         5.14 o                         
  18   4   2         75.18         79.23         7.30 o                         
   1   5   2       2038.38       2005.12        15.37 o                         
   2   5   2       6771.87       6907.48        34.60 o                         
   3   5   2        420.08        446.59        14.26 o                         
   4   5   2        207.11        212.33         6.67 o                         
   5   5   2        166.57        180.72         7.01 o                         
   6   5   2         23.38         27.57         5.22 o                         
   7   5   2        209.95        211.84         7.82 o                         
   8   5   2         86.57         79.17         6.04 o                         
   9   5   2        184.24        195.99         6.87 o                         
  10   5   2         81.89         85.45         4.55 o                         
  11   5   2        155.37        167.06         6.42 o                         
  12   5   2       1251.01       1189.31        13.85 o                         
  13   5   2        408.90        388.35         8.30 o                         
  14   5   2         11.44         25.06         4.84 o                         
  15   5   2        525.77        530.44         9.38 o                         
  16   5   2        693.81        699.03        10.63 o                         
  17   5   2         58.01         54.81         5.73 o                         
   0   6   2        513.22        505.05        13.37 o                         
   1   6   2          6.00          4.82         6.09 o                         
   2   6   2        195.37        218.14         8.84 o                         
   3   6   2        490.21        516.19         9.45 o                         
   4   6   2        122.02        118.10         6.46 o                         
   5   6   2          0.35          7.75         5.04 o                         
   6   6   2       1288.95       1313.50        17.84 o                         
   7   6   2       1290.55       1247.79        16.09 o                         
   8   6   2       1504.57       1445.51        16.42 o                         
   9   6   2         13.07         -1.48         4.76 o                         
  10   6   2       1006.03        996.68        14.70 o                         
  11   6   2        449.89        455.08        10.42 o                         
  12   6   2        860.28        859.53        13.83 o                         
  13   6   2          0.84          2.66         5.78 o                         
  14   6   2        346.61        349.13        12.96 o                         
  15   6   2         30.64         22.28         5.68 o                         
   1   7   2         66.42         63.59         6.00 o                         
   2   7   2       1199.53       1251.43        15.11 o                         
   3   7   2        718.97        704.95        12.62 o                         
   4   7   2         22.72         33.71         6.81 o                         
   5   7   2        376.62        383.61         9.20 o                         
   6   7   2        382.77        407.74        11.34 o                         
   7   7   2         45.72         26.44         7.82 o                         
   8   7   2         62.80         55.85         6.35 o                         
   9   7   2        113.81        114.86         7.99 o                         
  10   7   2          0.68          2.57         6.02 o                         
  11   7   2        168.56        176.62        10.39 o                         
  12   7   2         95.89         67.16         9.44 o                         
   0   8   2        136.19        105.22        11.79 o                         
   1   8   2        125.20        121.31         8.42 o                         
   2   8   2         65.24         68.01         7.46 o                         
   3   8   2         68.42         62.32         7.32 o                         
   4   8   2         44.29         28.67         7.87 o                         
   5   8   2         10.84         12.46         5.98 o                         
   6   8   2        447.21        482.15        17.93 o                         
   7   8   2        219.95        219.00        12.80 o                         
   8   8   2        527.16        518.62        16.96 o                         
   1   0   3       2902.91       2874.37        21.60 o                         
   2   0   3      13465.79      13315.82        69.16 o                         
   3   0   3        446.45        392.39         8.18 o                         
   4   0   3       7376.21       6990.56        35.16 o                         
   5   0   3       1484.47       1404.22        11.65 o                         
   6   0   3         27.74         16.70         3.80 o                         
   7   0   3         38.66         41.23         3.85 o                         
   8   0   3        367.38        369.90         7.11 o                         
   9   0   3       5190.18       5110.80        26.93 o                         
  10   0   3       2034.67       2051.38        15.61 o                         
  11   0   3         14.67         10.84         4.27 o                         
  12   0   3       1529.06       1582.15        15.01 o                         
  13   0   3       3854.05       3842.62        24.28 o                         
  14   0   3         92.41         82.58         6.61 o                         
  15   0   3        196.67        192.23         8.14 o                         
  16   0   3        903.91        953.54        14.84 o                         
  17   0   3          8.25         11.11         6.34 o                         
  18   0   3        152.82        191.40        11.35 o                         
  19   0   3        116.70        128.27        10.46 o                         
  20   0   3        215.29        211.11        12.34 o                         
   0   1   3         74.05         96.19         4.29 o                         
   1   1   3       1735.83       1606.81         9.59 o                         
   2   1   3         88.32         85.90         3.17 o                         
   3   1   3       4248.92       4079.29        19.00 o                         
   4   1   3         21.03         36.64         2.60 o                         
   5   1   3         18.19          9.16         2.44 o                         
   6   1   3       1841.60       1726.51         8.98 o                         
   7   1   3       2541.95       2542.17        11.97 o                         
   8   1   3       1080.89       1074.98         7.39 o                         
   9   1   3        352.76        364.85         5.41 o                         
  10   1   3       2059.60       1974.24        10.75 o                         
  11   1   3       2001.23       1988.70        11.35 o                         
  12   1   3       1477.75       1562.86        13.48 o                         
  13   1   3       3006.56       2957.34        15.43 o                         
  14   1   3        261.26        242.84         6.23 o                         
  15   1   3        177.08        214.49         8.44 o                         
  16   1   3        158.04        150.59         6.34 o                         
  17   1   3        749.52        745.16        10.40 o                         
  18   1   3         47.43         37.13         5.50 o                         
  19   1   3        273.97        279.62         7.88 o                         
  20   1   3         61.59         60.80         6.76 o                         
   1   2   3       1427.34       1436.77        10.07 o                         
   2   2   3        241.15        202.55         4.89 o                         
   3   2   3        557.70        599.12         6.97 o                         
   4   2   3       6855.06       7240.20        28.83 o                         
   5   2   3       8630.84       8615.04        34.89 o                         
   6   2   3       3613.70       3555.93        19.15 o                         
   7   2   3        116.72        141.02         4.22 o                         
   8   2   3         43.02         32.97         3.08 o                         
   9   2   3       6516.94       6446.52        25.84 o                         
  10   2   3        339.86        323.63         5.09 o                         
  11   2   3        113.80        108.18         4.78 o                         
  12   2   3         24.42         19.94         3.76 o                         
  13   2   3        759.42        745.95         8.55 o                         
  14   2   3        347.02        339.46         7.65 o                         
  15   2   3         15.99         23.16         4.68 o                         
  16   2   3        817.48        838.84        11.00 o                         
  17   2   3        273.44        288.94         7.28 o                         
  18   2   3         33.85         27.34         5.07 o                         
  19   2   3        520.56        544.05        10.76 o                         
  20   2   3        623.91        611.55        12.53 o                         
   0   3   3        968.17        985.68        13.52 o                         
   1   3   3       2801.48       2610.95        16.55 o                         
   2   3   3         97.39         98.12         4.71 o                         
   3   3   3       1322.59       1252.90        10.93 o                         
   4   3   3         39.79         50.75         5.46 o                         
   5   3   3       1214.27       1270.23        10.18 o                         
   6   3   3        544.80        515.19         7.49 o                         
   7   3   3       2274.57       2236.61        13.71 o                         
   8   3   3        476.03        481.38         7.97 o                         
   9   3   3       1134.61       1118.92        10.57 o                         
  10   3   3       1914.54       1879.98        13.14 o                         
  11   3   3        627.36        623.71         8.44 o                         
  12   3   3       1417.77       1408.18        11.73 o                         
  13   3   3       2029.98       2068.02        14.64 o                         
  14   3   3        271.55        265.60         7.12 o                         
  15   3   3        271.41        304.44         7.49 o                         
  16   3   3         74.38         76.59         5.40 o                         
  17   3   3        536.70        531.38        10.07 o                         
  18   3   3          5.66          9.13         5.07 o                         
  19   3   3        333.20        331.77         9.83 o                         
   1   4   3        441.72        458.10        13.34 o                         
   2   4   3       1671.74       1618.77        13.71 o                         
   3   4   3        114.42        137.62         5.83 o                         
   4   4   3         29.89         46.69         4.31 o                         
   5   4   3       2512.78       2582.55        17.26 o                         
   6   4   3       1077.05       1090.09        11.11 o                         
   7   4   3         30.49         38.62         5.02 o                         
   8   4   3         23.60         30.82         4.50 o                         
   9   4   3       3298.94       3326.58        20.24 o                         
  10   4   3        130.87        135.69         6.87 o                         
  11   4   3          2.02          4.44         4.77 o                         
  12   4   3        108.50        113.00         5.76 o                         
  13   4   3       1356.67       1329.78        13.94 o                         
  14   4   3         32.98         26.79         5.27 o                         
  15   4   3         53.52         45.05         5.40 o                         
  16   4   3        671.50        664.70         9.79 o                         
  17   4   3         12.23          2.09         4.98 o                         
  18   4   3         22.37         22.36         5.74 o                         
   0   5   3         75.50         97.53        12.98 o                         
   1   5   3       1378.80       1344.50        15.36 o                         
   2   5   3          3.76          4.49         5.80 o                         
   3   5   3       1758.70       1700.25        16.96 o                         
   4   5   3         84.67         94.36         5.84 o                         
   5   5   3         56.85         64.76         6.27 o                         
   6   5   3        514.17        502.66         9.87 o                         
   7   5   3        262.28        264.86         8.68 o                         
   8   5   3        210.35        195.03         6.73 o                         
   9   5   3          3.57         -0.36         5.03 o                         
  10   5   3        994.70        973.09        13.17 o                         
  11   5   3        952.86        911.87        13.02 o                         
  12   5   3        441.51        474.31        10.40 o                         
  13   5   3       1587.79       1583.95        15.41 o                         
  14   5   3        128.67        135.82         6.54 o                         
  15   5   3         68.61         64.18         5.78 o                         
  16   5   3        184.01        201.58         8.60 o                         
  17   5   3        420.61        423.87        12.41 o                         
   1   6   3         68.38         70.71         7.26 o                         
   2   6   3       1327.05       1306.94        16.03 o                         
   3   6   3         29.82         24.96         6.46 o                         
   4   6   3         30.84         36.67         6.34 o                         
   5   6   3       1262.95       1287.89        17.76 o                         
   6   6   3         80.24         88.38         8.65 o                         
   7   6   3         62.10         73.68         7.05 o                         
   8   6   3         19.28         29.32         6.53 o                         
   9   6   3       1585.96       1572.65        18.38 o                         
  10   6   3         45.71         29.78         5.95 o                         
  11   6   3         46.92         49.53         6.83 o                         
  12   6   3        161.32        155.62         7.78 o                         
  13   6   3        563.13        580.44        14.85 o                         
  14   6   3          0.99         10.30         6.08 o                         
  15   6   3          1.01          7.22         5.96 o                         
   0   7   3         16.29          1.51         9.18 o                         
   1   7   3        452.81        466.18        12.42 o                         
   2   7   3        289.80        277.88        10.63 o                         
   3   7   3        283.87        304.27         9.57 o                         
   4   7   3          1.86          6.67         5.60 o                         
   5   7   3        413.28        425.40        12.14 o                         
   6   7   3        510.38        490.87        13.55 o                         
   7   7   3        589.82        583.37        13.85 o                         
   8   7   3        485.41        483.46        12.03 o                         
   9   7   3        146.13        152.54         8.46 o                         
  10   7   3        158.98        148.89         8.65 o                         
  11   7   3         98.38         73.45         7.70 o                         
  12   7   3        352.83        345.46        13.01 o                         
   1   8   3         10.30         -2.14         5.53 o                         
   2   8   3        199.02        183.33         9.44 o                         
   3   8   3          3.74         -3.38         5.87 o                         
   4   8   3        102.21         90.66        10.08 o                         
   5   8   3        760.36        752.78        19.27 o                         
   6   8   3        220.66        246.61        13.39 o                         
   7   8   3         36.95         24.10         7.23 o                         
   0   0   4       2004.29       1946.37        22.94 o                         
   1   0   4       9601.48       9561.06        54.54 o                         
   2   0   4       6031.75       5739.28        40.53 o                         
   3   0   4       8224.61       7873.64        46.04 o                         
   4   0   4      14825.95      14834.96        73.59 o                         
   5   0   4       1454.52       1581.29        14.46 o                         
   6   0   4         37.00         60.26         4.65 o                         
   7   0   4       1881.97       1921.01        14.91 o                         
   8   0   4          2.71         11.00         3.95 o                         
   9   0   4        106.42        102.64         5.91 o                         
  10   0   4         82.57         91.61         4.67 o                         
  11   0   4       4911.47       4797.23        28.95 o                         
  12   0   4       2081.98       2008.38        16.86 o                         
  13   0   4       4315.34       4381.04        29.16 o                         
  14   0   4          0.93          5.14         7.06 o                         
  15   0   4        718.33        705.98        13.08 o                         
  16   0   4          1.82         19.48         8.17 o                         
  17   0   4        954.17        967.40        18.14 o                         
  18   0   4        398.72        393.79        12.62 o                         
  19   0   4        190.48        190.49        10.90 o                         
  20   0   4          6.27          2.27        10.59 o                         
   1   1   4       1704.28       1621.08        12.24 o                         
   2   1   4        105.49        122.97         4.50 o                         
   3   1   4       1060.33       1258.30         9.97 o                         
   4   1   4       1351.61       1521.95         9.56 o                         
   5   1   4       9790.58       9704.35        36.59 o                         
   6   1   4        344.70        394.55         5.44 o                         
   7   1   4         99.12         95.70         3.28 o                         
   8   1   4        632.95        632.24         5.86 o                         
   9   1   4       9791.57       9678.68        31.50 o                         
  10   1   4       1474.21       1413.52         8.71 o                         
  11   1   4        122.05        112.51         4.06 o                         
  12   1   4       1944.39       1902.73        11.63 o                         
  13   1   4       2711.81       2709.01        16.67 o                         
  14   1   4         88.12         93.19         5.05 o                         
  15   1   4        196.16        191.32         6.98 o                         
  16   1   4         28.31         15.46         4.97 o                         
  17   1   4         92.57         95.22         7.03 o                         
  18   1   4          4.16         11.21         4.87 o                         
  19   1   4        526.99        564.47        10.36 o                         
  20   1   4         48.05         54.91         6.53 o                         
   0   2   4       5473.65       5129.27        36.50 o                         
   1   2   4       1535.69       1356.56        12.28 o                         
   2   2   4        456.16        437.99         9.02 o                         
   3   2   4       6363.97       6255.10        29.60 o                         
   4   2   4       3182.52       3322.62        20.98 o                         
   5   2   4       2147.08       2169.64        13.06 o                         
   6   2   4          4.67         18.83         3.49 o                         
   7   2   4       7344.27       7359.89        30.81 o                         
   8   2   4        290.89        304.33         6.07 o                         
   9   2   4         13.48         14.32         3.64 o                         
  10   2   4        155.54        165.57         4.69 o                         
  11   2   4       1243.58       1237.72        10.30 o                         
  12   2   4        362.69        348.20         6.59 o                         
  13   2   4       2927.75       2954.66        16.84 o                         
  14   2   4         90.74         96.09         4.40 o                         
  15   2   4        423.95        434.04         8.02 o                         
  16   2   4        611.17        563.14         9.01 o                         
  17   2   4       1320.63       1333.60        15.13 o                         
  18   2   4        107.93        117.99         6.09 o                         
  19   2   4        474.62        455.16        10.61 o                         
   1   3   4        837.35        820.40         8.58 o                         
   2   3   4        813.34        849.09         7.94 o                         
   3   3   4       2404.52       2518.55        14.58 o                         
   4   3   4       1818.51       1799.80        13.65 o                         
   5   3   4       4057.80       4021.77        20.48 o                         
   6   3   4       1115.62       1109.64        10.28 o                         
   7   3   4        457.48        451.77         8.46 o                         
   8   3   4         45.52         50.22         4.39 o                         
   9   3   4       7045.56       6948.28        30.73 o                         
  10   3   4       4136.60       4120.37        21.91 o                         
  11   3   4        356.20        391.85         8.24 o                         
  12   3   4        424.66        439.62         8.67 o                         
  13   3   4       2195.69       2144.54        16.61 o                         
  14   3   4         71.01         72.83         5.37 o                         
  15   3   4         16.27         16.10         4.32 o                         
  16   3   4         30.14         35.71         5.40 o                         
  17   3   4        114.84        127.75         6.19 o                         
  18   3   4        126.28        145.29         7.10 o                         
  19   3   4        412.95        468.40        11.52 o                         
   0   4   4       2354.97       2298.91        21.29 o                         
   1   4   4       1623.24       1501.13        11.96 o                         
   2   4   4       1324.06       1324.55        11.70 o                         
   3   4   4       3827.14       3769.79        21.30 o                         
   4   4   4       3406.09       3418.60        20.41 o                         
   5   4   4        593.13        603.22         7.49 o                         
   6   4   4         96.91         95.19         4.26 o                         
   7   4   4       1910.66       1931.02        14.30 o                         
   8   4   4         67.46         63.59         4.68 o                         
   9   4   4         12.87          9.08         5.15 o                         
  10   4   4         77.04         80.33         5.89 o                         
  11   4   4       1439.00       1410.99        14.94 o                         
  12   4   4        820.90        792.84        11.48 o                         
  13   4   4       2242.32       2291.62        18.55 o                         
  14   4   4         57.77         56.78         5.96 o                         
  15   4   4        258.40        286.97         7.88 o                         
  16   4   4          1.81          2.25         5.08 o                         
  17   4   4        832.96        806.53        11.98 o                         
  18   4   4        166.35        164.12         8.40 o                         
   1   5   4        687.63        684.43        12.40 o                         
   2   5   4         45.99         32.65         5.95 o                         
   3   5   4         18.94         20.92         5.14 o                         
   4   5   4        705.81        698.18        10.50 o                         
   5   5   4       2955.60       2906.40        23.11 o                         
   6   5   4        143.77        140.92         6.20 o                         
   7   5   4         41.26         47.11         4.39 o                         
   8   5   4        580.06        585.65        10.28 o                         
   9   5   4       3527.03       3521.21        22.85 o                         
  10   5   4        175.78        179.09         7.23 o                         
  11   5   4         19.70         18.10         5.33 o                         
  12   5   4        831.54        809.28        13.48 o                         
  13   5   4       1228.69       1194.17        13.97 o                         
  14   5   4        112.49        125.63         6.67 o                         
  15   5   4         95.53         97.14         7.74 o                         
  16   5   4         18.26         22.40         6.51 o                         
   0   6   4        298.88        338.16        14.88 o                         
   1   6   4       1441.14       1418.17        17.59 o                         
   2   6   4          4.74         18.05         6.80 o                         
   3   6   4        952.75        957.62        15.42 o                         
   4   6   4        945.00        966.03        15.66 o                         
   5   6   4        640.45        604.59        13.06 o                         
   6   6   4         20.63         16.89         6.12 o                         
   7   6   4        627.80        641.53        13.43 o                         
   8   6   4         81.55         81.00         7.65 o                         
   9   6   4         76.34         63.11         6.51 o                         
  10   6   4         17.22         23.43         5.11 o                         
  11   6   4        701.95        700.19        13.99 o                         
  12   6   4        183.79        165.56         8.56 o                         
  13   6   4       1045.48       1000.41        16.71 o                         
  14   6   4          4.84         11.32         6.14 o                         
   1   7   4         60.98         65.91         7.66 o                         
   2   7   4         14.95          9.57         6.58 o                         
   3   7   4         88.54         99.99         7.85 o                         
   4   7   4        167.53        157.81         8.87 o                         
   5   7   4       1494.33       1471.53        19.64 o                         
   6   7   4         43.93         35.31         6.93 o                         
   7   7   4         48.37         58.31         8.49 o                         
   8   7   4         29.28         16.05         7.30 o                         
   9   7   4       1655.12       1578.92        20.47 o                         
  10   7   4        825.27        832.35        18.36 o                         
  11   7   4         37.74         40.00         8.17 o                         
   0   8   4        397.89        421.06        16.79 o                         
   1   8   4        257.81        257.54        10.47 o                         
   2   8   4         28.96         18.12         7.47 o                         
   3   8   4        501.51        485.52        14.50 o                         
   4   8   4        349.07        336.98        14.84 o                         
   5   8   4        207.59        209.63        11.04 o                         
   6   8   4         18.34         17.53         9.56 o                         
   1   0   5       4570.39       4437.72        32.27 o                         
   2   0   5        513.30        533.72        18.76 o                         
   3   0   5         72.89         30.99         5.93 o                         
   4   0   5       3556.19       3938.13        26.47 o                         
   5   0   5       7569.79       7042.46        39.57 o                         
   6   0   5        387.77        439.34         9.37 o                         
   7   0   5        792.71        776.67        11.36 o                         
   8   0   5       1416.44       1404.26        14.09 o                         
   9   0   5       1297.51       1308.24        16.16 o                         
  10   0   5         59.62         55.18         5.95 o                         
  11   0   5        107.95        119.77         7.39 o                         
  12   0   5        715.00        744.45        13.51 o                         
  13   0   5        194.46        208.48         9.97 o                         
  14   0   5        109.02         96.86         8.67 o                         
  15   0   5       1045.47       1016.95        20.15 o                         
  16   0   5        239.94        257.88        11.73 o                         
  17   0   5        424.27        434.37        16.92 o                         
  18   0   5         35.79         33.99         7.87 o                         
  19   0   5        406.14        372.95        15.25 o                         
   0   1   5       1326.34       1363.76        15.91 o                         
   1   1   5       4872.57       5074.43        24.51 o                         
   2   1   5       2231.65       2386.86        17.61 o                         
   3   1   5       2091.30       2166.47        14.68 o                         
   4   1   5       3540.62       3835.87        19.21 o                         
   5   1   5        483.73        463.59         6.77 o                         
   6   1   5        645.21        618.04         6.32 o                         
   7   1   5       1864.19       1782.04        11.36 o                         
   8   1   5        173.45        174.14         5.13 o                         
   9   1   5        196.84        202.19         5.15 o                         
  10   1   5         59.30         79.48         4.95 o                         
  11   1   5       1728.39       1703.27        12.50 o                         
  12   1   5       1577.37       1574.16        12.82 o                         
  13   1   5        203.22        205.18         6.53 o                         
  14   1   5          0.67          0.60         4.52 o                         
  15   1   5       1328.45       1262.33        13.41 o                         
  16   1   5        122.39        122.61         6.19 o                         
  17   1   5        251.55        267.62         7.61 o                         
  18   1   5        107.36        120.50         6.53 o                         
  19   1   5          6.78          9.55         6.60 o                         
   1   2   5       8460.09       8275.54        36.36 o                         
   2   2   5       1357.85       1381.08        13.30 o                         
   3   2   5        920.43        890.79        12.10 o                         
   4   2   5       1431.82       1282.11        13.93 o                         
   5   2   5       1919.95       1793.43        12.70 o                         
   6   2   5          0.12          0.09         3.49 o                         
   7   2   5        261.46        288.12         5.88 o                         
   8   2   5          5.80          7.70         3.45 o                         
   9   2   5        675.95        651.73         7.86 o                         
  10   2   5       3958.33       4013.53        26.95 o                         
  11   2   5        346.37        365.24         6.33 o                         
  12   2   5        377.22        390.76         6.71 o                         
  13   2   5        648.53        636.79         8.29 o                         
  14   2   5         39.06         39.10         4.45 o                         
  15   2   5        950.02        897.13        10.61 o                         
  16   2   5        426.78        437.56         8.72 o                         
  17   2   5        416.87        427.69         9.32 o                         
  18   2   5        129.18        147.79         7.05 o                         
  19   2   5        217.47        200.83         9.42 o                         
   0   3   5        679.94        675.69        13.72 o                         
   1   3   5        371.81        364.64         7.70 o                         
   2   3   5         13.09         19.20         4.78 o                         
   3   3   5       3133.37       3197.88        20.91 o                         
   4   3   5       1120.44       1227.70         9.86 o                         
   5   3   5          9.70         12.53         3.44 o                         
   6   3   5        330.84        315.06         6.77 o                         
   7   3   5       4065.01       4038.87        20.53 o                         
   8   3   5         29.53         41.48         3.97 o                         
   9   3   5        149.96        154.76         5.24 o                         
  10   3   5        510.45        506.27         8.87 o                         
  11   3   5        821.34        815.82        10.22 o                         
  12   3   5        945.65        948.67        11.26 o                         
  13   3   5        195.90        200.26         7.08 o                         
  14   3   5         25.08         32.48         4.68 o                         
  15   3   5        521.16        511.67         9.47 o                         
  16   3   5        526.73        494.83         9.57 o                         
  17   3   5        482.40        485.08        10.56 o                         
  18   3   5         84.07         81.63         6.26 o                         
   1   4   5       3825.68       3878.49        20.10 o                         
   2   4   5        378.34        374.97         8.25 o                         
   3   4   5        868.35        881.83        10.59 o                         
   4   4   5        203.02        223.93         6.74 o                         
   5   4   5       1239.94       1200.81        11.02 o                         
   6   4   5         91.47         87.72         4.43 o                         
   7   4   5        137.35        157.40         6.46 o                         
   8   4   5        501.26        503.53         9.99 o                         
   9   4   5        533.66        523.76        10.04 o                         
  10   4   5        324.86        342.33         8.30 o                         
  11   4   5        279.54        296.59         7.95 o                         
  12   4   5        299.07        325.48         8.61 o                         
  13   4   5        438.32        425.96         9.27 o                         
  14   4   5         20.56         18.01         5.15 o                         
  15   4   5        506.83        508.67        10.36 o                         
  16   4   5        210.92        230.12         7.94 o                         
  17   4   5        287.89        286.71         9.61 o                         
   0   5   5        469.23        485.46        12.35 o                         
   1   5   5       1299.82       1237.14        13.69 o                         
   2   5   5       1653.69       1640.31        12.51 o                         
   3   5   5        892.19        947.04        10.72 o                         
   4   5   5       1299.74       1350.52        12.35 o                         
   5   5   5        111.87        119.13         4.50 o                         
   6   5   5        390.71        383.20         9.27 o                         
   7   5   5       1011.92       1070.10        14.18 o                         
   8   5   5        295.41        289.54         8.97 o                         
   9   5   5        142.71        142.50         7.24 o                         
  10   5   5          4.31          2.78         5.81 o                         
  11   5   5        767.42        760.48        12.80 o                         
  12   5   5        909.64        884.20        13.41 o                         
  13   5   5         93.60        102.24         6.87 o                         
  14   5   5          0.42          8.98         6.60 o                         
  15   5   5        647.00        631.41        12.82 o                         
   1   6   5       1204.72       1227.63        16.16 o                         
   2   6   5        269.39        264.77         9.23 o                         
   3   6   5         72.57         72.26         6.75 o                         
   4   6   5         48.19         43.91         5.69 o                         
   5   6   5       1304.42       1278.70        17.16 o                         
   6   6   5          6.25          2.99         5.54 o                         
   7   6   5        197.10        200.09         9.04 o                         
   8   6   5        100.70         99.59        12.72 o                         
   9   6   5        315.21        321.25        10.13 o                         
  10   6   5        507.72        508.41        13.17 o                         
  11   6   5         18.40         18.76         6.53 o                         
  12   6   5        151.21        129.99         8.79 o                         
  13   6   5         77.51         74.88         7.15 o                         
   0   7   5        184.56        190.93        16.65 o                         
   1   7   5        360.26        370.77        11.13 o                         
   2   7   5          0.04         -1.12         6.32 o                         
   3   7   5        516.67        509.85        12.77 o                         
   4   7   5        136.06        124.66         8.41 o                         
   5   7   5          7.73          8.08         6.25 o                         
   6   7   5         82.07         83.24         8.58 o                         
   7   7   5        537.67        544.77        14.09 o                         
   8   7   5          2.24         -1.18         7.52 o                         
   9   7   5         14.06         19.84         7.42 o                         
  10   7   5        113.72        128.59        11.58 o                         
   1   8   5        738.65        766.65        17.80 o                         
   2   8   5        136.15        150.27        11.25 o                         
   3   8   5        186.28        201.72        11.90 o                         
   4   8   5         42.91         33.07         8.87 o                         
   0   0   6        311.51        251.94        15.48 o                         
   1   0   6       1830.94       1878.12        21.49 o                         
   2   0   6       4099.51       3975.76        30.78 o                         
   3   0   6       2311.07       2341.18        21.83 o                         
   4   0   6       2410.61       2488.35        25.70 o                         
   5   0   6        558.49        499.73         9.82 o                         
   6   0   6       1291.61       1341.71        14.88 o                         
   7   0   6       5354.24       5294.10        35.10 o                         
   8   0   6       2386.54       2366.96        19.76 o                         
   9   0   6        509.22        543.61        14.13 o                         
  10   0   6        542.62        517.92        11.99 o                         
  11   0   6       1451.83       1497.76        17.83 o                         
  12   0   6         33.46         25.42         6.92 o                         
  13   0   6        365.89        368.49        14.46 o                         
  14   0   6         94.39         83.74        10.08 o                         
  15   0   6       1501.39       1483.18        21.65 o                         
  16   0   6        594.90        534.26        15.42 o                         
  17   0   6         74.37         66.71         8.57 o                         
  18   0   6        263.84        270.25        13.28 o                         
  19   0   6         22.71         29.97         9.94 o                         
   1   1   6       6486.92       6638.73        30.60 o                         
   2   1   6        836.93        879.15        12.25 o                         
   3   1   6       2810.24       2759.01        17.54 o                         
   4   1   6         91.79        100.85         4.43 o                         
   5   1   6       2201.65       2015.58        14.47 o                         
   6   1   6        164.64        169.03         5.35 o                         
   7   1   6        394.55        448.01         5.92 o                         
   8   1   6        265.48        255.83         6.60 o                         
   9   1   6        485.23        464.47         7.49 o                         
  10   1   6       1252.86       1223.79        11.18 o                         
  11   1   6        345.50        347.84         7.44 o                         
  12   1   6        961.60        912.69        10.61 o                         
  13   1   6        578.85        567.12         9.90 o                         
  14   1   6         52.15         31.19         5.55 o                         
  15   1   6       1254.84       1225.75        13.23 o                         
  16   1   6         36.33         30.26         5.70 o                         
  17   1   6        593.87        603.97        10.87 o                         
  18   1   6         72.37         77.29         7.60 o                         
  19   1   6        619.37        599.92        14.95 o                         
   0   2   6       4101.55       4026.11        30.61 o                         
   1   2   6        402.83        426.92         7.87 o                         
   2   2   6        784.46        818.62         9.47 o                         
   3   2   6       5174.45       5093.23        26.41 o                         
   4   2   6       3803.98       3883.51        21.26 o                         
   5   2   6        336.33        360.77         6.98 o                         
   6   2   6          0.60         -3.73         3.73 o                         
   7   2   6       3555.01       3556.01        19.84 o                         
   8   2   6         71.33         71.52         4.95 o                         
   9   2   6        321.21        311.55         6.70 o                         
  10   2   6        294.03        287.29         6.86 o                         
  11   2   6       1952.88       2018.97        14.53 o                         
  12   2   6        228.27        222.11         6.12 o                         
  13   2   6        201.54        219.06         7.44 o                         
  14   2   6        222.12        245.10         8.57 o                         
  15   2   6        705.46        730.43        12.18 o                         
  16   2   6         66.26         79.10         6.65 o                         
  17   2   6        286.14        280.89         9.20 o                         
  18   2   6        159.91        175.02         9.88 o                         
   1   3   6       7351.30       7335.51        39.71 o                         
   2   3   6        190.79        196.67         6.98 o                         
   3   3   6       2113.63       2031.80        16.26 o                         
   4   3   6         60.51         54.76         5.06 o                         
   5   3   6        328.10        290.58         5.84 o                         
   6   3   6        687.07        642.60         9.06 o                         
   7   3   6        366.07        419.72         7.44 o                         
   8   3   6        424.39        440.51         7.40 o                         
   9   3   6        122.81        112.71         5.72 o                         
  10   3   6        441.94        434.71         8.66 o                         
  11   3   6        347.34        346.15         7.84 o                         
  12   3   6        434.51        414.16         8.61 o                         
  13   3   6        784.52        780.85        10.87 o                         
  14   3   6         35.62         30.44         4.48 o                         
  15   3   6       1418.31       1403.91        15.06 o                         
  16   3   6         62.86         66.99         5.26 o                         
  17   3   6        412.03        442.84        12.46 o                         
   0   4   6       1335.42       1356.88        17.73 o                         
   1   4   6        136.34        149.22         5.83 o                         
   2   4   6        206.07        199.90         6.12 o                         
   3   4   6       1732.50       1763.38        15.41 o                         
   4   4   6        906.86        912.24        11.24 o                         
   5   4   6          0.36          4.16         4.18 o                         
   6   4   6        129.40        147.50         6.64 o                         
   7   4   6       3582.21       3540.34        23.83 o                         
   8   4   6        166.40        182.65         7.67 o                         
   9   4   6          5.52         13.03         4.87 o                         
  10   4   6          0.94          3.50         5.12 o                         
  11   4   6        847.47        833.87        12.67 o                         
  12   4   6          2.93         -1.95         5.24 o                         
  13   4   6        291.11        297.76         8.44 o                         
  14   4   6        109.47        114.61         6.83 o                         
  15   4   6        553.42        561.21        11.86 o                         
  16   4   6         75.93         75.71         6.67 o                         
   1   5   6       1624.88       1632.50        12.79 o                         
   2   5   6        128.92        111.83         5.46 o                         
   3   5   6       1575.43       1573.12        14.01 o                         
   4   5   6        104.48        119.55         5.87 o                         
   5   5   6        703.90        698.32         9.42 o                         
   6   5   6         53.89         60.24         4.60 o                         
   7   5   6        156.25        182.16         7.60 o                         
   8   5   6         58.98         66.83         6.54 o                         
   9   5   6        140.28        131.41         7.18 o                         
  10   5   6        853.80        825.39        13.45 o                         
  11   5   6        209.82        183.73         7.34 o                         
  12   5   6        320.09        314.45         9.82 o                         
  13   5   6        163.84        158.10        10.31 o                         
  14   5   6          1.82         -0.10         5.45 o                         
  15   5   6        435.87        452.03        12.97 o                         
   0   6   6        133.61        168.06        10.83 o                         
   1   6   6        235.66        247.70         8.95 o                         
   2   6   6         40.47         31.78         4.91 o                         
   3   6   6        787.36        797.05        13.70 o                         
   4   6   6        708.46        713.01        13.34 o                         
   5   6   6          3.53          8.54         3.84 o                         
   6   6   6         86.90         82.24         6.78 o                         
   7   6   6        966.15        964.75        16.79 o                         
   8   6   6        140.35        134.17         6.65 o                         
   9   6   6         17.43         23.84         5.29 o                         
  10   6   6          8.20          7.97         5.84 o                         
  11   6   6        587.71        617.59        14.21 o                         
  12   6   6         75.11         87.53         8.47 o                         
   1   7   6       1320.85       1343.79        17.96 o                         
   2   7   6        116.21        106.89         6.58 o                         
   3   7   6        285.10        323.15        10.20 o                         
   4   7   6        109.37        103.08         8.09 o                         
   5   7   6        139.37        139.73         8.69 o                         
   6   7   6         53.84         48.07         7.67 o                         
   7   7   6        156.82        167.26         9.17 o                         
   8   7   6        155.24        152.25         9.90 o                         
   9   7   6         25.16         30.83         7.29 o                         
   1   0   7        146.53        161.58         8.84 o                         
   2   0   7         10.50          8.38         6.63 o                         
   3   0   7       2466.32       2540.91        25.46 o                         
   4   0   7       1305.67       1378.39        18.60 o                         
   5   0   7        866.41        884.14        13.33 o                         
   6   0   7       1410.76       1335.30        15.86 o                         
   7   0   7        261.57        272.86         8.92 o                         
   8   0   7       1473.59       1504.56        16.61 o                         
   9   0   7       1703.59       1685.16        17.69 o                         
  10   0   7       2073.24       2046.26        21.76 o                         
  11   0   7        213.01        241.12         9.50 o                         
  12   0   7        683.61        717.07        14.07 o                         
  13   0   7        796.38        764.58        18.87 o                         
  14   0   7        132.90        145.48        10.03 o                         
  15   0   7          5.38          2.83         7.64 o                         
  16   0   7         29.01         35.01         8.77 o                         
  17   0   7        273.90        270.21        14.11 o                         
  18   0   7        103.78         84.12        11.74 o                         
   0   1   7       7894.21       7857.18        49.38 o                         
   1   1   7        163.74        149.73         4.93 o                         
   2   1   7          7.84          7.81         3.01 o                         
   3   1   7       2073.26       2053.95        18.24 o                         
   4   1   7       3930.70       4133.15        22.70 o                         
   5   1   7         57.03         50.57         3.53 o                         
   6   1   7          8.79          9.79         2.79 o                         
   7   1   7       2111.97       2125.57        13.32 o                         
   8   1   7         77.86         90.92         4.67 o                         
   9   1   7         95.03        116.17         7.69 o                         
  10   1   7          6.71          8.86         4.09 o                         
  11   1   7        502.79        525.92         8.67 o                         
  12   1   7        488.14        483.89         9.40 o                         
  13   1   7        440.01        432.82         9.95 o                         
  14   1   7        224.35        220.08         7.55 o                         
  15   1   7        439.91        463.33         9.96 o                         
  16   1   7        274.75        276.03         8.37 o                         
  17   1   7        267.44        270.68         8.94 o                         
  18   1   7        686.51        660.90        14.22 o                         
   1   2   7       2215.96       2170.97        14.52 o                         
   2   2   7        110.49        109.65         5.13 o                         
   3   2   7          8.79         13.66         3.84 o                         
   4   2   7        528.58        550.08         9.02 o                         
   5   2   7        636.95        643.84         9.29 o                         
   6   2   7       1068.00       1014.22        10.65 o                         
   7   2   7         15.15         16.94         3.60 o                         
   8   2   7       1217.42       1250.19        11.71 o                         
   9   2   7        951.48        996.58        10.99 o                         
  10   2   7        994.92        950.41        10.27 o                         
  11   2   7         29.97         28.88         3.84 o                         
  12   2   7        798.50        808.52        12.19 o                         
  13   2   7        979.29       1016.45        14.00 o                         
  14   2   7        201.07        207.20         8.53 o                         
  15   2   7        486.24        482.27        11.60 o                         
  16   2   7         79.10         95.19         7.19 o                         
  17   2   7         53.52         35.74         7.44 o                         
   0   3   7      12894.89      12922.41        83.79 o                         
   1   3   7        544.67        563.11         9.23 o                         
   2   3   7        710.52        707.90        10.61 o                         
   3   3   7       1738.90       1746.21        16.91 o                         
   4   3   7       2735.07       2826.05        21.39 o                         
   5   3   7         25.24         21.32         4.92 o                         
   6   3   7        506.67        529.05         9.97 o                         
   7   3   7        590.83        626.51        14.19 o                         
   8   3   7        387.90        376.27         7.90 o                         
   9   3   7          0.55         -1.23         3.93 o                         
  10   3   7        364.55        348.16         8.13 o                         
  11   3   7        969.46        929.07        14.02 o                         
  12   3   7        394.76        408.05        11.62 o                         
  13   3   7        420.23        445.93         9.96 o                         
  14   3   7        571.69        592.13        11.31 o                         
  15   3   7        273.44        288.77         9.51 o                         
  16   3   7          5.72         13.13         7.90 o                         
  17   3   7        219.72        248.50        11.63 o                         
   1   4   7        265.79        274.35         7.80 o                         
   2   4   7         24.31         24.29         5.03 o                         
   3   4   7        437.26        430.76         7.54 o                         
   4   4   7       1471.57       1540.38        21.42 o                         
   5   4   7        779.39        798.34        10.12 o                         
   6   4   7       1093.51       1084.03        18.14 o                         
   7   4   7          7.70          7.55         6.57 o                         
   8   4   7        862.68        932.04        13.56 o                         
   9   4   7        782.72        776.49        12.67 o                         
  10   4   7       1502.60       1426.63        15.99 o                         
  11   4   7         37.03         26.43         5.68 o                         
  12   4   7        224.21        219.16         8.28 o                         
  13   4   7        352.85        374.27         9.66 o                         
  14   4   7         44.06         41.77         6.29 o                         
  15   4   7         40.81         43.54         5.77 o                         
   0   5   7       2269.97       2264.33        25.72 o                         
   1   5   7         81.75         90.44         5.82 o                         
   2   5   7         36.66         32.47         5.39 o                         
   3   5   7        510.43        548.18        10.36 o                         
   4   5   7       1446.58       1490.95        14.69 o                         
   5   5   7        160.65        201.91        13.53 o                         
   6   5   7         15.97         21.81         5.12 o                         
   7   5   7       1183.47       1168.81        14.71 o                         
   8   5   7        126.45        135.08         7.57 o                         
   9   5   7        125.82        124.42         7.63 o                         
  10   5   7          6.34          0.58         6.45 o                         
  11   5   7        131.87        123.79         8.12 o                         
  12   5   7        213.04        208.85         9.84 o                         
  13   5   7        126.39        114.28         7.35 o                         
  14   5   7         78.33         75.98         7.17 o                         
   1   6   7        399.21        398.72         9.53 o                         
   2   6   7         70.49         65.53         6.22 o                         
   3   6   7        148.16        134.35         6.36 o                         
   4   6   7        106.12        106.92         6.51 o                         
   5   6   7        156.38        181.15         8.87 o                         
   6   6   7        240.87        227.02         8.84 o                         
   7   6   7         17.83         19.29         7.49 o                         
   8   6   7        515.23        520.77        13.05 o                         
   9   6   7        364.52        379.76        12.50 o                         
  10   6   7        307.18        286.77        10.83 o                         
  11   6   7          9.83         16.38         8.48 o                         
   0   7   7       1969.96       1984.63        29.97 o                         
   1   7   7         92.00        104.51         8.00 o                         
   2   7   7         52.31         53.76         6.22 o                         
   3   7   7        455.16        452.16        12.72 o                         
   4   7   7        747.30        741.03        17.69 o                         
   5   7   7          2.73         -0.06         5.66 o                         
   6   7   7         43.95         28.65         8.16 o                         
   7   7   7        132.98        143.60        11.67 o                         
   0   0   8        172.04        167.44        11.78 o                         
   1   0   8        936.55        997.09        17.88 o                         
   2   0   8          8.01         10.80         7.83 o                         
   3   0   8        785.70        801.51        16.67 o                         
   4   0   8       2338.26       2373.13        26.22 o                         
   5   0   8        482.96        483.95        12.88 o                         
   6   0   8       1821.52       1790.36        19.11 o                         
   7   0   8       1177.05       1066.86        15.55 o                         
   8   0   8       2143.05       2093.90        23.71 o                         
   9   0   8        847.63        788.18        14.41 o                         
  10   0   8       1187.51       1120.54        17.81 o                         
  11   0   8          9.00          3.46         6.32 o                         
  12   0   8        145.85        141.48         9.54 o                         
  13   0   8        225.68        215.12        11.87 o                         
  14   0   8        348.03        343.29        13.11 o                         
  15   0   8        320.53        321.18        13.12 o                         
  16   0   8         59.04         54.27         9.34 o                         
  17   0   8        587.36        635.45        19.85 o                         
   1   1   8        601.06        590.47         8.61 o                         
   2   1   8       2255.78       2256.90        15.79 o                         
   3   1   8        428.19        449.79         8.35 o                         
   4   1   8       1037.48       1023.85        12.72 o                         
   5   1   8       1625.58       1657.45        14.49 o                         
   6   1   8       1881.34       1873.00        14.73 o                         
   7   1   8        217.98        227.55         6.04 o                         
   8   1   8       1322.25       1347.02        19.26 o                         
   9   1   8       1500.73       1573.94        14.60 o                         
  10   1   8        242.19        266.74         7.29 o                         
  11   1   8          2.61         -0.49         4.40 o                         
  12   1   8        993.72        966.62        13.57 o                         
  13   1   8        640.18        643.50        10.74 o                         
  14   1   8          0.89         -4.95         5.33 o                         
  15   1   8         45.65         35.45         5.71 o                         
  16   1   8        479.57        493.78        10.22 o                         
  17   1   8         48.75         49.68         6.29 o                         
   0   2   8       4547.79       4465.32        35.28 o                         
   1   2   8       2604.32       2554.09        16.54 o                         
   2   2   8          4.60         12.83         4.61 o                         
   3   2   8       1032.68       1008.83        10.35 o                         
   4   2   8       1366.20       1395.18        11.75 o                         
   5   2   8         29.84         33.05         4.97 o                         
   6   2   8         59.91         53.78         5.08 o                         
   7   2   8          6.99          9.92         4.39 o                         
   8   2   8        249.44        254.73         7.27 o                         
   9   2   8        264.47        252.28         6.93 o                         
  10   2   8       1408.22       1395.67        14.95 o                         
  11   2   8        203.68        202.75         7.70 o                         
  12   2   8        118.45        127.76         7.25 o                         
  13   2   8        630.64        631.94        12.20 o                         
  14   2   8       1594.27       1623.28        20.04 o                         
  15   2   8        315.51        320.78        10.28 o                         
  16   2   8          0.59         -5.53         5.53 o                         
   1   3   8        505.17        499.93        11.64 o                         
   2   3   8       2278.39       2374.23        20.59 o                         
   3   3   8       2209.54       2216.41        18.86 o                         
   4   3   8        554.49        554.90        10.64 o                         
   5   3   8       2366.32       2328.34        19.52 o                         
   6   3   8        540.26        566.57        10.95 o                         
   7   3   8          9.65          6.85         4.95 o                         
   8   3   8        773.53        779.88        10.96 o                         
   9   3   8       1232.50       1282.68        14.26 o                         
  10   3   8        266.56        275.16         8.19 o                         
  11   3   8        250.23        248.99         8.69 o                         
  12   3   8       1201.79       1216.45        15.72 o                         
  13   3   8        258.74        296.16        10.30 o                         
  14   3   8         15.01         20.35         5.57 o                         
  15   3   8         19.17         12.69         6.20 o                         
  16   3   8        287.96        300.08        14.18 o                         
   0   4   8        747.20        730.92        18.72 o                         
   1   4   8       1347.60       1294.25        16.14 o                         
   2   4   8          0.27         -5.46         5.66 o                         
   3   4   8        245.24        250.03         9.36 o                         
   4   4   8       1132.41       1162.78        15.55 o                         
   5   4   8        333.98        347.41         9.04 o                         
   6   4   8        402.92        429.02         9.28 o                         
   7   4   8        120.44        121.05         6.28 o                         
   8   4   8        606.95        647.24        11.76 o                         
   9   4   8        644.14        606.10        11.52 o                         
  10   4   8        735.19        730.52        13.79 o                         
  11   4   8         11.36          5.42         5.10 o                         
  12   4   8         51.40         47.56         5.53 o                         
  13   4   8        218.13        217.93        10.39 o                         
  14   4   8        426.50        422.75        11.86 o                         
   1   5   8        100.93         97.26         7.47 o                         
   2   5   8        505.49        590.64        12.77 o                         
   3   5   8         65.57         74.83         6.28 o                         
   4   5   8        539.81        529.46        10.81 o                         
   5   5   8        733.16        752.48        12.22 o                         
   6   5   8       1082.26       1042.33        16.60 o                         
   7   5   8        198.65        229.04        11.09 o                         
   8   5   8        657.14        666.32        13.28 o                         
   9   5   8        723.79        737.76        15.42 o                         
  10   5   8        127.45        127.01         9.01 o                         
  11   5   8          4.85         13.25         6.78 o                         
  12   5   8        222.77        227.49         9.93 o                         
   0   6   8        494.63        469.34        17.06 o                         
   1   6   8        357.39        354.27         9.82 o                         
   2   6   8          0.52          4.45         5.08 o                         
   3   6   8        350.77        346.42        12.33 o                         
   4   6   8        508.16        513.10        12.84 o                         
   5   6   8         60.71         52.28         6.70 o                         
   6   6   8        165.32        169.68         9.37 o                         
   7   6   8         65.12         57.45         6.83 o                         
   8   6   8        246.24        248.22         9.82 o                         
   9   6   8         34.48         35.44         7.56 o                         
   1   7   8        252.05        255.81        11.91 o                         
   2   7   8        639.48        684.29        16.85 o                         
   3   7   8        335.22        328.87        14.70 o                         
   4   7   8         64.85         82.90        11.27 o                         
   1   0   9        156.17        180.57        10.93 o                         
   2   0   9       1435.42       1469.07        21.46 o                         
   3   0   9        325.06        343.27        11.61 o                         
   4   0   9         13.80         11.41         7.74 o                         
   5   0   9        132.61        168.68        10.66 o                         
   6   0   9       2271.93       2283.93        23.20 o                         
   7   0   9        120.36        102.84         6.79 o                         
   8   0   9        378.55        430.21        11.73 o                         
   9   0   9        152.31        154.45        10.30 o                         
  10   0   9         73.17         76.93         8.91 o                         
  11   0   9        140.95        121.55        12.69 o                         
  12   0   9        330.37        318.94        12.78 o                         
  13   0   9        192.42        196.27        11.41 o                         
  14   0   9        388.69        401.63        15.39 o                         
  15   0   9         41.33         42.52         9.70 o                         
  16   0   9        432.93        401.11        19.91 o                         
   0   1   9       1532.54       1540.09        20.33 o                         
   1   1   9        177.99        207.69         6.41 o                         
   2   1   9          2.04          0.43         4.54 o                         
   3   1   9        198.46        198.29         7.57 o                         
   4   1   9        659.01        671.26        11.56 o                         
   5   1   9        111.35        121.68         5.91 o                         
   6   1   9       1776.18       1859.57        15.54 o                         
   7   1   9         89.87        111.45         9.56 o                         
   8   1   9       2191.82       2051.57        19.21 o                         
   9   1   9         39.45         44.98         5.96 o                         
  10   1   9       1913.57       1866.29        17.31 o                         
  11   1   9         10.18          3.10         4.57 o                         
  12   1   9        769.17        752.13        11.63 o                         
  13   1   9         14.85          9.08         4.29 o                         
  14   1   9        500.67        515.06        10.46 o                         
  15   1   9          3.07          3.53         4.97 o                         
  16   1   9         81.77         63.54         6.49 o                         
   1   2   9        138.73        145.92         5.75 o                         
   2   2   9       4997.32       4980.24        26.34 o                         
   3   2   9         65.04         76.52         4.95 o                         
   4   2   9        211.89        219.32         6.34 o                         
   5   2   9        504.35        519.78         9.17 o                         
   6   2   9          7.35         22.74         4.88 o                         
   7   2   9          4.18          1.98         5.28 o                         
   8   2   9          4.38         -0.97         3.69 o                         
   9   2   9        254.28        262.12         6.53 o                         
  10   2   9         60.76         57.43         5.40 o                         
  11   2   9          8.70         18.38         4.84 o                         
  12   2   9       2210.21       2140.13        21.23 o                         
  13   2   9         51.62         48.41         6.29 o                         
  14   2   9        119.10        120.30         9.03 o                         
  15   2   9          7.69          5.31         5.25 o                         
   0   3   9        438.31        458.91        16.52 o                         
   1   3   9        435.76        424.52        11.50 o                         
   2   3   9        106.53         98.75         6.23 o                         
   3   3   9        132.35        139.89         8.03 o                         
   4   3   9        307.33        316.78         9.65 o                         
   5   3   9        107.40        121.74         7.01 o                         
   6   3   9        910.45        946.88        14.59 o                         
   7   3   9          3.98         12.67         4.88 o                         
   8   3   9       1592.77       1530.68        15.61 o                         
   9   3   9          8.52         -0.56         4.62 o                         
  10   3   9       1138.89       1152.37        16.57 o                         
  11   3   9         17.71         12.81         5.54 o                         
  12   3   9        638.09        638.13        12.69 o                         
  13   3   9         68.72         84.17         7.84 o                         
  14   3   9        784.65        769.32        14.83 o                         
   1   4   9          8.16          6.18         8.09 o                         
   2   4   9       1559.76       1536.10        22.97 o                         
   3   4   9          0.20         -1.64         5.97 o                         
   4   4   9         50.89         42.14         6.76 o                         
   5   4   9        382.25        381.48        10.00 o                         
   6   4   9        494.88        553.27        11.84 o                         
   7   4   9         22.36         21.83         5.01 o                         
   8   4   9        148.80        159.16         7.89 o                         
   9   4   9        198.68        193.56         9.09 o                         
  10   4   9         36.34         35.73         5.16 o                         
  11   4   9          0.52          5.41         6.32 o                         
  12   4   9        555.01        507.81        12.09 o                         
  13   4   9         25.95         24.46         5.45 o                         
   0   5   9       1084.85       1044.75        24.10 o                         
   1   5   9         90.31         76.00         7.47 o                         
   2   5   9          8.41          6.24         4.42 o                         
   3   5   9         55.91         35.65         5.73 o                         
   4   5   9        409.38        413.61        13.18 o                         
   5   5   9         61.72         57.51         8.43 o                         
   6   5   9       1098.13       1169.21        19.36 o                         
   7   5   9         42.50         41.79         6.68 o                         
   8   5   9       1223.21       1167.60        18.38 o                         
   9   5   9          0.80         22.71         7.43 o                         
  10   5   9        906.13        919.28        16.95 o                         
  11   5   9          2.87          1.51         6.39 o                         
   1   6   9         70.48         70.86         7.36 o                         
   2   6   9        928.39        986.34        16.08 o                         
   3   6   9         14.88         22.56         5.44 o                         
   4   6   9          2.79          1.66         6.16 o                         
   5   6   9         25.20         16.33         5.74 o                         
   6   6   9        232.46        237.04        12.08 o                         
   7   6   9         21.10         22.13         6.41 o                         
   0   0  10        571.04        609.04        24.03 o                         
   1   0  10        283.76        277.21        11.40 o                         
   2   0  10          3.14         -0.68         5.79 o                         
   3   0  10         83.85         86.62         7.38 o                         
   4   0  10       1789.11       1789.78        19.79 o                         
   5   0  10         84.74         92.80         6.59 o                         
   6   0  10       1364.56       1373.06        23.51 o                         
   7   0  10         37.93         31.54         8.26 o                         
   8   0  10       1088.57       1076.16        24.70 o                         
   9   0  10        386.16        350.79        13.24 o                         
  10   0  10       1746.36       1669.72        24.59 o                         
  11   0  10        213.15        192.31        10.68 o                         
  12   0  10        287.41        286.59        14.29 o                         
  13   0  10         82.13         68.54        10.03 o                         
  14   0  10        165.51        154.69        10.96 o                         
  15   0  10        111.96        145.39        12.68 o                         
   1   1  10        181.05        186.80         7.59 o                         
   2   1  10       1615.46       1629.20        17.22 o                         
   3   1  10       1023.35       1040.02        15.22 o                         
   4   1  10        108.24        114.30         8.20 o                         
   5   1  10        323.91        308.87         8.60 o                         
   6   1  10       2227.22       2171.41        16.58 o                         
   7   1  10        117.71        102.86         6.40 o                         
   8   1  10        298.86        298.05         9.50 o                         
   9   1  10        196.27        213.83         8.47 o                         
  10   1  10        307.31        291.46         9.71 o                         
  11   1  10         82.92         80.06         6.31 o                         
  12   1  10        446.52        426.85        10.06 o                         
  13   1  10         89.03         90.56         7.12 o                         
  14   1  10         29.58         25.87         6.21 o                         
   0   2  10       2103.74       2125.99        22.54 o                         
   1   2  10        550.49        560.89         8.85 o                         
   2   2  10        257.48        269.92         7.56 o                         
   3   2  10         53.92         52.95         5.42 o                         
   4   2  10        728.42        740.30        10.95 o                         
   5   2  10          5.54          3.88         3.93 o                         
   6   2  10        499.47        511.72        10.88 o                         
   7   2  10          9.21         13.85         6.38 o                         
   8   2  10        724.26        706.87        11.77 o                         
   9   2  10        423.97        354.20         9.83 o                         
  10   2  10       1134.28       1126.90        16.43 o                         
  11   2  10         10.91         -2.34         5.40 o                         
  12   2  10        459.96        452.35        12.36 o                         
  13   2  10         30.12         37.97         5.44 o                         
  14   2  10        714.91        686.01        14.69 o                         
   1   3  10        261.68        266.11         9.38 o                         
   2   3  10       2849.71       2789.87        24.18 o                         
   3   3  10        852.36        868.41        15.08 o                         
   4   3  10         36.85         31.70         5.20 o                         
   5   3  10        162.70        154.94         7.36 o                         
   6   3  10        374.25        389.63        10.29 o                         
   7   3  10         69.42         53.37         5.60 o                         
   8   3  10         65.87         51.94         5.94 o                         
   9   3  10         84.80         98.80         7.36 o                         
  10   3  10        111.52         99.17         7.46 o                         
  11   3  10         43.21         41.53         7.22 o                         
  12   3  10       1214.33       1213.90        17.17 o                         
  13   3  10        126.71        150.68         8.79 o                         
   0   4  10        135.80        167.24        12.62 o                         
   1   4  10        248.00        260.10        10.79 o                         
   2   4  10         64.82         54.96         8.21 o                         
   3   4  10         30.91         34.55         6.21 o                         
   4   4  10        827.67        856.45        15.27 o                         
   5   4  10         27.44         24.51         5.78 o                         
   6   4  10        937.21        979.98        16.87 o                         
   7   4  10          1.66          6.40         5.09 o                         
   8   4  10        931.34        913.54        21.65 o                         
   9   4  10        239.61        237.07        11.17 o                         
  10   4  10        727.16        723.17        17.99 o                         
  11   4  10         53.15         37.48         7.24 o                         
   1   5  10         46.55         31.27         6.00 o                         
   2   5  10        445.48        401.53        15.65 o                         
   3   5  10        458.98        441.83        15.27 o                         
   4   5  10         56.54         50.88         6.27 o                         
   5   5  10        176.04        190.34        11.57 o                         
   6   5  10       1372.58       1427.75        21.00 o                         
   7   5  10         81.50         87.14         9.95 o                         
   8   5  10        236.84        229.07        12.74 o                         
   0   6  10        565.22        696.73        27.93 o                         
   1   6  10        109.22        103.07         7.27 o                         
   2   6  10          7.15          2.61         5.09 o                         
   3   6  10         23.98         22.15         5.21 o                         
   1   0  11         25.37         21.06         6.69 o                         
   2   0  11         62.90         58.88         8.93 o                         
   3   0  11         35.93         34.19         6.13 o                         
   4   0  11        802.15        789.50        16.16 o                         
   5   0  11        293.47        303.22        12.85 o                         
   6   0  11       1979.62       1854.03        22.03 o                         
   7   0  11        246.85        241.94        10.20 o                         
   8   0  11       1422.76       1417.51        35.54 o                         
   9   0  11        423.40        425.15        14.76 o                         
  10   0  11        678.76        682.69        25.42 o                         
  11   0  11         16.01         10.92         7.68 o                         
  12   0  11         64.58         62.89         9.71 o                         
  13   0  11        129.11        147.36        10.42 o                         
   0   1  11       5259.07       5115.81        55.44 o                         
   1   1  11        112.18        111.39         7.72 o                         
   2   1  11         45.50         52.15         6.38 o                         
   3   1  11        280.72        267.91         9.32 o                         
   4   1  11       1641.16       1612.87        18.59 o                         
   5   1  11        164.07        161.70         7.15 o                         
   6   1  11         40.75         42.98         6.21 o                         
   7   1  11         89.14         76.84         7.45 o                         
   8   1  11         64.38         66.27         7.48 o                         
   9   1  11         14.87          4.79         5.19 o                         
  10   1  11        101.99        109.74         7.80 o                         
  11   1  11         29.26         17.86         5.58 o                         
  12   1  11         28.51         36.44         7.89 o                         
  13   1  11        102.69        102.19         8.56 o                         
   1   2  11        268.78        291.54         9.48 o                         
   2   2  11        747.45        769.85        13.49 o                         
   3   2  11        167.21        170.76         7.07 o                         
   4   2  11        173.43        173.03         7.47 o                         
   5   2  11        212.75        221.63         7.50 o                         
   6   2  11        497.97        498.55        11.74 o                         
   7   2  11         99.16         92.56         7.09 o                         
   8   2  11        479.23        466.34        12.84 o                         
   9   2  11        334.28        338.19        11.50 o                         
  10   2  11        302.67        323.00        12.05 o                         
  11   2  11         23.67         20.45         5.71 o                         
  12   2  11        694.48        758.01        15.69 o                         
   0   3  11       4645.57       4645.59        48.11 o                         
   1   3  11        513.20        504.02        13.00 o                         
   2   3  11         61.10         65.77         7.48 o                         
   3   3  11        161.07        163.68         8.25 o                         
   4   3  11       1018.71       1053.74        16.34 o                         
   5   3  11         67.15         87.15         6.77 o                         
   6   3  11         16.64         22.67         5.12 o                         
   7   3  11         36.19         44.23         6.94 o                         
   8   3  11         32.26         26.74         5.26 o                         
   9   3  11          1.30         -3.51         6.43 o                         
  10   3  11         99.43         92.97         9.12 o                         
  11   3  11         29.67         24.95         6.64 o                         
   1   4  11         22.56         21.60         6.28 o                         
   2   4  11        167.72        167.23        10.17 o                         
   3   4  11         16.37         11.15         5.00 o                         
   4   4  11        223.34        223.05        10.70 o                         
   5   4  11        304.34        315.36        13.26 o                         
   6   4  11        834.16        807.19        17.29 o                         
   7   4  11         71.45         49.09         9.43 o                         
   8   4  11        706.20        678.79        17.02 o                         
   9   4  11        268.24        297.15        17.82 o                         
   0   5  11       1726.10       1783.14        42.61 o                         
   1   5  11         34.63         24.77         6.04 o                         
   2   5  11         24.99         29.07         9.11 o                         
   3   5  11        110.67        114.55        11.78 o                         
   4   5  11        835.44        884.38        22.25 o                         
   5   5  11        133.93        137.80        10.97 o                         
   0   0  12        827.30        840.39        28.01 o                         
   1   0  12         18.54         12.73         5.14 o                         
   2   0  12         74.48         47.70         7.15 o                         
   3   0  12        538.13        510.95        20.18 o                         
   4   0  12       1108.63       1076.95        23.40 o                         
   5   0  12         53.53         70.18         9.04 o                         
   6   0  12         53.56         30.74         9.87 o                         
   7   0  12       1293.71       1240.77        32.80 o                         
   8   0  12        312.03        317.06        21.03 o                         
   9   0  12         11.33          8.91         6.60 o                         
  10   0  12          3.80         -3.86         5.21 o                         
  11   0  12         86.39        121.16        16.00 o                         
   1   1  12        543.05        571.06        12.66 o                         
   2   1  12        239.78        243.36         9.50 o                         
   3   1  12        557.52        517.67        12.52 o                         
   4   1  12        339.55        356.36        10.61 o                         
   5   1  12        279.67        280.41         9.12 o                         
   6   1  12        231.62        241.07         9.75 o                         
   7   1  12         49.12         36.70         7.32 o                         
   8   1  12        880.60        931.89        19.94 o                         
   9   1  12        163.89        158.27        10.53 o                         
  10   1  12        424.27        406.57        12.74 o                         
   0   2  12       1930.83       1895.63        27.88 o                         
   1   2  12        315.88        317.17         9.47 o                         
   2   2  12         22.89         22.33         5.68 o                         
   3   2  12        613.26        624.21        14.03 o                         
   4   2  12        944.53        988.41        18.34 o                         
   5   2  12          2.43         -4.41         5.45 o                         
   6   2  12         15.07         10.22         5.46 o                         
   7   2  12        135.39        112.68         7.99 o                         
   8   2  12          8.93          3.36         6.26 o                         
   9   2  12         28.26         20.80         6.00 o                         
  10   2  12        128.92         96.91        25.67 o                         
   1   3  12        602.65        645.44        14.41 o                         
   2   3  12        225.89        235.83        10.43 o                         
   3   3  12        121.57        113.99         8.47 o                         
   4   3  12        178.95        189.76        10.66 o                         
   5   3  12        213.01        212.74         8.95 o                         
   6   3  12        214.80        211.24        11.32 o                         
   7   3  12         66.54         28.37        11.54 o                         
   8   3  12        570.15        589.99        17.92 o                         
   0   4  12        728.16        712.11        23.53 o                         
   1   4  12        115.39        121.07        13.69 o                         
   2   4  12          2.08         15.66         6.07 o                         
   3   4  12        246.31        224.66        11.65 o                         
   4   4  12        629.64        616.77        16.34 o                         
   5   4  12         30.13         16.78         9.65 o                         
   1   0  13        381.28        347.07        17.70 o                         
   2   0  13        432.07        409.98        27.73 o                         
   3   0  13        448.48        437.46        18.16 o                         
   4   0  13        158.17        165.34        13.90 o                         
   5   0  13        231.66        203.39        18.30 o                         
   6   0  13         14.05         26.68        11.81 o                         
   7   0  13        151.78        133.31        18.67 o                         
   8   0  13         31.19         25.10        11.08 o                         
   0   1  13         31.42         13.48         9.00 o                         
   1   1  13         23.74         14.60         4.83 o                         
   2   1  13        157.52        163.01         9.23 o                         
   3   1  13        307.51        329.76        10.85 o                         
   4   1  13          1.31         -0.52         3.49 o                         
   5   1  13         45.08         30.15         6.04 o                         
   6   1  13        127.42        128.15         9.02 o                         
   7   1  13        691.04        665.21        14.29 o                         
   1   2  13        797.89        801.71        15.95 o                         
   2   2  13        356.66        365.35        11.41 o                         
   3   2  13        180.46        162.40         8.57 o                         
   4   2  13         13.24         22.42         9.16 o                         
   5   2  13         39.61         31.33         6.96 o                         
   6   2  13         93.34        101.58        10.00 o                         
   0   3  13        141.66        129.88        14.16 o                         
   1   3  13         67.26         68.62         8.50 o                         
   2   3  13          0.40         -3.51         6.05 o                         
   3   3  13        283.90        296.82        14.36 o                         
   0   0  14         66.49         29.58        16.49 o                         
   1   0  14        180.55        142.58        18.25 o                         
                                                                                
