# Supplementary material for: 3,5-Lutidine penta­aqua sulfate complexes of first-row transition metals: [M(3,5-lutidine)(H2O)5]SO4, with M = Mn, Co, Ni, and Zn
Source: Acta Crystallogr E Crystallogr Commun. 2023 Jun 16;79(Pt 7):648–51. doi: 10.1107/S2056989023005261 (PMC10439421; doi:10.1107/S2056989023005261)
Supplement: Supplementary file 5 [file e-79-00648-4sup5.hkl]

data_4                                                                          
_shelx_title ' UMD2220G_a.res in Pnma'                                          
_shelx_refln_list_code          4                                               
_shelx_F_calc_maximum      239.97                                               
_exptl_crystal_F_000       744.00                                               
_reflns_d_resolution_high  0.7995                                               
                                                                                
loop_                                                                           
 _space_group_symop_operation_xyz                                               
 'x, y, z'                                                                      
 '-x+1/2, -y, z+1/2'                                                            
 '-x, y+1/2, -z'                                                                
 'x+1/2, -y+1/2, -z+1/2'                                                        
 '-x, -y, -z'                                                                   
 'x-1/2, y, -z-1/2'                                                             
 'x, -y-1/2, z'                                                                 
 '-x-1/2, y-1/2, z-1/2'                                                         
                                                                                
_cell_length_a    17.1312                                                       
_cell_length_b     7.0826                                                       
_cell_length_c    11.2879                                                       
_cell_angle_alpha  90.000                                                       
_cell_angle_beta   90.000                                                       
_cell_angle_gamma  90.000                                                       
                                                                                
_shelx_F_squared_multiplier     1.000                                           
                                                                                
loop_                                                                           
 _refln_index_h                                                                 
 _refln_index_k                                                                 
 _refln_index_l                                                                 
 _refln_F_squared_calc                                                          
 _refln_F_squared_meas                                                          
 _refln_F_squared_sigma                                                         
 _refln_observed_status                                                         
   4   0   0      13495.70      13957.89        74.35 o                         
   6   0   0       4081.79       3988.15        29.70 o                         
   8   0   0       3579.10       4387.79        33.52 o                         
  10   0   0       3441.64       3342.84        25.19 o                         
  12   0   0        194.99        190.76         8.22 o                         
  14   0   0       5686.80       5646.64        42.50 o                         
  16   0   0         38.97         58.44         8.44 o                         
  18   0   0        815.97        828.42        20.06 o                         
  20   0   0          0.50         18.89         9.50 o                         
   2   1   0       4629.01       4393.85        19.56 o                         
   4   1   0      13074.07      13730.08        54.09 o                         
   6   1   0      18504.20      19230.61        77.34 o                         
   8   1   0       7052.46       7366.18        31.87 o                         
  10   1   0       6254.49       6113.14        28.82 o                         
  12   1   0       1631.93       1507.63        13.15 o                         
  14   1   0       2160.74       2075.03        16.94 o                         
  16   1   0       2177.36       2022.88        18.70 o                         
  18   1   0        134.98        120.82         7.68 o                         
  20   1   0        166.51        196.95         9.69 o                         
   2   2   0       4047.75       4555.54        22.67 o                         
   4   2   0      31381.46      32025.89       132.73 o                         
   6   2   0       4596.87       4962.31        24.80 o                         
   8   2   0       2371.40       2079.01        14.43 o                         
  10   2   0         82.39         70.50         4.78 o                         
  12   2   0        297.16        315.80         8.16 o                         
  14   2   0        488.29        510.31        10.04 o                         
  16   2   0        205.59        223.35         9.60 o                         
  18   2   0       3410.98       3463.59        31.37 o                         
  20   2   0         50.15         44.92         9.29 o                         
   2   3   0       3659.82       3655.70        21.68 o                         
   4   3   0       1987.92       1924.24        21.79 o                         
   6   3   0      10937.12      10843.96        49.78 o                         
   8   3   0       6595.61       6787.98        33.71 o                         
  10   3   0       1691.53       1584.40        13.83 o                         
  12   3   0       1069.29       1012.20        11.91 o                         
  14   3   0       2237.39       2175.88        19.17 o                         
  16   3   0       1686.49       1597.85        17.12 o                         
  18   3   0         48.23         37.06         5.60 o                         
  20   3   0        150.77        131.00        11.40 o                         
   0   4   0      57584.29      57851.76       314.95 o                         
   2   4   0       1923.19       2127.68        15.73 o                         
   4   4   0       6223.62       6381.57        36.23 o                         
   6   4   0         37.60         41.34         5.06 o                         
   8   4   0         66.52         80.92         5.96 o                         
  10   4   0        317.28        339.72        11.36 o                         
  12   4   0          5.48         14.90         6.03 o                         
  14   4   0       1868.40       1864.87        20.06 o                         
  16   4   0        153.57        169.70         9.26 o                         
  18   4   0       1011.60        955.42        23.32 o                         
   2   5   0       1954.25       1869.61        17.15 o                         
   4   5   0       2634.04       2612.42        20.75 o                         
   6   5   0       2214.56       2131.61        20.61 o                         
   8   5   0       1781.73       1843.45        20.67 o                         
  10   5   0       2434.08       2352.73        20.18 o                         
  12   5   0       1170.81       1148.71        14.57 o                         
  14   5   0        977.93        955.51        16.07 o                         
  16   5   0        661.73        683.34        21.43 o                         
   0   6   0      18091.96      18039.54       247.38 o                         
   2   6   0          3.39          1.91         6.49 o                         
   4   6   0       3307.64       3332.77        27.50 o                         
   6   6   0          5.43          5.94         5.74 o                         
   8   6   0          8.66          5.19         6.97 o                         
  10   6   0        419.79        416.15        11.55 o                         
  12   6   0          6.38          1.86         5.52 o                         
  14   6   0        590.73        558.96        16.59 o                         
   2   7   0         85.84         76.56         8.74 o                         
   4   7   0       1295.49       1311.70        20.79 o                         
   6   7   0       2651.27       2552.14        25.35 o                         
   8   7   0       1685.28       1680.61        21.35 o                         
  10   7   0        669.97        645.51        14.54 o                         
  12   7   0         22.81         35.93         8.52 o                         
   0   8   0       4069.44       3902.82        54.93 o                         
   2   8   0        169.84        140.56        10.16 o                         
   4   8   0       1217.26       1269.13        20.85 o                         
   6   8   0         31.14         22.19         6.56 o                         
   8   8   0         74.30         69.59         9.99 o                         
   2   0   1      14566.30      14871.14        73.64 o                         
   3   0   1      19792.96      21414.34        76.51 o                         
   4   0   1        795.55        843.68         6.57 o                         
   5   0   1       4210.05       4391.30        21.88 o                         
   6   0   1         19.30         20.59         2.48 o                         
   7   0   1        201.44        186.47         5.02 o                         
   8   0   1       1256.76       1175.76         9.68 o                         
   9   0   1          2.20          9.08         3.01 o                         
  10   0   1       3678.73       3728.73        20.35 o                         
  11   0   1       1233.70       1256.68        10.61 o                         
  12   0   1       4498.75       4356.35        23.02 o                         
  13   0   1        321.58        342.83         8.51 o                         
  14   0   1        674.55        724.10        10.77 o                         
  15   0   1        527.88        529.55        10.32 o                         
  16   0   1        979.26        945.39        12.53 o                         
  17   0   1         13.17         15.36         5.90 o                         
  18   0   1         14.23         12.13         5.09 o                         
  19   0   1          0.81         -0.77         4.80 o                         
  20   0   1        183.21        218.86        11.23 o                         
  21   0   1        235.65        238.84        11.92 o                         
   1   1   1       2746.12       3010.21        17.07 o                         
   2   1   1        450.96        446.14         3.27 o                         
   3   1   1        382.90        360.54         3.21 o                         
   4   1   1       5906.13       5941.78        17.62 o                         
   5   1   1        175.92        211.03         3.32 o                         
   6   1   1        289.72        303.71         3.58 o                         
   7   1   1       1059.00        971.74         5.98 o                         
   8   1   1       1141.45       1063.86         6.65 o                         
   9   1   1       5021.12       5413.14        18.68 o                         
  10   1   1       1610.46       1524.45         8.22 o                         
  11   1   1       1378.67       1423.34         8.33 o                         
  12   1   1        377.73        391.34         5.21 o                         
  13   1   1         82.09         88.86         3.88 o                         
  14   1   1       2441.50       2458.60        13.30 o                         
  15   1   1          3.23          6.76         3.84 o                         
  16   1   1         11.74         12.33         3.71 o                         
  17   1   1         74.77         63.33         4.96 o                         
  18   1   1        848.69        871.98        11.47 o                         
  19   1   1          5.87         16.66         3.67 o                         
  20   1   1         11.91         15.39         4.12 o                         
  21   1   1        100.87        101.75         6.56 o                         
   1   2   1       2414.41       2557.51         9.84 o                         
   2   2   1       1669.56       1753.71         8.67 o                         
   3   2   1      13429.57      13669.44        44.81 o                         
   4   2   1       1095.80       1004.99         6.77 o                         
   5   2   1        886.78        940.76         6.78 o                         
   6   2   1       9439.42       9415.32        28.44 o                         
   7   2   1        513.69        570.95         5.62 o                         
   8   2   1       4882.76       4809.36        17.11 o                         
   9   2   1        113.64        147.26         3.78 o                         
  10   2   1       1151.16       1154.18         8.05 o                         
  11   2   1        572.17        590.58         6.66 o                         
  12   2   1        546.27        511.86         7.07 o                         
  13   2   1        226.29        234.07         5.23 o                         
  14   2   1        436.61        436.91         6.97 o                         
  15   2   1        256.82        260.31         6.21 o                         
  16   2   1       1069.26       1029.15        10.67 o                         
  17   2   1        180.80        182.49         6.69 o                         
  18   2   1         24.38         18.70         4.22 o                         
  19   2   1        144.04        169.95         6.75 o                         
  20   2   1        619.78        664.05        14.44 o                         
   0   3   1        793.87        706.95         8.73 o                         
   1   3   1          0.42          2.73         2.38 o                         
   2   3   1       1800.84       1927.83         9.97 o                         
   3   3   1         40.59         72.46         3.19 o                         
   4   3   1       7933.24       7913.89        26.62 o                         
   5   3   1        500.02        506.49         5.61 o                         
   6   3   1       3189.26       3214.47        14.86 o                         
   7   3   1        361.39        361.18         5.43 o                         
   8   3   1       4187.06       4129.25        16.62 o                         
   9   3   1        436.76        495.20         6.56 o                         
  10   3   1        165.02        175.77         4.62 o                         
  11   3   1       1256.63       1304.32         9.54 o                         
  12   3   1         58.26         70.39         4.14 o                         
  13   3   1        117.16        129.97         4.99 o                         
  14   3   1        741.45        759.34         8.37 o                         
  15   3   1         65.53         76.19         4.73 o                         
  16   3   1         16.52         13.96         3.98 o                         
  17   3   1        222.59        220.34         7.05 o                         
  18   3   1       1431.70       1423.11        13.82 o                         
  19   3   1         12.86         12.39         5.09 o                         
  20   3   1         14.67          6.70         4.87 o                         
   1   4   1        198.09        162.95         4.29 o                         
   2   4   1       6935.24       6807.80        24.81 o                         
   3   4   1       3073.70       3128.71        14.27 o                         
   4   4   1        101.59         96.08         4.30 o                         
   5   4   1          1.65          0.22         3.23 o                         
   6   4   1        371.48        398.12         6.17 o                         
   7   4   1        468.25        528.54         7.16 o                         
   8   4   1        861.20        839.18         7.95 o                         
   9   4   1          3.45          2.68         3.25 o                         
  10   4   1        963.02        973.17         8.81 o                         
  11   4   1        168.25        184.72         5.69 o                         
  12   4   1       2285.65       2263.39        14.49 o                         
  13   4   1          1.08          5.95         3.68 o                         
  14   4   1        392.33        413.32         7.48 o                         
  15   4   1        473.95        478.09         8.50 o                         
  16   4   1        641.33        625.06        10.43 o                         
  17   4   1         19.30         13.79         4.45 o                         
  18   4   1          0.29         -2.81         4.07 o                         
  19   4   1         27.54         14.25         6.94 o                         
   0   5   1      10029.97       9874.86        48.56 o                         
   1   5   1        639.79        632.33         7.72 o                         
   2   5   1         80.58         91.23         4.15 o                         
   3   5   1        312.32        307.31         6.75 o                         
   4   5   1       1643.60       1573.85        11.84 o                         
   5   5   1         99.52        111.52         5.07 o                         
   6   5   1         14.11         19.79         3.72 o                         
   7   5   1        545.63        540.27         8.30 o                         
   8   5   1        192.85        230.80         6.11 o                         
   9   5   1       1381.43       1392.14        12.14 o                         
  10   5   1        871.96        874.76        10.03 o                         
  11   5   1        916.90        926.01         9.60 o                         
  12   5   1        238.69        263.56         7.18 o                         
  13   5   1         41.91         36.74         4.53 o                         
  14   5   1       1398.79       1408.18        12.87 o                         
  15   5   1          6.22          9.87         4.27 o                         
  16   5   1          7.17         11.10         4.15 o                         
  17   5   1         59.81         44.09         5.55 o                         
   1   6   1         81.54         89.11         5.04 o                         
   2   6   1        888.60        896.35         9.97 o                         
   3   6   1       3319.60       3261.02        17.81 o                         
   4   6   1        507.07        516.36         9.01 o                         
   5   6   1        117.97        132.92         5.93 o                         
   6   6   1       1327.27       1343.24        12.32 o                         
   7   6   1         96.55         99.85         5.97 o                         
   8   6   1        966.48        944.20        11.78 o                         
   9   6   1         10.44         13.91         4.83 o                         
  10   6   1        626.98        644.69         9.76 o                         
  11   6   1        372.91        363.65         8.03 o                         
  12   6   1        265.23        271.29         7.21 o                         
  13   6   1          4.94          3.72         4.63 o                         
  14   6   1        121.97        111.66         6.09 o                         
  15   6   1        112.06         96.70         6.03 o                         
   0   7   1        673.04        652.55        16.17 o                         
   1   7   1        238.30        241.98         8.42 o                         
   2   7   1         34.52         37.81         5.78 o                         
   3   7   1         21.27         19.70         4.37 o                         
   4   7   1       1324.96       1281.53        16.17 o                         
   5   7   1          0.63          5.49         3.80 o                         
   6   7   1        324.42        347.73         8.84 o                         
   7   7   1        556.48        574.92        10.19 o                         
   8   7   1        471.71        481.03         9.86 o                         
   9   7   1        155.09        144.41         6.67 o                         
  10   7   1        139.11        158.40         6.55 o                         
  11   7   1        223.22        220.40         7.30 o                         
  12   7   1         10.94         14.31         4.72 o                         
  13   7   1         78.32         71.98         6.12 o                         
   1   8   1          2.95          8.08         4.48 o                         
   2   8   1        522.25        533.96        11.45 o                         
   3   8   1        616.90        633.78        12.00 o                         
   4   8   1         77.28         86.63         6.83 o                         
   5   8   1          4.81          9.30         5.00 o                         
   6   8   1        319.71        333.02         9.51 o                         
   7   8   1        155.46        162.81         8.06 o                         
   8   8   1        234.46        245.48         8.94 o                         
   9   8   1          2.64         14.63         5.21 o                         
   0   0   2       1306.46       1510.99         9.36 o                         
   1   0   2        763.95        724.39         4.77 o                         
   2   0   2         48.21         65.38         2.52 o                         
   3   0   2       8429.73       8415.50        29.98 o                         
   4   0   2         62.54         73.83         3.52 o                         
   5   0   2       1076.53       1049.18         9.14 o                         
   6   0   2       3199.56       3045.97        15.65 o                         
   7   0   2       2165.22       2144.20        13.33 o                         
   8   0   2       4448.62       4722.08        23.26 o                         
   9   0   2       1800.46       1840.20        14.07 o                         
  10   0   2       7127.16       7083.68        33.71 o                         
  11   0   2       4855.12       4831.63        25.24 o                         
  12   0   2       4655.31       4618.27        25.18 o                         
  13   0   2         30.80         26.11         5.36 o                         
  14   0   2       3346.39       3315.59        22.47 o                         
  15   0   2        107.54        128.18         6.47 o                         
  16   0   2        629.39        619.14        11.62 o                         
  17   0   2        153.08        177.29         8.32 o                         
  18   0   2        160.75        155.75         7.98 o                         
  19   0   2         13.28         17.42         5.86 o                         
  20   0   2         75.36        100.12         8.19 o                         
  21   0   2        178.13        192.75         9.83 o                         
   1   1   2       4812.49       4901.27        16.47 o                         
   2   1   2      27924.39      28761.02        93.75 o                         
   3   1   2       3152.03       3247.75        10.47 o                         
   4   1   2         31.60         28.41         1.74 o                         
   5   1   2       1991.97       2031.20         8.55 o                         
   6   1   2        647.95        607.08         5.02 o                         
   7   1   2        914.04        865.86         6.41 o                         
   8   1   2       1102.65       1105.49         8.22 o                         
   9   1   2       1016.35       1058.36         7.85 o                         
  10   1   2          8.64          3.32         3.01 o                         
  11   1   2        552.61        606.44         7.14 o                         
  12   1   2       2358.48       2395.50        12.98 o                         
  13   1   2        705.51        685.94         7.57 o                         
  14   1   2         21.96         23.43         3.93 o                         
  15   1   2        671.67        678.14         8.69 o                         
  16   1   2       1451.49       1515.96        12.50 o                         
  17   1   2        439.18        453.21         8.96 o                         
  18   1   2         12.44         13.03         4.18 o                         
  19   1   2        153.31        154.78         6.15 o                         
  20   1   2       1142.68       1174.69        14.75 o                         
  21   1   2        146.47        162.13         7.07 o                         
   0   2   2      12735.34      13432.14        55.54 o                         
   1   2   2       3229.47       3496.53        13.51 o                         
   2   2   2       1901.21       1652.91         8.60 o                         
   3   2   2         54.26         47.76         2.41 o                         
   4   2   2        902.06        869.51         6.01 o                         
   5   2   2       2453.16       2662.89        11.27 o                         
   6   2   2       7096.46       7000.44        22.04 o                         
   7   2   2       4767.60       4640.45        16.26 o                         
   8   2   2       9283.95       9298.18        28.14 o                         
   9   2   2       1168.12       1126.93         7.74 o                         
  10   2   2       2877.10       2818.69        13.34 o                         
  11   2   2       1479.79       1474.07         9.66 o                         
  12   2   2       2939.78       2875.19        14.14 o                         
  13   2   2         30.48         27.85         4.19 o                         
  14   2   2       1240.35       1228.76        11.01 o                         
  15   2   2        613.05        588.40         9.24 o                         
  16   2   2        202.96        209.72         7.05 o                         
  17   2   2          9.82         13.03         4.65 o                         
  18   2   2        515.10        539.28        10.21 o                         
  19   2   2         60.96         66.21         5.40 o                         
  20   2   2        103.73        114.81         6.46 o                         
   1   3   2         23.09         12.18         2.64 o                         
   2   3   2       6881.80       6891.50        23.26 o                         
   3   3   2        517.49        453.24         5.49 o                         
   4   3   2       1133.99       1221.00         7.76 o                         
   5   3   2       7785.80       7975.70        25.67 o                         
   6   3   2       3315.44       3378.20        14.33 o                         
   7   3   2        859.00        852.93         7.09 o                         
   8   3   2        431.18        407.94         5.67 o                         
   9   3   2       1077.71       1076.50         8.39 o                         
  10   3   2         37.66         34.79         3.36 o                         
  11   3   2         22.41         28.63         3.32 o                         
  12   3   2        459.97        478.10         7.49 o                         
  13   3   2          3.90          0.74         3.73 o                         
  14   3   2        240.10        215.46         6.71 o                         
  15   3   2        444.91        445.62         7.98 o                         
  16   3   2       1416.92       1425.89        14.37 o                         
  17   3   2        497.05        522.85         9.94 o                         
  18   3   2          0.87          7.30         5.14 o                         
  19   3   2        393.45        370.31        10.93 o                         
   0   4   2         18.44         25.90         4.85 o                         
   1   4   2       1817.09       1891.19        11.54 o                         
   2   4   2         55.46         53.83         3.43 o                         
   3   4   2       1016.58        979.81         8.35 o                         
   4   4   2        295.61        274.12         5.66 o                         
   5   4   2          0.69         -2.90         2.90 o                         
   6   4   2       1110.84       1080.12         8.55 o                         
   7   4   2        389.72        372.93         5.86 o                         
   8   4   2       1949.75       1931.52        11.08 o                         
   9   4   2          1.99          9.40         3.08 o                         
  10   4   2       2868.39       2893.33        15.17 o                         
  11   4   2       2376.49       2333.63        13.94 o                         
  12   4   2       2008.37       1955.77        12.82 o                         
  13   4   2         22.47         25.52         4.10 o                         
  14   4   2       1505.67       1482.46        12.64 o                         
  15   4   2        247.27        255.36         7.75 o                         
  16   4   2        321.23        314.70         7.91 o                         
  17   4   2          6.58         10.07         4.74 o                         
  18   4   2         90.50         86.59         7.10 o                         
   1   5   2       2024.42       1975.64        13.85 o                         
   2   5   2       7136.29       7206.07        29.02 o                         
   3   5   2        545.76        535.89         7.45 o                         
   4   5   2        200.39        202.77         5.43 o                         
   5   5   2        189.15        214.90         5.94 o                         
   6   5   2         72.87         83.10         4.33 o                         
   7   5   2        277.16        286.48         6.57 o                         
   8   5   2        142.38        149.71         5.48 o                         
   9   5   2        226.88        249.68         6.30 o                         
  10   5   2         17.87         21.24         3.87 o                         
  11   5   2        142.21        156.11         5.56 o                         
  12   5   2       1219.75       1170.73        11.04 o                         
  13   5   2        420.45        402.37         8.03 o                         
  14   5   2          0.31         10.04         3.97 o                         
  15   5   2        395.58        379.14         8.71 o                         
  16   5   2        620.24        587.61        13.63 o                         
  17   5   2         99.60        109.79         7.41 o                         
   0   6   2        433.64        425.76        17.36 o                         
   1   6   2          6.99          8.63         4.16 o                         
   2   6   2        190.70        193.27         6.14 o                         
   3   6   2        453.40        480.84         8.76 o                         
   4   6   2        209.95        216.45         6.16 o                         
   5   6   2          5.75         16.83         4.78 o                         
   6   6   2       1282.44       1278.27        12.49 o                         
   7   6   2       1498.61       1416.89        12.25 o                         
   8   6   2       1737.45       1707.79        13.64 o                         
   9   6   2         11.67         15.55         4.55 o                         
  10   6   2        937.79        949.07        11.32 o                         
  11   6   2        446.50        444.83         8.61 o                         
  12   6   2        967.77        914.76        11.66 o                         
  13   6   2         15.60         15.29         4.26 o                         
  14   6   2        327.51        320.50         8.19 o                         
  15   6   2         48.21         36.45         4.92 o                         
   1   7   2         83.38         88.07         6.50 o                         
   2   7   2       1365.30       1415.12        15.93 o                         
   3   7   2        717.61        709.88        12.69 o                         
   4   7   2         19.11         20.52         4.99 o                         
   5   7   2        376.69        401.80         9.73 o                         
   6   7   2        461.42        480.44         9.29 o                         
   7   7   2         57.94         51.68         5.65 o                         
   8   7   2         41.05         39.59         5.45 o                         
   9   7   2        105.25        106.28         6.35 o                         
  10   7   2          2.73         10.87         5.03 o                         
  11   7   2        116.30        122.91         7.00 o                         
  12   7   2        100.84        100.42         6.83 o                         
   0   8   2         80.42         59.25         8.57 o                         
   1   8   2        123.11        137.87         7.13 o                         
   2   8   2         59.13         62.24         6.34 o                         
   3   8   2         82.08         98.21         7.21 o                         
   4   8   2         64.75         55.67         6.37 o                         
   5   8   2          7.67         19.91         5.10 o                         
   6   8   2        367.31        380.45        10.63 o                         
   7   8   2        189.48        201.07         8.92 o                         
   8   8   2        524.97        513.91        12.10 o                         
   1   0   3       3274.64       3289.89        13.46 o                         
   2   0   3      15243.92      15503.12        55.99 o                         
   3   0   3        210.98        177.41         4.13 o                         
   4   0   3       7478.98       7443.76        31.14 o                         
   5   0   3       1344.09       1237.08         9.37 o                         
   6   0   3        119.79        104.40         4.57 o                         
   7   0   3          3.91          1.14         3.41 o                         
   8   0   3        505.12        505.26         6.72 o                         
   9   0   3       5629.85       5524.33        26.94 o                         
  10   0   3       1395.04       1412.86        12.70 o                         
  11   0   3         12.19         14.23         3.99 o                         
  12   0   3       1638.93       1613.30        14.26 o                         
  13   0   3       4047.11       4002.51        24.11 o                         
  14   0   3        244.95        254.76         7.76 o                         
  15   0   3        116.74        125.12         6.42 o                         
  16   0   3        934.99        925.60        15.10 o                         
  17   0   3         48.28         50.47         8.81 o                         
  18   0   3        160.64        195.99         9.75 o                         
  19   0   3         83.92         78.36         7.97 o                         
  20   0   3        284.84        303.24        11.61 o                         
   0   1   3          8.77         12.15         2.51 o                         
   1   1   3       2058.13       1988.41         8.85 o                         
   2   1   3         78.92         82.22         2.16 o                         
   3   1   3       4288.33       4212.76        14.75 o                         
   4   1   3         15.27         11.64         1.79 o                         
   5   1   3         67.42         59.00         2.05 o                         
   6   1   3       1981.54       1918.34         8.38 o                         
   7   1   3       2806.80       2866.30        11.27 o                         
   8   1   3       1584.71       1613.11         8.60 o                         
   9   1   3        276.65        311.81         5.92 o                         
  10   1   3       2139.55       2103.70        11.27 o                         
  11   1   3       2234.21       2245.89        12.32 o                         
  12   1   3       1991.83       2001.57        12.80 o                         
  13   1   3       2550.92       2462.18        13.85 o                         
  14   1   3        282.97        286.28         6.65 o                         
  15   1   3        273.94        291.12         6.78 o                         
  16   1   3        226.45        220.50         6.39 o                         
  17   1   3        617.53        637.46         9.11 o                         
  18   1   3         87.57         91.84         5.22 o                         
  19   1   3        389.47        397.76         8.68 o                         
  20   1   3         43.22         51.86         4.77 o                         
   1   2   3       1350.55       1374.45         8.00 o                         
   2   2   3        605.80        544.42         5.01 o                         
   3   2   3        683.66        725.12         5.65 o                         
   4   2   3       6532.00       6970.66        21.78 o                         
   5   2   3       9463.56       9515.15        29.09 o                         
   6   2   3       4656.15       4620.03        17.06 o                         
   7   2   3         55.71         68.96         2.82 o                         
   8   2   3        101.04         99.09         3.59 o                         
   9   2   3       6458.84       6351.94        22.88 o                         
  10   2   3        443.32        421.10         6.25 o                         
  11   2   3         48.29         39.85         3.87 o                         
  12   2   3          6.70         -2.86         3.57 o                         
  13   2   3        895.21        874.79         9.58 o                         
  14   2   3        293.91        301.52         7.18 o                         
  15   2   3         29.42         31.16         4.64 o                         
  16   2   3       1055.55       1056.89        11.40 o                         
  17   2   3        419.51        422.31         8.39 o                         
  18   2   3          1.91          1.61         4.96 o                         
  19   2   3        453.99        481.47        11.99 o                         
  20   2   3        721.31        715.55        13.52 o                         
   0   3   3       1433.04       1470.97        12.99 o                         
   1   3   3       3099.73       2971.84        13.11 o                         
   2   3   3         73.81         70.70         3.01 o                         
   3   3   3       1578.58       1519.83         9.17 o                         
   4   3   3         12.58          3.41         2.73 o                         
   5   3   3       1287.01       1350.55         8.39 o                         
   6   3   3        448.87        426.28         5.57 o                         
   7   3   3       2254.55       2210.31        11.26 o                         
   8   3   3        678.72        660.68         6.70 o                         
   9   3   3        844.01        827.48         8.05 o                         
  10   3   3       1889.21       1896.35        12.29 o                         
  11   3   3        742.78        729.93         7.97 o                         
  12   3   3       1475.34       1455.65        11.84 o                         
  13   3   3       1759.04       1772.94        13.48 o                         
  14   3   3        396.45        389.00         8.07 o                         
  15   3   3        389.06        403.99         9.03 o                         
  16   3   3        156.07        146.91         6.20 o                         
  17   3   3        467.30        471.00        10.05 o                         
  18   3   3         28.46         38.16         5.31 o                         
  19   3   3        407.80        392.40        10.14 o                         
   1   4   3        599.79        576.09         6.86 o                         
   2   4   3       2146.17       2104.94        11.46 o                         
   3   4   3         95.27        129.45         4.08 o                         
   4   4   3         11.86         22.51         3.34 o                         
   5   4   3       2500.32       2536.02        13.42 o                         
   6   4   3       1349.72       1344.72         9.13 o                         
   7   4   3          2.35          4.46         2.87 o                         
   8   4   3         46.45         57.00         4.05 o                         
   9   4   3       3434.97       3405.66        16.25 o                         
  10   4   3         62.37         80.08         4.61 o                         
  11   4   3          8.71         10.49         3.52 o                         
  12   4   3        143.81        160.31         5.72 o                         
  13   4   3       1445.63       1388.97        11.96 o                         
  14   4   3          2.35          4.36         4.55 o                         
  15   4   3         30.81         35.37         5.21 o                         
  16   4   3        703.16        684.75        11.72 o                         
  17   4   3         34.16         32.83         5.68 o                         
  18   4   3         37.03         45.07         6.59 o                         
   0   5   3        148.10        171.06         8.02 o                         
   1   5   3       1519.18       1524.43        12.95 o                         
   2   5   3          3.23          4.33         4.11 o                         
   3   5   3       1696.98       1626.75        11.81 o                         
   4   5   3        133.97        147.15         4.96 o                         
   5   5   3        119.14        141.92         4.88 o                         
   6   5   3        630.14        606.92         8.34 o                         
   7   5   3        329.11        330.83         6.32 o                         
   8   5   3        344.77        325.03         6.51 o                         
   9   5   3          1.63          2.94         3.28 o                         
  10   5   3       1052.07       1017.49        11.09 o                         
  11   5   3        994.75        974.73        10.66 o                         
  12   5   3        702.49        693.36        10.00 o                         
  13   5   3       1321.28       1326.91        13.12 o                         
  14   5   3        106.62        104.66         6.15 o                         
  15   5   3         93.60         99.30         6.40 o                         
  16   5   3        209.45        204.68         7.97 o                         
  17   5   3        316.67        315.95        10.22 o                         
   1   6   3         60.49         57.70         5.77 o                         
   2   6   3       1522.95       1485.67        14.35 o                         
   3   6   3         76.54         75.98         5.61 o                         
   4   6   3         22.04         22.51         4.64 o                         
   5   6   3       1320.04       1307.22        12.25 o                         
   6   6   3        149.42        159.96         5.95 o                         
   7   6   3         42.14         42.54         5.16 o                         
   8   6   3         11.73         16.97         4.97 o                         
   9   6   3       1561.85       1550.43        13.06 o                         
  10   6   3         14.33         17.58         4.75 o                         
  11   6   3         31.47         28.19         4.31 o                         
  12   6   3        171.66        172.67         6.88 o                         
  13   6   3        548.88        565.10        10.50 o                         
  14   6   3          3.34         11.18         4.69 o                         
  15   6   3          5.53          4.06         4.57 o                         
   0   7   3          4.74          4.55         7.45 o                         
   1   7   3        460.25        456.54        11.02 o                         
   2   7   3        282.80        282.87         9.11 o                         
   3   7   3        303.05        307.10         9.35 o                         
   4   7   3         13.07         21.05         5.22 o                         
   5   7   3        413.16        407.06         9.15 o                         
   6   7   3        456.55        466.47         9.58 o                         
   7   7   3        568.71        562.38        10.55 o                         
   8   7   3        564.89        547.92        10.78 o                         
   9   7   3         94.92         96.81         6.19 o                         
  10   7   3        144.82        161.54         6.68 o                         
  11   7   3        100.28         99.79         6.41 o                         
  12   7   3        350.78        352.73         9.35 o                         
   1   8   3         22.26         13.79         5.10 o                         
   2   8   3        249.05        246.69         8.52 o                         
   3   8   3          7.16         10.84         5.98 o                         
   4   8   3         66.94         62.11         7.21 o                         
   5   8   3        683.01        670.55        13.56 o                         
   6   8   3        266.29        273.19         9.85 o                         
   7   8   3         18.43         18.80         5.43 o                         
   8   8   3          4.66        -37.11        37.11 o                         
   0   0   4       2503.33       2459.39        16.74 o                         
   1   0   4      11402.24      11472.20        40.15 o                         
   2   0   4       6153.78       5900.52        30.36 o                         
   3   0   4       8953.68       8775.91        32.26 o                         
   4   0   4      15957.89      16380.25        60.38 o                         
   5   0   4       2181.01       2256.31        14.11 o                         
   6   0   4        205.13        271.57         6.33 o                         
   7   0   4       2048.37       2122.55        14.95 o                         
   8   0   4         15.65         15.31         3.51 o                         
   9   0   4         47.18         46.83         3.12 o                         
  10   0   4        188.15        219.30         6.13 o                         
  11   0   4       5204.35       5080.15        27.91 o                         
  12   0   4       1380.12       1326.48        14.89 o                         
  13   0   4       3827.67       3755.41        25.57 o                         
  14   0   4          4.30          6.77         5.47 o                         
  15   0   4        920.99        898.47        13.40 o                         
  16   0   4          0.21          8.26         5.61 o                         
  17   0   4        789.77        767.58        13.84 o                         
  18   0   4        372.53        407.61        17.60 o                         
  19   0   4        326.08        320.60        11.74 o                         
  20   0   4         15.73         28.14         8.95 o                         
   1   1   4       2181.65       2070.64         8.84 o                         
   2   1   4        279.77        298.42         3.23 o                         
   3   1   4       1509.55       1728.80         7.80 o                         
   4   1   4       1090.31       1266.88         6.45 o                         
   5   1   4      10249.19      10131.66        26.57 o                         
   6   1   4        593.32        621.10         5.45 o                         
   7   1   4         40.86         35.36         2.59 o                         
   8   1   4        718.08        711.23         5.61 o                         
   9   1   4      10698.24      10659.19        31.06 o                         
  10   1   4       1925.54       1887.52        10.33 o                         
  11   1   4         57.85         41.06         3.34 o                         
  12   1   4       2020.67       1921.72        11.95 o                         
  13   1   4       3039.02       2985.85        16.37 o                         
  14   1   4        151.94        138.28         5.20 o                         
  15   1   4        105.67        101.60         4.81 o                         
  16   1   4         16.43         17.86         4.25 o                         
  17   1   4        181.73        193.50         5.81 o                         
  18   1   4          1.10          6.79         4.13 o                         
  19   1   4        432.15        461.31        11.19 o                         
  20   1   4         30.64         23.11         5.69 o                         
   0   2   4       6631.74       6482.58        31.51 o                         
   1   2   4       1908.91       1707.09         9.03 o                         
   2   2   4        521.49        503.79         5.13 o                         
   3   2   4       7303.32       7241.36        23.82 o                         
   4   2   4       4100.43       4236.56        16.03 o                         
   5   2   4       2673.05       2700.79        11.91 o                         
   6   2   4          1.12          5.90         2.65 o                         
   7   2   4       7807.50       7863.78        27.24 o                         
   8   2   4        510.69        520.10         6.17 o                         
   9   2   4          1.88          3.33         2.78 o                         
  10   2   4        100.69        102.63         4.17 o                         
  11   2   4       1299.08       1276.31         9.74 o                         
  12   2   4        395.46        387.12         8.10 o                         
  13   2   4       2504.53       2488.19        15.62 o                         
  14   2   4        144.22        156.56         5.87 o                         
  15   2   4        613.15        626.63         9.84 o                         
  16   2   4        469.32        442.05         8.59 o                         
  17   2   4       1198.10       1141.21        12.48 o                         
  18   2   4        144.56        166.54         6.62 o                         
  19   2   4        619.90        605.24        13.24 o                         
   1   3   4       1148.40       1096.64         8.00 o                         
   2   3   4        511.01        550.47         6.00 o                         
   3   3   4       2540.61       2628.79        12.91 o                         
   4   3   4       1728.15       1700.16         9.84 o                         
   5   3   4       4508.04       4418.76        16.96 o                         
   6   3   4       1626.20       1590.65         8.82 o                         
   7   3   4        275.59        276.16         5.29 o                         
   8   3   4         59.38         69.84         3.64 o                         
   9   3   4       7380.79       7258.03        33.46 o                         
  10   3   4       4205.45       4085.13        19.45 o                         
  11   3   4        224.90        233.38         6.35 o                         
  12   3   4        487.72        499.77         7.99 o                         
  13   3   4       2453.39       2398.77        16.34 o                         
  14   3   4         45.77         41.74         5.22 o                         
  15   3   4          5.76          5.11         4.66 o                         
  16   3   4         10.00          4.15         5.07 o                         
  17   3   4        197.59        204.50         7.64 o                         
  18   3   4         57.66         62.24         6.28 o                         
  19   3   4        304.12        315.68         9.38 o                         
   0   4   4       2714.74       2716.19        21.68 o                         
   1   4   4       1961.95       1853.28        12.14 o                         
   2   4   4       1489.34       1497.45        10.26 o                         
   3   4   4       4214.38       4108.45        17.61 o                         
   4   4   4       3978.22       4004.68        17.91 o                         
   5   4   4        801.76        803.31         7.74 o                         
   6   4   4         44.97         47.82         3.97 o                         
   7   4   4       1975.26       1951.67        11.54 o                         
   8   4   4         36.33         35.41         3.70 o                         
   9   4   4         46.28         50.03         4.31 o                         
  10   4   4        146.07        159.46         5.84 o                         
  11   4   4       1542.67       1490.88        12.46 o                         
  12   4   4        627.97        601.95         9.79 o                         
  13   4   4       1956.53       1970.63        16.22 o                         
  14   4   4         55.89         52.09         5.60 o                         
  15   4   4        343.65        370.59         9.50 o                         
  16   4   4          2.62          1.20         5.27 o                         
  17   4   4        688.51        680.97        12.13 o                         
  18   4   4        162.25        161.41         8.13 o                         
   1   5   4        787.70        779.03         9.29 o                         
   2   5   4        102.15         97.22         4.58 o                         
   3   5   4         68.72         81.63         4.53 o                         
   4   5   4        567.55        523.03         7.39 o                         
   5   5   4       3000.95       2926.39        16.01 o                         
   6   5   4        193.49        191.53         5.61 o                         
   7   5   4         22.12         20.73         3.82 o                         
   8   5   4        641.07        657.64         8.94 o                         
   9   5   4       3779.65       3707.65        20.04 o                         
  10   5   4        307.24        313.95         7.15 o                         
  11   5   4          6.79         12.33         3.89 o                         
  12   5   4        816.57        806.01        11.35 o                         
  13   5   4       1302.27       1250.64        13.61 o                         
  14   5   4        173.46        189.77         7.12 o                         
  15   5   4         38.35         38.33         5.94 o                         
  16   5   4         17.62         24.98         5.47 o                         
   0   6   4        405.19        427.92        11.58 o                         
   1   6   4       1568.63       1541.52        16.00 o                         
   2   6   4          0.25          7.68         5.03 o                         
   3   6   4       1012.43       1010.70        11.81 o                         
   4   6   4        995.96        981.20        11.61 o                         
   5   6   4        782.64        722.74         9.77 o                         
   6   6   4         34.16         43.23         4.83 o                         
   7   6   4        679.28        688.77         9.76 o                         
   8   6   4        157.32        163.07         6.31 o                         
   9   6   4         48.63         42.30         4.90 o                         
  10   6   4         10.97         13.35         5.11 o                         
  11   6   4        664.73        664.17        11.48 o                         
  12   6   4        123.22        139.41         7.49 o                         
  13   6   4        835.50        800.82        13.12 o                         
  14   6   4          4.95          5.95         4.20 o                         
   1   7   4         85.07         80.18         6.94 o                         
   2   7   4          2.53          2.20         5.14 o                         
   3   7   4         91.47         98.47         6.13 o                         
   4   7   4        149.14        166.80         7.26 o                         
   5   7   4       1494.45       1443.18        17.14 o                         
   6   7   4         85.84         84.40         6.32 o                         
   7   7   4         27.79         35.77         5.00 o                         
   8   7   4         25.33         41.80         4.85 o                         
   9   7   4       1635.11       1535.35        18.77 o                         
  10   7   4        793.66        803.42        13.57 o                         
  11   7   4         12.87         18.98         5.18 o                         
   0   8   4        416.43        461.46        15.09 o                         
   1   8   4        276.71        279.15        10.66 o                         
   2   8   4         43.91         51.74         6.84 o                         
   3   8   4        524.28        515.62        14.02 o                         
   4   8   4        426.27        419.06        13.39 o                         
   5   8   4        221.21        226.09         9.91 o                         
   6   8   4         16.24         18.25         7.28 o                         
   1   0   5       5539.92       5438.01        21.41 o                         
   2   0   5        363.30        373.02         5.57 o                         
   3   0   5        230.76        166.07         4.40 o                         
   4   0   5       3020.47       3415.64        16.59 o                         
   5   0   5       8160.38       7763.62        33.43 o                         
   6   0   5        362.36        394.69         7.39 o                         
   7   0   5        973.11        975.05        10.38 o                         
   8   0   5       2055.53       2036.51        15.36 o                         
   9   0   5       1881.86       1887.31        15.09 o                         
  10   0   5        145.98        163.14         8.18 o                         
  11   0   5         13.35         10.13         4.05 o                         
  12   0   5        701.28        718.78        11.98 o                         
  13   0   5        476.84        483.02        10.62 o                         
  14   0   5        232.32        263.87         9.31 o                         
  15   0   5        728.85        690.73        12.87 o                         
  16   0   5        243.79        268.43        10.09 o                         
  17   0   5        593.62        621.14        14.21 o                         
  18   0   5         10.22          4.13         6.11 o                         
  19   0   5        342.01        349.37        12.65 o                         
  20   0   5        216.23        242.26        13.81 o                         
   0   1   5       1435.22       1480.60        10.59 o                         
   1   1   5       5931.66       6167.31        19.70 o                         
   2   1   5       1830.06       1892.61         8.62 o                         
   3   1   5       2652.19       2656.06        11.05 o                         
   4   1   5       3766.26       4019.17        14.70 o                         
   5   1   5        830.57        797.14         5.78 o                         
   6   1   5        429.85        407.40         4.40 o                         
   7   1   5       2290.94       2180.97        10.46 o                         
   8   1   5         86.48         89.23         3.32 o                         
   9   1   5         68.57         71.36         3.31 o                         
  10   1   5         21.00         26.96         2.78 o                         
  11   1   5       2119.62       2052.59        11.71 o                         
  12   1   5       1404.52       1394.20        10.59 o                         
  13   1   5        341.49        348.90         6.28 o                         
  14   1   5          4.26          9.94         4.16 o                         
  15   1   5       1763.88       1635.26        12.75 o                         
  16   1   5        111.81        103.59         5.08 o                         
  17   1   5        194.59        209.20         6.78 o                         
  18   1   5        118.81        128.98         6.01 o                         
  19   1   5         58.56         55.09         5.81 o                         
   1   2   5       9597.81       9458.30        31.37 o                         
   2   2   5       1075.73       1086.36         7.28 o                         
   3   2   5       1050.18        992.83         6.41 o                         
   4   2   5       1620.04       1444.45         8.21 o                         
   5   2   5       2485.04       2347.75        11.15 o                         
   6   2   5         11.57          9.65         2.50 o                         
   7   2   5        522.36        549.97         5.89 o                         
   8   2   5         15.01         19.61         3.06 o                         
   9   2   5        969.19        943.22         8.26 o                         
  10   2   5       3941.98       3877.47        17.04 o                         
  11   2   5        159.72        172.53         4.86 o                         
  12   2   5        455.53        456.43         8.66 o                         
  13   2   5        993.67        979.91        10.10 o                         
  14   2   5         42.84         47.64         4.68 o                         
  15   2   5        762.84        757.83        10.34 o                         
  16   2   5        334.45        332.92         8.13 o                         
  17   2   5        618.17        631.20        10.44 o                         
  18   2   5         76.35         94.44         5.45 o                         
  19   2   5        143.72        130.63         7.70 o                         
   0   3   5        810.61        785.64         9.57 o                         
   1   3   5        526.72        486.87         5.92 o                         
   2   3   5          8.27         11.51         2.76 o                         
   3   3   5       3739.62       3815.16        16.24 o                         
   4   3   5       1462.46       1586.17         9.83 o                         
   5   3   5         64.63         64.47         3.12 o                         
   6   3   5        317.37        293.27         6.10 o                         
   7   3   5       4703.46       4644.99        19.03 o                         
   8   3   5         46.47         54.13         4.11 o                         
   9   3   5        318.25        315.01         6.86 o                         
  10   3   5        372.88        385.31         8.71 o                         
  11   3   5       1030.76        993.54        10.72 o                         
  12   3   5       1078.31       1082.61        10.91 o                         
  13   3   5        305.70        318.01         7.74 o                         
  14   3   5         52.00         47.01         5.14 o                         
  15   3   5        730.19        695.50        10.86 o                         
  16   3   5        408.57        382.87         9.06 o                         
  17   3   5        394.18        377.51         9.77 o                         
  18   3   5        117.34        120.62         7.69 o                         
   1   4   5       4292.59       4285.72        18.46 o                         
   2   4   5        289.09        299.23         5.60 o                         
   3   4   5       1128.52       1090.07         8.85 o                         
   4   4   5        169.95        190.26         5.21 o                         
   5   4   5       1478.90       1384.20        10.02 o                         
   6   4   5        122.37        120.47         4.19 o                         
   7   4   5        229.26        253.79         6.44 o                         
   8   4   5        737.30        723.14         9.49 o                         
   9   4   5        707.38        697.27         9.03 o                         
  10   4   5        347.04        351.21        10.00 o                         
  11   4   5        155.16        167.23         6.59 o                         
  12   4   5        293.80        328.24         8.44 o                         
  13   4   5        668.41        670.61        10.53 o                         
  14   4   5         62.15         66.86         5.98 o                         
  15   4   5        356.96        357.92         9.59 o                         
  16   4   5        188.89        203.84         8.85 o                         
  17   4   5        408.84        422.66        10.83 o                         
   0   5   5        559.59        569.71        12.19 o                         
   1   5   5       1615.14       1504.74        12.47 o                         
   2   5   5       1404.47       1419.38        12.55 o                         
   3   5   5       1039.38       1055.26        10.01 o                         
   4   5   5       1294.58       1309.68        11.33 o                         
   5   5   5        211.27        212.30         5.82 o                         
   6   5   5        275.11        268.89         6.30 o                         
   7   5   5       1120.31       1138.54         9.96 o                         
   8   5   5        222.31        221.42         5.57 o                         
   9   5   5         81.98         76.77         5.09 o                         
  10   5   5         11.91          6.12         4.36 o                         
  11   5   5        891.91        888.39        12.12 o                         
  12   5   5        712.37        689.92        11.81 o                         
  13   5   5        153.81        163.93         7.04 o                         
  14   5   5          0.92          6.81         5.28 o                         
  15   5   5        812.37        771.12        12.96 o                         
   1   6   5       1355.60       1357.14        12.88 o                         
   2   6   5        203.79        219.75         7.35 o                         
   3   6   5         97.88        107.24         6.54 o                         
   4   6   5         92.67        101.36         5.40 o                         
   5   6   5       1390.08       1344.96        12.45 o                         
   6   6   5          7.59         12.17         4.14 o                         
   7   6   5        251.38        265.64         6.67 o                         
   8   6   5        110.98        115.94         5.55 o                         
   9   6   5        414.80        408.30         8.51 o                         
  10   6   5        597.29        569.93        10.79 o                         
  11   6   5          0.60          5.90         4.34 o                         
  12   6   5        158.78        172.83         7.89 o                         
  13   6   5        140.66        148.30         8.13 o                         
   0   7   5        206.30        210.72        12.03 o                         
   1   7   5        404.31        394.55        10.58 o                         
   2   7   5          0.37          0.70         5.69 o                         
   3   7   5        576.36        554.59        12.56 o                         
   4   7   5        176.93        157.63         7.58 o                         
   5   7   5         21.33         25.45         5.51 o                         
   6   7   5         78.19         82.07         5.61 o                         
   7   7   5        573.96        600.84        11.07 o                         
   8   7   5          7.27         16.58         4.91 o                         
   9   7   5          0.85          5.49         4.67 o                         
  10   7   5         89.05         90.08         6.74 o                         
   1   8   5        735.24        733.73        14.46 o                         
   2   8   5        107.74        108.64         8.32 o                         
   3   8   5        198.41        231.12         9.73 o                         
   4   8   5         31.28         34.33         7.23 o                         
   5   8   5        179.34        172.73        10.20 o                         
   0   0   6        271.99        220.01         6.34 o                         
   1   0   6       2549.52       2631.18        13.83 o                         
   2   0   6       3779.07       3732.71        18.43 o                         
   3   0   6       2657.07       2651.23        15.21 o                         
   4   0   6       2571.12       2561.68        17.01 o                         
   5   0   6        712.00        680.81         7.70 o                         
   6   0   6       1007.57       1053.11         9.70 o                         
   7   0   6       6151.66       6087.27        29.55 o                         
   8   0   6       2412.35       2382.72        17.35 o                         
   9   0   6        449.97        455.54         9.08 o                         
  10   0   6        593.43        552.86        11.19 o                         
  11   0   6       2176.93       2217.81        21.61 o                         
  12   0   6         68.38         58.77         4.78 o                         
  13   0   6        521.99        543.42        10.42 o                         
  14   0   6         72.18         84.88         6.72 o                         
  15   0   6       1993.01       1946.71        20.63 o                         
  16   0   6        475.09        455.96        12.14 o                         
  17   0   6         50.56         57.64         6.91 o                         
  18   0   6        219.63        241.85        11.05 o                         
  19   0   6         59.25         69.00        10.57 o                         
   1   1   6       7430.28       7494.05        23.27 o                         
   2   1   6        803.20        827.17         5.51 o                         
   3   1   6       3153.52       3037.25        12.62 o                         
   4   1   6        167.30        194.61         3.89 o                         
   5   1   6       2838.37       2656.76        11.50 o                         
   6   1   6        189.86        201.69         3.94 o                         
   7   1   6        584.12        631.31         5.58 o                         
   8   1   6        167.12        178.11         4.26 o                         
   9   1   6        782.62        755.86         7.66 o                         
  10   1   6       1233.64       1176.93         8.99 o                         
  11   1   6        188.42        192.79         4.35 o                         
  12   1   6        862.73        801.91         7.48 o                         
  13   1   6        919.33        892.93         8.65 o                         
  14   1   6         50.01         35.37         3.73 o                         
  15   1   6       1111.22       1097.63        10.89 o                         
  16   1   6         23.57         24.27         4.51 o                         
  17   1   6        789.56        792.59        10.39 o                         
  18   1   6         36.78         53.03         5.34 o                         
  19   1   6        565.29        593.90        15.41 o                         
   0   2   6       3679.47       3621.11        20.85 o                         
   1   2   6        497.14        502.52         5.40 o                         
   2   2   6        831.73        865.31         6.59 o                         
   3   2   6       5936.70       5790.98        20.62 o                         
   4   2   6       3664.81       3769.16        16.18 o                         
   5   2   6        248.43        253.82         4.96 o                         
   6   2   6          2.36          4.86         2.40 o                         
   7   2   6       4435.72       4357.18        17.13 o                         
   8   2   6         62.23         68.85         3.72 o                         
   9   2   6        500.47        493.47         6.84 o                         
  10   2   6        263.34        259.93         6.02 o                         
  11   2   6       2635.39       2638.59        14.69 o                         
  12   2   6        145.93        148.42         5.53 o                         
  13   2   6        244.49        263.85         6.64 o                         
  14   2   6        132.05        162.93         5.96 o                         
  15   2   6        928.27        916.78        10.69 o                         
  16   2   6         82.79         91.05         5.96 o                         
  17   2   6        200.03        219.64         7.89 o                         
  18   2   6         89.71         88.15         6.47 o                         
   1   3   6       7840.70       7750.92        26.43 o                         
   2   3   6        163.69        175.19         4.04 o                         
   3   3   6       2391.51       2270.60        11.11 o                         
   4   3   6         68.44         77.97         3.32 o                         
   5   3   6        620.30        567.51         6.74 o                         
   6   3   6        586.06        543.67         6.46 o                         
   7   3   6        586.22        626.46         7.75 o                         
   8   3   6        350.88        352.02         6.09 o                         
   9   3   6        242.45        245.06         6.25 o                         
  10   3   6        592.23        562.17         8.47 o                         
  11   3   6        240.75        246.80         6.52 o                         
  12   3   6        346.47        340.82         7.84 o                         
  13   3   6       1008.51       1011.29        11.45 o                         
  14   3   6         43.80         47.01         5.15 o                         
  15   3   6       1268.11       1245.89        13.06 o                         
  16   3   6         24.55         23.41         4.81 o                         
  17   3   6        599.73        634.32        14.33 o                         
   0   4   6       1176.05       1188.08        13.43 o                         
   1   4   6        227.85        233.61         5.17 o                         
   2   4   6        217.31        216.69         5.50 o                         
   3   4   6       1959.46       1911.63        11.90 o                         
   4   4   6        872.35        864.04         8.10 o                         
   5   4   6         10.68         11.16         3.24 o                         
   6   4   6         95.06        111.92         4.76 o                         
   7   4   6       4135.34       4092.49        21.62 o                         
   8   4   6        193.62        222.16         5.86 o                         
   9   4   6          0.62         -1.52         4.24 o                         
  10   4   6          2.15          1.09         4.04 o                         
  11   4   6       1135.90       1123.31        12.11 o                         
  12   4   6          5.77          3.19         4.52 o                         
  13   4   6        381.43        379.70         8.94 o                         
  14   4   6         78.03         76.44         6.04 o                         
  15   4   6        747.00        730.44        11.67 o                         
  16   4   6         60.85         59.86         7.07 o                         
   1   5   6       1902.53       1881.55        14.71 o                         
   2   5   6        126.54        122.66         5.04 o                         
   3   5   6       1781.00       1742.30        13.06 o                         
   4   5   6         45.85         49.44         4.40 o                         
   5   5   6        841.19        826.76         8.93 o                         
   6   5   6         68.61         74.75         4.51 o                         
   7   5   6        206.19        225.43         6.49 o                         
   8   5   6         22.96         26.94         4.33 o                         
   9   5   6        207.52        217.28         7.16 o                         
  10   5   6        714.70        704.13        10.25 o                         
  11   5   6        122.09        111.76         6.56 o                         
  12   5   6        283.13        275.73         8.19 o                         
  13   5   6        284.64        275.19         8.49 o                         
  14   5   6          0.41         13.36         5.89 o                         
  15   5   6        365.37        358.85        13.39 o                         
   0   6   6         94.24        110.34         8.54 o                         
   1   6   6        316.69        310.50         7.83 o                         
   2   6   6         17.23         19.94         4.95 o                         
   3   6   6        893.52        887.30        12.08 o                         
   4   6   6        690.82        699.31        11.26 o                         
   5   6   6          1.73          5.75         4.62 o                         
   6   6   6         74.80         69.86         4.98 o                         
   7   6   6       1031.95       1033.28        10.94 o                         
   8   6   6        114.27        105.62         5.66 o                         
   9   6   6          2.49          8.37         4.05 o                         
  10   6   6          8.06         16.24         4.17 o                         
  11   6   6        791.75        812.54        14.08 o                         
  12   6   6         68.13         82.04         6.99 o                         
   1   7   6       1347.85       1360.95        15.88 o                         
   2   7   6         99.24        107.52         6.84 o                         
   3   7   6        301.16        311.61         9.47 o                         
   4   7   6        110.75        120.73         6.83 o                         
   5   7   6        195.93        194.61         9.17 o                         
   6   7   6         34.58         35.56         6.02 o                         
   7   7   6        211.58        227.85         9.38 o                         
   8   7   6        122.20        131.98         8.44 o                         
   9   7   6         46.53         50.62         5.65 o                         
   0   8   6        280.55        272.20        16.52 o                         
   1   8   6          7.69          6.90         7.67 o                         
   1   0   7        354.68        366.49         6.38 o                         
   2   0   7         15.84         18.70         3.39 o                         
   3   0   7       3280.46       3354.06        18.47 o                         
   4   0   7       1098.02       1117.43        10.08 o                         
   5   0   7       1115.26       1109.58        10.23 o                         
   6   0   7       1454.94       1344.99        10.69 o                         
   7   0   7        214.76        228.66         5.93 o                         
   8   0   7       1225.54       1295.10        12.80 o                         
   9   0   7       2059.22       2031.55        18.54 o                         
  10   0   7       1998.17       1962.25        19.76 o                         
  11   0   7        153.10        159.58         8.06 o                         
  12   0   7        618.05        629.59        13.13 o                         
  13   0   7       1125.97       1098.33        17.43 o                         
  14   0   7        183.16        190.54         7.62 o                         
  15   0   7          5.52          7.12         5.14 o                         
  16   0   7         31.98         42.33         6.62 o                         
  17   0   7        391.63        384.46        12.36 o                         
  18   0   7         28.10         27.50         7.28 o                         
   0   1   7       7154.46       7054.73        32.82 o                         
   1   1   7        281.47        284.40         4.47 o                         
   2   1   7          5.05          0.88         2.24 o                         
   3   1   7       2591.64       2510.01        11.90 o                         
   4   1   7       3899.35       4054.96        15.76 o                         
   5   1   7         94.52         92.58         3.43 o                         
   6   1   7          4.52          4.51         2.56 o                         
   7   1   7       2690.23       2638.49        12.89 o                         
   8   1   7        112.28        126.74         3.80 o                         
   9   1   7         52.22         58.46         3.43 o                         
  10   1   7          3.78          1.24         3.29 o                         
  11   1   7        878.50        893.63         8.69 o                         
  12   1   7        409.89        423.24        10.26 o                         
  13   1   7        372.51        382.52         7.73 o                         
  14   1   7        193.49        195.69         5.29 o                         
  15   1   7        631.56        664.42        10.90 o                         
  16   1   7        172.87        189.56         6.38 o                         
  17   1   7        224.24        228.55         7.15 o                         
  18   1   7        610.22        601.59        14.09 o                         
   1   2   7       2734.58       2688.40        13.04 o                         
   2   2   7         81.74         88.51         3.51 o                         
   3   2   7          4.70          3.25         2.69 o                         
   4   2   7        519.00        505.35         6.37 o                         
   5   2   7        900.98        908.70         8.40 o                         
   6   2   7        976.13        909.76         9.09 o                         
   7   2   7         70.70         69.40         3.73 o                         
   8   2   7       1237.45       1271.85         9.85 o                         
   9   2   7       1303.16       1311.39        11.20 o                         
  10   2   7       1252.04       1201.34        10.91 o                         
  11   2   7         38.25         36.50         3.99 o                         
  12   2   7        678.59        712.95         9.49 o                         
  13   2   7       1162.62       1151.34        11.10 o                         
  14   2   7        324.21        340.32         7.48 o                         
  15   2   7        478.74        468.63         9.00 o                         
  16   2   7         28.60         30.75         4.31 o                         
  17   2   7        119.71        124.67         7.02 o                         
   0   3   7      11965.74      12090.23        55.23 o                         
   1   3   7        535.65        568.86         6.47 o                         
   2   3   7        675.85        662.94         6.80 o                         
   3   3   7       2162.77       2111.06        11.88 o                         
   4   3   7       2580.65       2674.06        13.56 o                         
   5   3   7          4.37          1.24         2.68 o                         
   6   3   7        484.47        482.82         6.75 o                         
   7   3   7       1026.13       1014.93        10.40 o                         
   8   3   7        288.65        271.87         6.71 o                         
   9   3   7          3.50          2.87         3.19 o                         
  10   3   7        318.03        306.75         7.39 o                         
  11   3   7       1229.21       1197.82        12.12 o                         
  12   3   7        278.12        294.12         6.97 o                         
  13   3   7        378.33        394.30         7.83 o                         
  14   3   7        453.64        461.41         9.87 o                         
  15   3   7        390.50        404.53         8.69 o                         
  16   3   7          0.56          0.30         4.99 o                         
  17   3   7        166.41        179.09        11.29 o                         
   1   4   7        376.55        372.61         5.77 o                         
   2   4   7         32.59         39.07         3.41 o                         
   3   4   7        706.68        701.46         7.76 o                         
   4   4   7       1394.52       1377.42         9.82 o                         
   5   4   7        984.35        996.67         8.91 o                         
   6   4   7       1114.03       1069.80         9.56 o                         
   7   4   7          1.85          6.31         4.08 o                         
   8   4   7        747.15        774.13        10.34 o                         
   9   4   7        927.61        904.05        11.95 o                         
  10   4   7       1555.38       1513.01        13.77 o                         
  11   4   7         27.00         30.28         4.70 o                         
  12   4   7        162.37        167.49         6.73 o                         
  13   4   7        468.81        482.98        11.74 o                         
  14   4   7         64.39         75.80         5.92 o                         
  15   4   7         32.40         29.58         5.74 o                         
   0   5   7       2046.58       2012.80        17.54 o                         
   1   5   7        144.85        166.51         5.56 o                         
   2   5   7         22.04         28.01         4.18 o                         
   3   5   7        651.95        637.50         8.35 o                         
   4   5   7       1459.80       1488.00        11.42 o                         
   5   5   7        170.28        173.89         5.47 o                         
   6   5   7          4.68          6.24         3.64 o                         
   7   5   7       1313.31       1278.28        12.85 o                         
   8   5   7        128.73        148.33         6.42 o                         
   9   5   7         88.64         91.18         6.07 o                         
  10   5   7         13.60         15.28         4.91 o                         
  11   5   7        260.50        258.11         7.87 o                         
  12   5   7        212.05        201.25         7.51 o                         
  13   5   7         92.30         98.34         7.08 o                         
  14   5   7         71.02         72.58         7.00 o                         
   1   6   7        546.19        556.90        10.75 o                         
   2   6   7         68.10         64.79         5.44 o                         
   3   6   7        177.57        172.41         6.43 o                         
   4   6   7         70.32         71.42         5.36 o                         
   5   6   7        186.70        207.16         6.91 o                         
   6   6   7        204.77        214.58         6.84 o                         
   7   6   7          5.58          3.14         3.34 o                         
   8   6   7        446.05        469.39         9.20 o                         
   9   6   7        436.39        454.46         9.82 o                         
  10   6   7        298.47        295.68         9.66 o                         
  11   6   7          2.99         12.63         5.65 o                         
   0   7   7       1737.80       1751.30        33.71 o                         
   1   7   7         90.80        128.58         7.40 o                         
   2   7   7         47.59         44.86         5.42 o                         
   3   7   7        506.17        532.90        12.24 o                         
   4   7   7        644.20        657.94        13.22 o                         
   5   7   7          0.83          4.77         5.08 o                         
   6   7   7         45.18         44.12         5.68 o                         
   7   7   7        199.05        196.09         8.84 o                         
   0   0   8        189.42        238.65         9.60 o                         
   1   0   8       1491.93       1497.62        13.12 o                         
   2   0   8          0.40         -1.43         4.18 o                         
   3   0   8       1092.43       1075.98         9.62 o                         
   4   0   8       2567.14       2542.91        16.62 o                         
   5   0   8        661.56        672.82         9.65 o                         
   6   0   8       1580.07       1535.83        13.96 o                         
   7   0   8       1392.88       1308.57        12.94 o                         
   8   0   8       2174.59       2091.92        15.67 o                         
   9   0   8        736.56        679.71        11.95 o                         
  10   0   8       1032.76        999.44        13.89 o                         
  11   0   8          9.26         13.98         5.74 o                         
  12   0   8        173.59        205.08         9.24 o                         
  13   0   8        185.70        180.29         9.22 o                         
  14   0   8        384.24        393.10        12.45 o                         
  15   0   8        430.33        455.18        14.33 o                         
  16   0   8         16.06         25.33         5.06 o                         
  17   0   8        624.59        641.91        17.93 o                         
   1   1   8        908.21        881.95         7.08 o                         
   2   1   8       2234.36       2178.53        10.78 o                         
   3   1   8        223.02        230.42         4.60 o                         
   4   1   8       1024.87       1009.63         7.83 o                         
   5   1   8       1976.46       1940.39        10.71 o                         
   6   1   8       1996.82       1985.17        10.97 o                         
   7   1   8        153.66        156.28         4.43 o                         
   8   1   8       1205.52       1178.09         8.86 o                         
   9   1   8       1845.08       1896.73        11.82 o                         
  10   1   8        312.47        324.41         6.36 o                         
  11   1   8          4.77          3.22         3.41 o                         
  12   1   8        963.35        976.80         9.74 o                         
  13   1   8        871.86        873.90         9.52 o                         
  14   1   8         15.10         17.82         3.85 o                         
  15   1   8         33.56         33.63         4.44 o                         
  16   1   8        453.35        460.89        10.37 o                         
  17   1   8         83.51         79.95         6.52 o                         
   0   2   8       4568.11       4523.58        24.99 o                         
   1   2   8       2909.14       2837.78        13.71 o                         
   2   2   8         15.10         20.42         2.96 o                         
   3   2   8       1446.64       1417.56         9.59 o                         
   4   2   8       1312.85       1276.48        10.01 o                         
   5   2   8         89.81        103.68         4.20 o                         
   6   2   8         41.88         35.65         3.97 o                         
   7   2   8         13.56          7.78         3.49 o                         
   8   2   8        321.21        318.88         6.18 o                         
   9   2   8        151.93        135.65         5.06 o                         
  10   2   8       1413.72       1391.29        12.07 o                         
  11   2   8        300.02        308.59         7.48 o                         
  12   2   8        211.67        221.63         6.40 o                         
  13   2   8        656.39        636.36        10.36 o                         
  14   2   8       1415.17       1423.09        12.75 o                         
  15   2   8        383.92        382.04         8.54 o                         
  16   2   8          2.91          5.06         4.54 o                         
   1   3   8        615.07        596.47         6.99 o                         
   2   3   8       1987.19       2017.16        11.64 o                         
   3   3   8       1779.60       1713.12        11.56 o                         
   4   3   8        643.63        640.80         7.81 o                         
   5   3   8       2883.77       2794.15        15.58 o                         
   6   3   8        643.20        634.70         8.32 o                         
   7   3   8          0.20          3.59         3.78 o                         
   8   3   8        795.84        785.85         9.97 o                         
   9   3   8       1525.13       1509.06        13.88 o                         
  10   3   8        408.91        401.67         8.80 o                         
  11   3   8        241.89        218.98         6.26 o                         
  12   3   8       1051.55       1009.02        11.31 o                         
  13   3   8        336.49        370.52         7.98 o                         
  14   3   8         41.64         28.66         4.88 o                         
  15   3   8         19.22          7.24         5.02 o                         
  16   3   8        208.02        230.28         9.41 o                         
   0   4   8        703.13        682.00        12.38 o                         
   1   4   8       1615.02       1560.88        11.59 o                         
   2   4   8          5.01          5.37         3.08 o                         
   3   4   8        367.75        370.09         6.47 o                         
   4   4   8       1209.72       1188.49        10.98 o                         
   5   4   8        460.83        468.37         9.51 o                         
   6   4   8        331.48        343.82         7.76 o                         
   7   4   8        199.83        206.83         7.02 o                         
   8   4   8        634.88        633.21        11.78 o                         
   9   4   8        562.31        515.49         9.52 o                         
  10   4   8        634.42        609.75        10.37 o                         
  11   4   8         33.97         28.75         4.69 o                         
  12   4   8         64.88         61.55         5.07 o                         
  13   4   8        193.69        198.01         7.96 o                         
  14   4   8        392.24        395.78        10.17 o                         
   1   5   8        190.38        187.71         5.52 o                         
   2   5   8        489.56        516.71         7.85 o                         
   3   5   8         23.05         34.08         3.80 o                         
   4   5   8        497.98        505.53         8.66 o                         
   5   5   8        798.43        813.72        10.33 o                         
   6   5   8       1088.08       1041.05        11.27 o                         
   7   5   8        165.24        184.33         6.71 o                         
   8   5   8        548.57        585.62        10.30 o                         
   9   5   8        824.89        814.57        11.56 o                         
  10   5   8        132.56        135.77         6.53 o                         
  11   5   8          1.99         11.62         4.44 o                         
  12   5   8        203.93        199.28         8.86 o                         
   0   6   8        515.79        500.48        13.06 o                         
   1   6   8        444.81        442.14         8.53 o                         
   2   6   8          0.24          8.43         4.27 o                         
   3   6   8        440.94        439.74         9.16 o                         
   4   6   8        465.86        456.82         9.03 o                         
   5   6   8         73.26         56.30         5.22 o                         
   6   6   8        110.08        120.64         6.61 o                         
   7   6   8         85.50         89.66         6.35 o                         
   8   6   8        239.91        242.69         8.44 o                         
   9   6   8         12.43         13.19         4.94 o                         
  10   6   8        309.21        316.66        10.50 o                         
   1   7   8        256.86        244.42         8.96 o                         
   2   7   8        534.06        578.43        12.76 o                         
   3   7   8        262.59        290.29        10.10 o                         
   4   7   8         64.21         66.26         6.53 o                         
   1   0   9        266.72        287.30         7.52 o                         
   2   0   9       1807.86       1822.10        17.01 o                         
   3   0   9        519.85        541.55         9.86 o                         
   4   0   9          2.00          1.80         3.49 o                         
   5   0   9        275.14        288.17         7.87 o                         
   6   0   9       2575.39       2557.86        18.85 o                         
   7   0   9         84.88         66.52         5.51 o                         
   8   0   9        315.10        359.94         9.40 o                         
   9   0   9        330.17        315.39        10.58 o                         
  10   0   9        102.55         86.72         6.02 o                         
  11   0   9        124.33        134.04         6.97 o                         
  12   0   9        321.56        279.02        10.42 o                         
  13   0   9        345.45        337.85        13.20 o                         
  14   0   9        247.80        253.15        10.69 o                         
  15   0   9         41.00         43.68         6.46 o                         
  16   0   9        522.19        459.66        22.37 o                         
   0   1   9       1129.46       1087.05        11.74 o                         
   1   1   9        426.01        451.32         5.84 o                         
   2   1   9          3.17          0.67         2.95 o                         
   3   1   9        339.14        342.01         5.95 o                         
   4   1   9        885.08        837.28         7.80 o                         
   5   1   9        225.92        252.67         5.15 o                         
   6   1   9       1545.60       1566.07        10.17 o                         
   7   1   9        154.10        156.18         4.42 o                         
   8   1   9       2438.70       2274.57        13.39 o                         
   9   1   9         64.86         71.23         4.25 o                         
  10   1   9       1728.53       1690.44        12.72 o                         
  11   1   9         59.40         56.41         4.24 o                         
  12   1   9        890.04        852.61         9.99 o                         
  13   1   9         23.65         31.89         4.69 o                         
  14   1   9        488.38        516.40        10.64 o                         
  15   1   9         13.87         21.22         4.63 o                         
  16   1   9        159.49        166.04         8.69 o                         
   1   2   9        179.91        197.30         4.94 o                         
   2   2   9       5172.32       5153.36        21.72 o                         
   3   2   9         36.32         40.01         4.20 o                         
   4   2   9        219.06        223.31         6.06 o                         
   5   2   9        896.24        886.24         9.12 o                         
   6   2   9         30.20         38.35         3.94 o                         
   7   2   9          1.65         -1.45         3.64 o                         
   8   2   9          4.75          6.29         3.84 o                         
   9   2   9        468.26        471.31         8.49 o                         
  10   2   9        154.04        148.20         5.61 o                         
  11   2   9         13.36         20.15         4.11 o                         
  12   2   9       2123.59       2016.03        14.71 o                         
  13   2   9        100.88        104.43         5.25 o                         
  14   2   9         57.15         76.67         5.68 o                         
  15   2   9          7.79          5.52         3.86 o                         
   0   3   9        341.79        371.54         9.10 o                         
   1   3   9        649.71        639.98         8.13 o                         
   2   3   9         86.58         88.29         4.38 o                         
   3   3   9        236.82        257.59         6.24 o                         
   4   3   9        414.71        402.64         7.02 o                         
   5   3   9        227.34        252.78         6.44 o                         
   6   3   9        860.16        867.14        10.25 o                         
   7   3   9          3.73          4.18         4.05 o                         
   8   3   9       1861.94       1748.88        14.53 o                         
   9   3   9         20.57         31.60         4.66 o                         
  10   3   9       1080.38       1110.85        11.87 o                         
  11   3   9         43.76         62.48         5.37 o                         
  12   3   9        759.78        768.22        12.31 o                         
  13   3   9         91.24         99.69         5.67 o                         
  14   3   9        622.58        620.40        13.78 o                         
   1   4   9         23.88         28.12         3.37 o                         
   2   4   9       1638.46       1632.64        12.35 o                         
   3   4   9          6.18          7.34         2.98 o                         
   4   4   9         64.39         59.83         5.03 o                         
   5   4   9        567.61        524.45         9.72 o                         
   6   4   9        656.96        677.51         9.97 o                         
   7   4   9          8.39         15.39         4.27 o                         
   8   4   9        139.12        150.48         6.48 o                         
   9   4   9        325.09        319.14         8.32 o                         
  10   4   9         55.10         58.86         5.19 o                         
  11   4   9          0.07         18.92         5.03 o                         
  12   4   9        468.39        444.82        11.36 o                         
  13   4   9         67.06         75.71         8.27 o                         
   0   5   9        823.62        830.82        15.25 o                         
   1   5   9        210.01        187.37         6.63 o                         
   2   5   9          8.46          5.84         3.55 o                         
   3   5   9         97.64        103.84         5.54 o                         
   4   5   9        490.29        481.64         9.41 o                         
   5   5   9        105.45        105.37         6.16 o                         
   6   5   9        912.64        941.10        12.52 o                         
   7   5   9         52.73         58.67         5.19 o                         
   8   5   9       1227.46       1184.51        13.94 o                         
   9   5   9          3.71          5.26         4.79 o                         
  10   5   9        756.57        751.29        13.68 o                         
  11   5   9         24.90         18.32         5.64 o                         
   1   6   9         93.89         97.63         6.55 o                         
   2   6   9       1001.09       1052.54        14.23 o                         
   3   6   9         27.88         34.54         4.70 o                         
   4   6   9          6.50          5.55         3.61 o                         
   5   6   9         58.04         56.43         5.96 o                         
   6   6   9        222.93        232.09         8.43 o                         
   7   6   9         10.13         11.16         4.75 o                         
   0   0  10        977.48       1004.06        20.80 o                         
   1   0  10        184.69        184.67         6.30 o                         
   2   0  10          0.65          7.08         4.58 o                         
   3   0  10         33.06         30.40         5.32 o                         
   4   0  10       2281.95       2267.29        19.45 o                         
   5   0  10         55.25         64.85         4.85 o                         
   6   0  10       1319.62       1319.94        13.60 o                         
   7   0  10          4.13          4.61         4.90 o                         
   8   0  10       1275.81       1229.13        15.35 o                         
   9   0  10        355.20        345.69         9.78 o                         
  10   0  10       1572.01       1486.22        17.63 o                         
  11   0  10        354.90        312.26        12.92 o                         
  12   0  10        388.68        393.34        10.26 o                         
  13   0  10         50.22         39.32         6.14 o                         
  14   0  10        214.30        207.02        12.40 o                         
  15   0  10         73.79         97.84         9.69 o                         
   1   1  10        103.94        113.14         4.15 o                         
   2   1  10       2210.85       2180.97        13.26 o                         
   3   1  10       1185.00       1148.72         9.75 o                         
   4   1  10         76.95         75.85         4.19 o                         
   5   1  10        204.30        195.03         4.93 o                         
   6   1  10       2561.38       2470.70        13.31 o                         
   7   1  10        113.64        111.02         4.27 o                         
   8   1  10        276.38        281.26         6.42 o                         
   9   1  10         76.31         83.78         4.50 o                         
  10   1  10        397.81        402.24         7.97 o                         
  11   1  10         94.37         89.44         4.79 o                         
  12   1  10        439.59        422.58         7.90 o                         
  13   1  10         41.55         40.16         4.66 o                         
  14   1  10          2.82         -4.37         4.72 o                         
   0   2  10       2551.48       2552.96        19.26 o                         
   1   2  10        482.18        482.37         7.60 o                         
   2   2  10        328.44        346.99         6.71 o                         
   3   2  10         11.92          6.99         3.97 o                         
   4   2  10        919.04        904.48        10.06 o                         
   5   2  10          0.23         -3.86         3.86 o                         
   6   2  10        545.55        540.25         8.82 o                         
   7   2  10         66.75         79.44         4.50 o                         
   8   2  10       1000.43        967.07        10.44 o                         
   9   2  10        411.16        366.63         7.61 o                         
  10   2  10       1130.30       1102.33        11.79 o                         
  11   2  10         33.43         38.92         5.37 o                         
  12   2  10        641.47        614.54         9.17 o                         
  13   2  10         14.60         19.66         4.58 o                         
  14   2  10        622.40        592.75        11.45 o                         
   1   3  10        194.60        208.83         5.98 o                         
   2   3  10       3247.85       3148.74        18.68 o                         
   3   3  10        868.51        854.90         9.71 o                         
   4   3  10         49.76         40.68         4.90 o                         
   5   3  10         56.69         48.91         5.26 o                         
   6   3  10        570.84        586.17         9.44 o                         
   7   3  10         84.46         72.35         5.70 o                         
   8   3  10         82.25         84.14         5.37 o                         
   9   3  10         26.01         30.67         4.70 o                         
  10   3  10        171.09        179.41         6.62 o                         
  11   3  10         42.91         45.44         4.98 o                         
  12   3  10       1074.88       1040.45        14.09 o                         
  13   3  10         81.62         94.71         7.17 o                         
   0   4  10        225.91        275.08         9.19 o                         
   1   4  10        165.08        163.95         6.02 o                         
   2   4  10         80.15         69.19         4.96 o                         
   3   4  10          7.08          5.15         3.33 o                         
   4   4  10       1039.43       1039.02        13.16 o                         
   5   4  10         13.11         14.57         3.77 o                         
   6   4  10        946.37        948.13        11.86 o                         
   7   4  10          1.83          6.01         3.88 o                         
   8   4  10       1078.08       1047.67        13.06 o                         
   9   4  10        219.93        229.00         7.85 o                         
  10   4  10        632.31        615.59        11.73 o                         
  11   4  10        103.60        113.23         7.30 o                         
   1   5  10         16.53         17.68         3.95 o                         
   2   5  10        654.78        614.81        10.49 o                         
   3   5  10        534.23        520.34        10.28 o                         
   4   5  10         35.90         33.90         5.02 o                         
   5   5  10        129.37        125.06         7.69 o                         
   6   5  10       1426.36       1420.04        16.18 o                         
   7   5  10         74.15         78.08         6.42 o                         
   8   5  10        177.52        185.10         7.99 o                         
   9   5  10         46.01         56.67         6.72 o                         
   0   6  10        736.31        789.66        21.78 o                         
   1   6  10         83.24         89.75         6.90 o                         
   2   6  10         15.61         18.36         5.06 o                         
   3   6  10          8.27         14.01         4.08 o                         
   4   6  10        315.97        333.01        10.40 o                         
   1   0  11          0.90          3.43         4.74 o                         
   2   0  11        207.78        208.17         7.64 o                         
   3   0  11         10.59          0.82         4.83 o                         
   4   0  11        839.51        815.48        13.56 o                         
   5   0  11        261.22        297.42        10.02 o                         
   6   0  11       2366.20       2222.83        17.92 o                         
   7   0  11        198.57        196.39         6.96 o                         
   8   0  11       1305.75       1261.95        15.26 o                         
   9   0  11        316.33        330.16         9.85 o                         
  10   0  11        796.83        819.03        13.34 o                         
  11   0  11          1.58         -0.31         6.06 o                         
  12   0  11         76.16         98.16         8.84 o                         
  13   0  11         90.78         80.80         7.63 o                         
   0   1  11       6045.79       5905.24        34.51 o                         
   1   1  11        108.44        135.88         4.54 o                         
   2   1  11         52.82         48.36         4.67 o                         
   3   1  11        194.13        197.56         6.51 o                         
   4   1  11       1911.01       1879.93        13.69 o                         
   5   1  11        189.14        207.90         5.77 o                         
   6   1  11         56.00         66.26         4.11 o                         
   7   1  11         20.87         18.02         3.48 o                         
   8   1  11        131.79        156.31         5.47 o                         
   9   1  11         35.44         39.31         4.37 o                         
  10   1  11        140.39        153.27         5.52 o                         
  11   1  11         71.06         73.00         5.30 o                         
  12   1  11          1.55          1.36         5.08 o                         
  13   1  11         76.95         69.34         6.21 o                         
   1   2  11        185.79        215.28         6.63 o                         
   2   2  11       1005.02       1005.36        11.40 o                         
   3   2  11        180.59        203.27         6.64 o                         
   4   2  11        205.15        210.97         6.71 o                         
   5   2  11        110.07        117.54         5.66 o                         
   6   2  11        709.62        664.76         9.57 o                         
   7   2  11         83.66         86.76         5.48 o                         
   8   2  11        504.41        478.16         8.99 o                         
   9   2  11        276.17        304.48         6.89 o                         
  10   2  11        440.14        449.51         9.06 o                         
  11   2  11         36.37         46.72         5.23 o                         
  12   2  11        661.75        722.45        11.39 o                         
   0   3  11       4814.37       4688.41        33.49 o                         
   1   3  11        518.63        542.05         9.69 o                         
   2   3  11         73.45         72.67         5.45 o                         
   3   3  11         87.52         87.45         5.82 o                         
   4   3  11       1195.35       1215.02        12.76 o                         
   5   3  11         90.98        102.22         5.92 o                         
   6   3  11         43.51         43.16         5.37 o                         
   7   3  11         97.11        106.93         6.05 o                         
   8   3  11        102.14        118.89         7.09 o                         
   9   3  11          0.01          0.42         4.44 o                         
  10   3  11        125.74        135.44         6.74 o                         
  11   3  11          7.60         10.33         5.26 o                         
   1   4  11          1.59          4.02         3.75 o                         
   2   4  11        284.90        281.98         7.12 o                         
   3   4  11         23.21         15.55         4.19 o                         
   4   4  11        232.09        242.33         7.96 o                         
   5   4  11        247.36        254.70         7.90 o                         
   6   4  11       1018.94        999.82        12.83 o                         
   7   4  11         60.75         82.48         6.57 o                         
   8   4  11        649.48        609.01        12.34 o                         
   9   4  11        207.16        236.19         9.27 o                         
   0   5  11       2027.25       1993.99        25.54 o                         
   1   5  11         26.14         33.85         5.71 o                         
   2   5  11         27.70         12.41         4.47 o                         
   3   5  11         78.68         81.87         7.14 o                         
   4   5  11        910.21        919.32        14.68 o                         
   5   5  11        134.99        144.15         8.61 o                         
   0   0  12       1182.41       1166.82        30.64 o                         
   1   0  12          5.03          2.50         4.75 o                         
   2   0  12         74.69         81.48         7.89 o                         
   3   0  12        486.11        483.29        18.36 o                         
   4   0  12       1332.23       1291.67        18.07 o                         
   5   0  12         61.15         70.29         6.20 o                         
   6   0  12         48.08         51.05         6.21 o                         
   7   0  12       1157.34       1153.92        16.66 o                         
   8   0  12        401.63        427.49        10.68 o                         
   9   0  12         33.77         37.27         5.76 o                         
  10   0  12         14.93         37.15         6.56 o                         
  11   0  12         52.92         53.60         7.00 o                         
   1   1  12        453.12        472.63         9.80 o                         
   2   1  12        372.54        367.68        10.13 o                         
   3   1  12        500.78        484.37         9.41 o                         
   4   1  12        399.96        440.06         9.28 o                         
   5   1  12        218.32        227.42         7.75 o                         
   6   1  12        337.79        335.85         8.05 o                         
   7   1  12         53.28         56.08         4.98 o                         
   8   1  12        970.50        997.71        11.82 o                         
   9   1  12        143.00        142.27         7.68 o                         
  10   1  12        539.80        566.67        11.05 o                         
  11   1  12         55.79         56.13        12.36 o                         
   0   2  12       2107.93       2051.09        22.34 o                         
   1   2  12        300.90        333.67         8.17 o                         
   2   2  12         14.83         15.89         3.73 o                         
   3   2  12        499.14        496.93        13.06 o                         
   4   2  12       1119.01       1112.07        11.80 o                         
   5   2  12          0.29          4.10         4.11 o                         
   6   2  12          4.61          3.58         4.36 o                         
   7   2  12         81.75         83.27         5.88 o                         
   8   2  12         46.41         57.43         5.55 o                         
   9   2  12         41.63         37.80         5.22 o                         
  10   2  12        167.91        175.52         7.99 o                         
   1   3  12        483.88        473.13        11.06 o                         
   2   3  12        299.06        335.98         9.71 o                         
   3   3  12        126.38        116.52         6.23 o                         
   4   3  12        233.75        247.63         7.63 o                         
   5   3  12        150.70        185.24         8.37 o                         
   6   3  12        305.66        319.58         9.08 o                         
   7   3  12         61.68         71.79         5.96 o                         
   8   3  12        671.20        703.29        12.08 o                         
   0   4  12        862.57        831.16        17.00 o                         
   1   4  12         85.06         91.89         6.11 o                         
   2   4  12          5.17         -2.01         4.59 o                         
   3   4  12        193.84        204.64         8.19 o                         
   4   4  12        732.19        709.86        14.00 o                         
   5   4  12         39.43         48.27         6.16 o                         
   1   0  13        324.23        349.52        14.92 o                         
   2   0  13        625.58        628.65        18.53 o                         
   3   0  13        441.53        461.36        15.95 o                         
   4   0  13        171.02        204.44        11.69 o                         
   5   0  13        228.38        220.89        12.05 o                         
   6   0  13         48.63         56.23        11.22 o                         
   7   0  13        181.10        181.81        10.35 o                         
   8   0  13         55.79         62.24         8.44 o                         
   0   1  13        132.10        163.67        11.57 o                         
   1   1  13         11.18         12.64         3.67 o                         
   2   1  13        163.58        166.49         7.20 o                         
   3   1  13        261.37        277.24         8.46 o                         
   4   1  13         29.27         17.16         4.70 o                         
   5   1  13         50.91         53.25         6.11 o                         
   6   1  13        127.53        127.78         9.27 o                         
   7   1  13        662.26        647.94        14.38 o                         
   1   2  13        708.95        684.13        11.81 o                         
   2   2  13        466.25        471.15        13.68 o                         
   3   2  13        205.87        216.13         7.84 o                         
   4   2  13         28.27         24.81         4.51 o                         
   5   2  13         28.52         19.11         4.59 o                         
   6   2  13        166.19        179.16         7.74 o                         
   0   3  13        242.16        249.84        13.12 o                         
   1   3  13         57.11         53.47         5.60 o                         
   2   3  13          0.88          1.81         4.93 o                         
   3   3  13        206.32        211.85         8.17 o                         
   4   3  13         44.78         21.83         6.12 o                         
   0   0  14          5.94         -9.65        10.47 o                         
   1   0  14        147.53        136.45        14.08 o                         
   2   0  14        452.97        501.87        20.12 o                         
   1   1  14        139.61        156.35        13.89 o                         
                                                                                
